# Supplementary material for: Study of Amiloride Binding to Human Serum Albumin: Insights from Thermodynamic, Spectroscopic, and Molecular Docking Investigations
Source: Molecules. 2023 Nov 21;28(23):7688. doi: 10.3390/molecules28237688 (PMC10707572; doi:10.3390/molecules28237688)
Supplement: Supplementary file 1 [file molecules-28-07688-s001.zip]

Archive with 7 entries (7 files):
- desmond_md_job_2BXF-multisim_checkpoint
- desmond_md_job_2BXF-multisim_checkpoint_8
- desmond_md_job_2BXF-out.cfg
- desmond_md_job_2BXF-out.cms
- desmond_md_job_2BXF.msj
- desmond_md_job_2BXF_multisim.log
- desmond_md_job_2BXF-in.cms
