# Supplementary material for: Study of Amiloride Binding to Human Serum Albumin: Insights from Thermodynamic, Spectroscopic, and Molecular Docking Investigations
Source: Molecules. 2023 Nov 21;28(23):7688. doi: 10.3390/molecules28237688 (PMC10707572; doi:10.3390/molecules28237688)
Supplement: Supplementary file 1 [file molecules-28-07688-s001.zip › desmond_md_job_2BXF-out.cfg]

ORIG_CFG = {
   annealing = false
   backend = {
      app = mdsim
      boot = {
         file = "desmond_md_job_2BXF-in.cms"
         type = mae
      }
   }
   bigger_rclone = false
   checkpt = {
      first = 0.0
      interval = 240.06
      name = "$JOBNAME.cpt"
      write_last_step = true
   }
   coulomb_method = useries
   cpu = 1
   cutoff_radius = 9.0
   elapsed_time = 0.0
   energy_group = false
   eneseq = {
      first = 0.0
      interval = 5.0
      name = "$JOBNAME$[_replica$REPLICA$].ene"
   }
   ensemble = {
      barostat = {
         tau = 2.0
      }
      class = NPT
      method = MTK
      thermostat = {
         tau = 1.0
      }
   }
   glue = solute
   maeff_output = {
      first = 0.0
      interval = 120.0
      name = "$JOBNAME$[_replica$REPLICA$]-out.cms"
      periodicfix = true
      trjdir = "$JOBNAME$[_replica$REPLICA$]_trj"
   }
   meta = false
   meta_file = ?
   model_file = "desmond_md_job_2BXF-in.cms"
   pressure = [1.01325 isotropic ]
   randomize_velocity = {
      first = 0.0
      interval = inf
      seed = 2007
      temperature = "@*.temperature"
   }
   restrain = none
   simbox = {
      first = 0.0
      interval = 1.2
      name = "$JOBNAME$[_replica$REPLICA$]_simbox.dat"
   }
   surface_tension = 0.0
   taper = false
   temperature = [
      [298.0 0 ]
   ]
   time = 100000.0
   timestep = [0.002 0.002 0.006 ]
   trajectory = {
      center = []
      first = 0.0
      format = dtr
      frames_per_file = 250
      interval = 50.0
      name = "$JOBNAME$[_replica$REPLICA$]_trj"
      periodicfix = true
      write_velocity = false
   }
}
app = mdsim
boot = {
   file = "desmond_md_job_2BXF-in.cms"
   type = mae
}
force = {
   bonded = {
      exclude = []
      include = []
   }
   constraint = {
      maxit = 16
      tol = 1e-08
   }
   ignore_com_dofs = true
   nonbonded = {
      accuracy_level = 0
      far = {
         Nterms = 32
         kappa = [0.333333 0.333333 0.333333 ]
         n_k = [64 54 72 ]
         order = [4 4 4 ]
         r_spread = 4.0
         sigma_s = 0.85
         spreading_style = scatter_gather
         type = QuadS
      }
      n_zone = 1024
      near = {
         correct_average_dispersion = true
         r_tap = 9.0
         taper = none
         type = minimax
      }
      r_cut = 9.0
      r_lazy = 10.105026009771828
      sigma = 2.048076502869348
      type = useries
   }
   term = {
      gibbs = {
         alpha_vdw = 0.5
         output = {
            first = 0.0
            interval = 0.1
            name = "fep.dE"
         }
         type = none
         weights = {
            bondA = []
            bondB = []
            es = []
            qA = []
            qB = []
            qC = []
            vdw = []
            vdwA = []
            vdwB = []
         }
         window = -1
      }
      list = []
   }
   virtual = {
      exclude = []
      include = []
   }
}
global_cell = {
   clone_policy = rounded
   margin = 1.1050240097718276
   n_replica = 1
   partition = [1 1 1 ]
   r_clone = 5.052513004885914
   reference_time = 0.0
   topology = periodic
}
gui = {
   ewald_tol = 1e-10
}
integrator = {
   Multigrator = {
      barostat = {
         Langevin = {
            tau = 0.020833333
            thermostat = {
               seed = 2012
               tau = 0.016129
               type = Langevin
            }
         }
         MTK = {
            tau = 0.041666666666666664
            thermostat = {
               NoseHoover = {
                  mts = 2
                  tau = [0.020833333333333332 0.020833333333333332 0.020833333333333332 ]
               }
               type = NoseHoover
            }
         }
         timesteps = 48
         type = MTK
      }
      nve = {
         type = Verlet
      }
      thermostat = {
         DPD = {
            seed = 2012
         }
         Langevin = {
            seed = 2012
            tau = 0.016129
         }
         NoseHoover = {
            mts = 2
            tau = [0.08333333333333333 0.08333333333333333 0.08333333333333333 ]
         }
         timesteps = 12
         type = NoseHoover
      }
   }
   brownie = {
      barostat = {
         delta_max = 0.1
         tau = 1.0
         thermostat = {
            seed = 2012
         }
      }
      delta_max = 0.1
      thermostat = {
         seed = 2012
      }
   }
   brownie_NPT = {
      barostat = {
         T_ref = 300.0
         tau = 0.016129
         thermostat = {
            seed = 2014
         }
      }
      delta_max = 0.1
      thermostat = {
         seed = 2014
      }
   }
   brownie_NVT = {
      delta_max = 0.1
      thermostat = {
         seed = 2014
      }
   }
   dt = 0.002
   posre_scaling = 1.0
   pressure = {
      P_ref = 1.01325
      isotropy = isotropic
      max_margin_contraction = 0.9
      tension_ref = 0
   }
   respa = {
      far_timesteps = 3
      migrate_timesteps = 9
      near_timesteps = 1
      outer_timesteps = 3
   }
   temperature = {
      T_ref = 298.0
   }
   type = Multigrator
}
mdsim = {
   checkpt = {
      first = 0.0
      interval = 240.06
      name = "desmond_md_job_2BXF.cpt"
      wall_interval = inf
      write_first_step = false
      write_last_step = true
   }
   last_time = 100000.0
   plugin = {
      anneal = {
         first = 0.0
         interval = 0.03
         schedule = {
            time = [0.0 30.0 60.0 90.0 600.0 ]
            value = [0.0 300.0 600.0 900.0 300.0 ]
         }
         type = anneal
      }
      energy_groups = {
         first = 0.0
         interval = 1.2
         name = ""
         options = [corr_energy ]
         type = energy_groups
         write_report = true
      }
      eneseq = {
         first = 0.0
         flush_interval = 1.2
         interval = 5.0
         name = "desmond_md_job_2BXF.ene"
         type = eneseq
      }
      gcmc = {
         batch_size = 800
         eneseq = {
            name = "system_gcmc.ene"
         }
         first = 0.0
         grid = {
            exclusion_radius = 2.2
            region_buffer = 4.0
            spacing = 0.22
            track_voids = true
         }
         interval = 3.0
         mu_excess = -6.18
         name = "system.gcmc"
         nsteps = 5000
         restore_engrps = false
         seed = 2007
         solvent_density = 0.03262
         temperature = 300.0
         type = gcmc
      }
      list = [status eneseq trajectory randomize_velocities remove_com_motion ]
      maeff_output = {
         bootfile = "desmond_md_job_2BXF-in.cms"
         first = 0.0
         full_system_only = false
         glue = [
            [22 3590 ]
         ]
         interval = 120.0
         name = "desmond_md_job_2BXF-out.cms"
         periodicfix = true
         precision = 8
         trjdir = desmond_md_job_2BXF_trj
         type = maeff_output
         write_last_step = true
      }
      maeff_snapshot = {
         first = 0.0
         interval = 1.2
         name = ""
         type = maeff_snapshot
      }
      randomize_velocities = {
         first = 0.0
         interval = inf
         seed = 2007
         temperature = 298.0
         type = randomize_velocities
      }
      remove_com_motion = {
         first = 0.0
         interval = inf
         type = remove_com_motion
      }
      simbox_output = {
         first = 0.0
         interval = 1.2
         name = ""
         type = simbox_output
      }
      status = {
         first = 0.0
         interval = 1.2
         type = status
      }
      trajectory = {
         center = []
         first = 0.0
         format = dtr
         frames_per_file = 250
         glue = [
            [22 3590 ]
         ]
         interval = 50.0
         mode = noclobber
         name = desmond_md_job_2BXF_trj
         periodicfix = true
         type = trajectory
         write_first_step = true
         write_last_step = true
         write_velocity = false
      }
   }
   title = "Desmond MD simulation"
}
migration = {
   first = 0.0
   interval = 0.018000000000000002
}
spatial_order = auto
