# Supplementary material for: Study of Amiloride Binding to Human Serum Albumin: Insights from Thermodynamic, Spectroscopic, and Molecular Docking Investigations
Source: Molecules. 2023 Nov 21;28(23):7688. doi: 10.3390/molecules28237688 (PMC10707572; doi:10.3390/molecules28237688)
Supplement: Supplementary file 1 [file molecules-28-07688-s001.zip › desmond_md_job_2BXF-out.cms]

{ 
 s_m_m2io_version
 :::
 2.0.0 
} 

f_m_ct { 
 s_m_title
 s_m_entry_id
 s_m_entry_name
 s_m_Source_Path
 s_m_Source_File
 i_m_Source_File_Index
 i_f3d_flags
 s_m_source_file
 i_m_source_file_index
 i_lp_mmshare_version
 s_epik_input
 s_epik_cmdline
 r_lp_tautomer_probability
 r_epik_Ionization_Penalty
 r_epik_Ionization_Penalty_Charging
 r_epik_Ionization_Penalty_Neutral
 r_epik_State_Penalty
 r_epik_Charging_Adjusted_Penalty
 i_epik_Tot_Q
 i_epik_Tot_abs_Q
 s_epik_Chemistry_Notes
 s_lp_Force_Field
 r_lp_Energy
 b_lp_Chiralities_Consistent
 s_lp_Variant
 s_m_job_name
 s_i_glide_gridfile
 i_i_glide_lignum
 i_i_glide_rotatable_bonds
 r_i_docking_score
 r_i_glide_ligand_efficiency
 r_i_glide_ligand_efficiency_sa
 r_i_glide_ligand_efficiency_ln
 r_i_glide_gscore
 r_i_glide_lipo
 r_i_glide_hbond
 r_i_glide_metal
 r_i_glide_rewards
 r_i_glide_evdw
 r_i_glide_ecoul
 r_i_glide_erotb
 r_i_glide_esite
 r_i_glide_emodel
 r_i_glide_energy
 r_i_glide_einternal
 i_i_glide_confnum
 i_i_glide_posenum
 r_i_glide_eff_state_penalty
 r_chorus_box_ax
 r_chorus_box_ay
 r_chorus_box_az
 r_chorus_box_bx
 r_chorus_box_by
 r_chorus_box_bz
 r_chorus_box_cx
 r_chorus_box_cy
 r_chorus_box_cz
 s_ffio_ct_type
 s_m_subgroup_title
 s_m_subgroupid
 b_m_subgroup_collapsed
 s_m_original_cms_file
 s_chorus_trajectory_file
 i_m_ct_format
 :::
 "Full System" 
  14 
  entry 
  /home/schrogpu/Desktop/Tabish/Shafiq/Amiloride/Site1/ligprep_Amiloride 
  ligprep_Amiloride.maegz 
  2
  0
  ligprep_Amiloride.maegz 
  2
  44012
  W05IMl1jMW5jKFtOSDJdKWMobmMxQ2wpQyg9TylOPUMoW05IMl0pW05IMl0= 
  J2VwaWtfcHl0aG9uJywgJy1waCcsICc3LjAnLCAnLXRuJywgJzgnLCAnLW1hJywgJzIwMCcsICctaW1hZScsICc8aW5maWxlLm1hZT4nLCAnLW9tYWUnLCAnPG91dGZpbGUubWFlPic= 
  0.499995
    1.9215 
    0.0000 
    1.9215 
    0.0012 
  0.00117461916743792
  0
  0
  "This compound has an imine and may undergo hydrolysis." 
  OPLS3e 
  11.403689
  1
  Amiloride-1 
  glide-dock_SP_2BXF 
  glide-grid_2BXF 
  2
  2
  -6.63300503203566
  -0.442200335469044
  -1.09055980562231
  -1.78881209053319
  -6.63420503203566
  -1.47093461112177
  -1.26127442797096
  0
  -1.92134736115745
  -27.744026184082
  -8.27210235595703
  0.647368030812168
  0
  -47.8741882372921
  -36.0161285400391
  4.62782716751099
  5
  108
  0.0012
  96.0069198608398
  0
  0
  0
  79.5333557128906
  0
  0
  0
  98.3696670532227
  full_system 
  "MD: desmond_setup_2BXF" 
  "MD: desmond_setup_2BXF" 
  0
  desmond_md_job_2BXF-out.cms 
  desmond_md_job_2BXF_trj 
  2
 m_atom[75454] { 
  # First column is atom index #
  i_m_mmod_type
  r_m_x_coord
  r_m_y_coord
  r_m_z_coord
  i_m_residue_number
  s_m_mmod_res
  s_m_chain_name
  i_m_color
  r_m_charge1
  r_m_charge2
  s_m_pdb_residue_name
  s_m_pdb_atom_name
  s_m_grow_name
  i_m_atomic_number
  i_m_formal_charge
  i_m_visibility
  s_m_color_rgb
  s_m_atom_name
  i_m_secondary_structure
  i_m_ribbon_style
  i_m_ribbon_color
  s_m_ribbon_color_rgb
  r_epik_H2O_pKa
  r_epik_H2O_pKa_uncertainty
  r_ffio_x_vel
  r_ffio_y_vel
  r_ffio_z_vel
  i_des_fullsystem_id
  i_des_scratch_atom_num
  i_des_scratch_entry_num
  i_m_Hcount
  i_m_original_index
  r_m_pdb_occupancy
  r_m_pdb_tfactor
  i_i_constraint
  i_i_internal_atom_index
  i_m_pdb_convert_problem
  i_pa_atomindex
  i_pdb_PDB_serial
  i_pdb_seqres_index
  i_ppw_anum
  b_glide_flexr_movable
  s_pa_state
  i_psp_built_sidechain
  :::
  1 25 9.712866 -10.622417 -9.141312 900 X " " 38 -0.26062 -0.26062 "UNK " "    " "    " 7 0 1 2E2EFF  ""  -1 0 7 <>   1.199    1.474  0 0 0 1 1 1 0 1 <> <> <> <> <> <> <> <> <> <> <> <>
  2 2 8.562179 -11.288356 -9.503092 900 X " " 118 0.28554 0.28554 "UNK " "    " "    " 6 0 1 00CC00  ""  -1 0 7 <> <> <> 0 0 0 2 2 1 0 2 <> <> <> <> <> <> <> <> <> <> <> <>
  3 2 7.549824 -10.659013 -10.330277 900 X " " 118 -0.08905 -0.08905 "UNK " "    " "    " 6 0 1 00CC00  ""  -1 0 7 <> <> <> 0 0 0 3 3 1 0 3 <> <> <> <> <> <> <> <> <> <> <> <>
  4 25 7.847458 -9.539795 -10.976164 900 X " " 38 0.14298 0.14298 "UNK " "    " "    " 7 0 1 2E2EFF  ""  -1 0 7 <>   0.838    2.000  0 0 0 4 4 1 0 4 <> <> <> <> <> <> <> <> <> <> <> <>
  5 2 9.036478 -8.939645 -10.702147 900 X " " 118 -0.17524 -0.17524 "UNK " "    " "    " 6 0 1 00CC00  ""  -1 0 7 <> <> <> 0 0 0 5 5 1 0 5 <> <> <> <> <> <> <> <> <> <> <> <>
  6 2 9.934278 -9.375055 -9.698207 900 X " " 118 0.30455 0.30455 "UNK " "    " "    " 6 0 1 00CC00  ""  -1 0 7 <> <> <> 0 0 0 6 6 1 0 6 <> <> <> <> <> <> <> <> <> <> <> <>
  7 25 8.433158 -12.556549 -8.941147 900 X " " 38 -0.78390 -0.78390 "UNK " "    " "    " 7 0 1 2E2EFF  ""  -1 0 7 <>  -2.418    0.920  0 0 0 7 7 1 2 7 <> <> <> <> <> <> <> <> <> <> <> <>
  8 57 6.081597 -11.486461 -10.620932 900 X " " 9 -0.10901 -0.10901 "UNK " "    " "    " 17 0 1 008C00  ""  -1 0 7 <> <> <> 0 0 0 8 8 1 0 8 <> <> <> <> <> <> <> <> <> <> <> <>
  9 2 9.161798 -7.591232 -11.485140 900 X " " 118 0.63507 0.63507 "UNK " "    " "    " 6 0 1 00CC00  ""  -1 0 7 <> <> <> 0 0 0 9 9 1 0 9 <> <> <> <> <> <> <> <> <> <> <> <>
  10 25 10.961244 -8.639441 -9.186198 900 X " " 38 -0.81332 -0.81332 "UNK " "    " "    " 7 0 1 2E2EFF  ""  -1 0 7 <>  -2.994    0.920  0 0 0 10 10 1 2 10 <> <> <> <> <> <> <> <> <> <> <> <>
  11 15 9.949307 -6.754856 -11.075921 900 X " " 70 -0.59356 -0.59356 "UNK " "    " "    " 8 0 1 FF2E2E  ""  -1 0 7 <> <> <> 0 0 0 11 11 1 0 11 <> <> <> <> <> <> <> <> <> <> <> <>
  12 25 8.400424 -7.435874 -12.672480 900 X " " 38 -0.54371 -0.54371 "UNK " "    " "    " 7 0 1 2E2EFF  ""  -1 0 7 <>   8.391    2.220  0 0 0 12 12 1 0 12 <> <> <> <> <> <> <> <> <> <> <> <>
  13 2 7.807628 -6.398838 -12.900796 900 X " " 118 0.44514 0.44514 "UNK " "    " "    " 6 0 1 00CC00  ""  -1 0 7 <> <> <> 0 0 0 13 13 1 0 13 <> <> <> <> <> <> <> <> <> <> <> <>
  14 25 7.723386 -5.281705 -12.079426 900 X " " 38 -0.57213 -0.57213 "UNK " "    " "    " 7 0 1 2E2EFF  ""  -1 0 7 <> <> <> 0 0 0 14 14 1 2 14 <> <> <> <> <> <> <> <> <> <> <> <>
  15 25 6.979852 -6.157806 -14.017323 900 X " " 38 -0.57213 -0.57213 "UNK " "    " "    " 7 0 1 2E2EFF  ""  -1 0 7 <> <> <> 0 0 0 15 15 1 2 15 <> <> <> <> <> <> <> <> <> <> <> <>
  16 43 7.525076 -12.989668 -9.030003 900 X " " 21 0.36789 0.36789 "UNK " "    " "    " 1 0 1 FFFFFF  ""  -1 0 7 <>  11.156    1.117  0 0 0 16 16 1 0 16 <> <> <> <> <> <> <> <> <> <> <> <>
  17 43 9.165637 -12.796112 -8.288319 900 X " " 21 0.36789 0.36789 "UNK " "    " "    " 1 0 1 FFFFFF  ""  -1 0 7 <>  11.156    1.117  0 0 0 17 17 1 0 17 <> <> <> <> <> <> <> <> <> <> <> <>
  18 43 10.850924 -8.442523 -8.201743 900 X " " 21 0.37795 0.37795 "UNK " "    " "    " 1 0 1 FFFFFF  ""  -1 0 7 <>  11.012    1.117  0 0 0 18 18 1 0 18 <> <> <> <> <> <> <> <> <> <> <> <>
  19 43 11.062622 -7.759380 -9.671290 900 X " " 21 0.37795 0.37795 "UNK " "    " "    " 1 0 1 FFFFFF  ""  -1 0 7 <>  11.012    1.117  0 0 0 19 19 1 0 19 <> <> <> <> <> <> <> <> <> <> <> <>
  20 43 8.458637 -5.128685 -11.404080 900 X " " 21 0.30193 0.30193 "UNK " "    " "    " 1 0 1 FFFFFF  ""  -1 0 7 <> <> <> 0 0 0 20 20 1 0 20 <> <> <> <> <> <> <> <> <> <> <> <>
  21 43 7.642726 -4.407744 -12.579213 900 X " " 21 0.30193 0.30193 "UNK " "    " "    " 1 0 1 FFFFFF  ""  -1 0 7 <> <> <> 0 0 0 21 21 1 0 21 <> <> <> <> <> <> <> <> <> <> <> <>
  22 43 7.093662 -6.773613 -14.809745 900 X " " 21 0.30193 0.30193 "UNK " "    " "    " 1 0 1 FFFFFF  ""  -1 0 7 <> <> <> 0 0 0 22 22 1 0 22 <> <> <> <> <> <> <> <> <> <> <> <>
  23 43 6.755120 -5.225854 -14.335225 900 X " " 21 0.30193 0.30193 "UNK " "    " "    " 1 0 1 FFFFFF  ""  -1 0 7 <> <> <> 0 0 0 23 23 1 0 23 <> <> <> <> <> <> <> <> <> <> <> <>
  24 26 -26.468081 13.896930 18.704851 5 S "A" 38 -0.94390 -0.94390 "SER " " N  " "    " 7 0 0 2E2EFF  ""  0 1 7 <> <> <> 0 0 0 24 24 1 2 24 1 113.6 0 1 5 1 1 5 1 0 <> <>
  25 3 -26.103899 12.863433 19.646314 5 S "A" 24 0.16390 0.16390 "SER " " CA " "    " 6 0 0 808080  ""  0 1 -1105 FF1E00  <> <> 0 0 0 25 25 1 1 25 1 113.2 0 2 5 2 2 5 2 0 <> <>
  26 2 -24.931578 11.902313 19.168458 5 S "A" 24 0.50000 0.50000 "SER " " C  " "    " 6 0 0 808080  ""  0 1 7 <> <> <> 0 0 0 26 26 1 0 26 1 113.21 0 3 5 3 3 5 3 0 <> <>
  27 15 -24.249854 11.416646 20.068143 5 S "A" 70 -0.50000 -0.50000 "SER " " O  " "    " 8 0 0 FF2E2E  ""  0 1 7 <> <> <> 0 0 0 27 27 1 0 27 1 113.19 0 4 5 4 4 5 4 0 <> <>
  28 3 -27.331963 11.974376 19.880572 5 S "A" 24 0.14500 0.14500 "SER " " CB " "    " 6 0 0 808080  ""  0 1 7 <> <> <> 0 0 0 28 28 1 2 28 1 112.32 0 5 5 5 5 5 5 0 <> <>
  29 16 -28.007273 11.375021 18.735562 5 S "A" 70 -0.68300 -0.68300 "SER " " OG " "    " 8 0 0 FF2E2E  ""  0 1 7 <> <> <> 0 0 0 29 29 1 1 29 1 110.06 0 6 5 6 6 5 6 0 <> <>
  30 25 -24.941130 11.725043 17.855382 6 E "A" 38 -0.50000 -0.50000 "GLU " " N  " "    " 7 0 0 2E2EFF  ""  0 1 7 <> <> <> 0 0 0 30 30 1 1 30 1 112.79 0 13 <> 7 7 6 7 0 <> <>
  31 3 -24.153975 10.916885 16.975036 6 E "A" 24 0.14000 0.14000 "GLU " " CA " "    " 6 0 0 808080  ""  0 1 -1105 FF1E00  <> <> 0 0 0 31 31 1 1 31 1 112.13 0 14 <> 8 8 6 8 0 <> <>
  32 2 -22.737654 10.632244 17.421896 6 E "A" 24 0.50000 0.50000 "GLU " " C  " "    " 6 0 0 808080  ""  0 1 7 <> <> <> 0 0 0 32 32 1 0 32 1 110.28 0 15 <> 9 9 6 9 0 <> <>
  33 15 -22.318207 9.473147 17.358756 6 E "A" 70 -0.50000 -0.50000 "GLU " " O  " "    " 8 0 0 FF2E2E  ""  0 1 7 <> <> <> 0 0 0 33 33 1 0 33 1 109.43 0 16 <> 10 10 6 10 0 <> <>
  34 3 -24.312487 11.521366 15.567146 6 E "A" 24 -0.12000 -0.12000 "GLU " " CB " "    " 6 0 0 808080  ""  0 1 7 <> <> <> 0 0 0 34 34 1 2 34 1 114.03 0 17 <> 11 11 6 11 0 <> <>
  35 3 -25.768769 11.185882 15.084501 6 E "A" 24 -0.22000 -0.22000 "GLU " " CG " "    " 6 0 0 808080  ""  0 1 7 <> <> <> 0 0 0 35 35 1 2 35 1 116.72 0 18 <> 12 12 6 12 0 <> <>
  36 2 -26.155762 12.147104 13.994472 6 E "A" 24 0.70000 0.70000 "GLU " " CD " "    " 6 0 0 808080  ""  0 1 7 <> <> <> 0 0 0 36 36 1 0 36 1 118.42 0 19 <> 13 13 6 13 0 <> <>
  37 15 -25.794133 11.817137 12.858613 6 E "A" 70 -0.80000 -0.80000 "GLU " " OE1" "    " 8 0 0 FF2E2E  ""  0 1 7 <> <> <> 0 0 0 37 37 1 0 37 1 118.82 0 20 <> 14 14 6 14 0 <> <>
  38 18 -26.815959 13.193108 14.229658 6 E "A" 70 -0.80000 -0.80000 "GLU " " OE2" "    " 8 -1 0 FF2E2E  ""  0 1 7 <> <> <> 0 0 0 38 38 1 0 38 1 119.95 0 21 <> 15 15 6 15 0 <> <>
  39 25 -22.073676 11.638296 18.044943 7 V "A" 38 -0.50000 -0.50000 "VAL " " N  " "    " 7 0 0 2E2EFF  ""  1 1 7 <> <> <> 0 0 0 39 39 1 1 39 1 108.58 0 28 <> 16 16 7 16 0 <> <>
  40 3 -20.669138 11.548783 18.540789 7 V "A" 24 0.14000 0.14000 "VAL " " CA " "    " 6 0 0 808080  ""  1 1 -1105 FF1E00  <> <> 0 0 0 40 40 1 1 40 1 107.83 0 29 <> 17 17 7 17 0 <> <>
  41 2 -20.523825 10.444941 19.649532 7 V "A" 24 0.50000 0.50000 "VAL " " C  " "    " 6 0 0 808080  ""  1 1 7 <> <> <> 0 0 0 41 41 1 0 41 1 107.42 0 30 <> 18 18 7 18 0 <> <>
  42 15 -19.559558 9.721213 19.805548 7 V "A" 70 -0.50000 -0.50000 "VAL " " O  " "    " 8 0 0 FF2E2E  ""  1 1 7 <> <> <> 0 0 0 42 42 1 0 42 1 107.38 0 31 <> 19 19 7 19 0 <> <>
  43 3 -20.221056 12.935719 19.151205 7 V "A" 24 -0.06000 -0.06000 "VAL " " CB " "    " 6 0 0 808080  ""  1 1 7 <> <> <> 0 0 0 43 43 1 1 43 1 107.5 0 32 <> 20 20 7 20 0 <> <>
  44 3 -21.286675 13.563463 20.087388 7 V "A" 24 -0.18000 -0.18000 "VAL " " CG1" "    " 6 0 0 808080  ""  1 1 7 <> <> <> 0 0 0 44 44 1 3 44 1 107.4 0 33 <> 21 21 7 21 0 <> <>
  45 3 -18.819542 12.916689 19.770601 7 V "A" 24 -0.18000 -0.18000 "VAL " " CG2" "    " 6 0 0 808080  ""  1 1 7 <> <> <> 0 0 0 45 45 1 3 45 1 108.41 0 34 <> 22 22 7 22 0 <> <>
  46 25 -21.642737 10.371315 20.408843 8 A "A" 38 -0.50000 -0.50000 "ALA " " N  " "    " 7 0 0 2E2EFF  ""  1 1 7 <> <> <> 0 0 0 46 46 1 1 46 1 106.89 0 44 <> 23 23 8 23 0 <> <>
  47 3 -21.717188 9.419009 21.514340 8 A "A" 24 0.14000 0.14000 "ALA " " CA " "    " 6 0 0 808080  ""  1 1 -1105 FF1E00  <> <> 0 0 0 47 47 1 1 47 1 105.72 0 45 <> 24 24 8 24 0 <> <>
  48 2 -22.172091 8.001831 20.988336 8 A "A" 24 0.50000 0.50000 "ALA " " C  " "    " 6 0 0 808080  ""  1 1 7 <> <> <> 0 0 0 48 48 1 0 48 1 104.78 0 46 <> 25 25 8 25 0 <> <>
  49 15 -22.101635 7.024849 21.639226 8 A "A" 70 -0.50000 -0.50000 "ALA " " O  " "    " 8 0 0 FF2E2E  ""  1 1 7 <> <> <> 0 0 0 49 49 1 0 49 1 103.76 0 47 <> 26 26 8 26 0 <> <>
  50 3 -22.700587 9.937287 22.568305 8 A "A" 24 -0.18000 -0.18000 "ALA " " CB " "    " 6 0 0 808080  ""  1 1 7 <> <> <> 0 0 0 50 50 1 3 50 1 106.86 0 48 <> 27 27 8 27 0 <> <>
  51 25 -22.826275 7.967215 19.765006 9 H "A" 38 -0.50000 -0.50000 "HIS " " N  " "    " 7 0 0 2E2EFF  ""  1 1 7 <> <> <> 0 0 0 51 51 1 1 51 1 104.36 0 54 <> 28 28 9 28 0 <> <>
  52 3 -23.123711 6.750082 19.017348 9 H "A" 24 0.14000 0.14000 "HIS " " CA " "    " 6 0 0 808080  ""  1 1 -1105 FF1E00  <> <> 0 0 0 52 52 1 1 52 1 104.04 0 55 <> 29 29 9 29 0 <> <>
  53 2 -21.875138 5.994025 18.702823 9 H "A" 24 0.50000 0.50000 "HIS " " C  " "    " 6 0 0 808080  ""  1 1 7 <> <> <> 0 0 0 53 53 1 0 53 1 103.17 0 56 <> 30 30 9 30 0 <> <>
  54 15 -21.674895 4.897024 19.087010 9 H "A" 70 -0.50000 -0.50000 "HIS " " O  " "    " 8 0 0 FF2E2E  ""  1 1 7 <> <> <> 0 0 0 54 54 1 0 54 1 103.73 0 57 <> 31 31 9 31 0 <> <>
  55 3 -24.002884 6.824340 17.788587 9 H "A" 24 -0.00500 -0.00500 "HIS " " CB " "    " 6 0 0 808080  ""  1 1 7 <> <> <> 0 0 0 55 55 1 2 55 1 105.05 0 58 <> 32 32 9 32 0 <> <>
  56 2 -25.223282 7.682196 17.926184 9 H "A" 24 0.01500 0.01500 "HIS " " CG " "    " 6 0 0 808080  ""  1 1 7 <> <> <> 0 0 0 56 56 1 0 56 1 106.34 0 59 <> 33 33 9 33 0 "HIS"  <>
  57 25 -26.092143 7.864876 16.815743 9 H "A" 38 -0.57000 -0.57000 "HIS " " ND1" "    " 7 0 0 2E2EFF  ""  1 1 7 <> <> <> 0 0 0 57 57 1 1 57 1 106.57 0 60 <> 34 34 9 34 0 <> <>
  58 2 -25.787835 8.314692 18.976065 9 H "A" 24 -0.01500 -0.01500 "HIS " " CD2" "    " 6 0 0 808080  ""  1 1 7 <> <> <> 0 0 0 58 58 1 1 58 1 106.77 0 61 <> 35 35 9 35 0 <> <>
  59 2 -27.136597 8.512808 17.320173 9 H "A" 24 0.29500 0.29500 "HIS " " CE1" "    " 6 0 0 808080  ""  1 1 7 <> <> <> 0 0 0 59 59 1 1 59 1 106.65 0 62 <> 36 36 9 36 0 <> <>
  60 25 -27.067742 8.845116 18.584700 9 H "A" 38 -0.49000 -0.49000 "HIS " " NE2" "    " 7 0 0 2E2EFF  ""  1 1 7 <> <> <> 0 0 0 60 60 1 0 60 1 107.02 0 63 <> 37 37 9 37 0 <> <>
  61 25 -20.942858 6.781184 18.074399 10 R "A" 38 -0.50000 -0.50000 "ARG " " N  " "    " 7 0 0 2E2EFF  ""  1 1 7 <> <> <> 0 0 0 61 61 1 1 61 1 101.59 0 71 <> 38 38 10 38 0 <> <>
  62 3 -19.606377 6.326838 17.665467 10 R "A" 24 0.14000 0.14000 "ARG " " CA " "    " 6 0 0 808080  ""  1 1 -1105 FF1E00  <> <> 0 0 0 62 62 1 1 62 1 100.53 0 72 <> 39 39 10 39 0 <> <>
  63 2 -18.842142 5.782003 18.864952 10 R "A" 24 0.50000 0.50000 "ARG " " C  " "    " 6 0 0 808080  ""  1 1 7 <> <> <> 0 0 0 63 63 1 0 63 1 101.28 0 73 <> 40 40 10 40 0 <> <>
  64 15 -18.320092 4.695618 18.658884 10 R "A" 70 -0.50000 -0.50000 "ARG " " O  " "    " 8 0 0 FF2E2E  ""  1 1 7 <> <> <> 0 0 0 64 64 1 0 64 1 101.13 0 74 <> 41 41 10 41 0 <> <>
  65 3 -18.866519 7.420960 16.807222 10 R "A" 24 -0.12000 -0.12000 "ARG " " CB " "    " 6 0 0 808080  ""  1 1 7 <> <> <> 0 0 0 65 65 1 2 65 1 97.96 0 75 <> 42 42 10 42 0 <> <>
  66 3 -19.718429 7.924651 15.630914 10 R "A" 24 -0.05000 -0.05000 "ARG " " CG " "    " 6 0 0 808080  ""  1 1 7 <> <> <> 0 0 0 66 66 1 2 66 1 92.97 0 76 <> 43 43 10 43 0 <> <>
  67 3 -19.575686 7.036058 14.438696 10 R "A" 24 0.19000 0.19000 "ARG " " CD " "    " 6 0 0 808080  ""  1 1 7 <> <> <> 0 0 0 67 67 1 2 67 1 87.95 0 77 <> 44 44 10 44 0 <> <>
  68 25 -20.340285 7.586701 13.356888 10 R "A" 38 -0.69997 -0.69997 "ARG " " NE " "    " 7 0 0 2E2EFF  ""  1 1 7 <> <> <> 0 0 0 68 68 1 1 68 1 82.59 0 78 <> 45 45 10 45 0 <> <>
  69 2 -21.667037 7.544088 13.164366 10 R "A" 24 0.63990 0.63990 "ARG " " CZ " "    " 6 0 0 808080  ""  1 1 7 <> <> <> 0 0 0 69 69 1 0 69 1 80.71 0 79 <> 46 46 10 46 0 <> <>
  70 25 -22.438609 6.797677 13.981137 10 R "A" 38 -0.79997 -0.79997 "ARG " " NH1" "    " 7 0 0 2E2EFF  ""  1 1 7 <> <> <> 0 0 0 70 70 1 2 70 1 77.89 0 80 <> 47 47 10 47 0 <> <>
  71 31 -22.154673 8.176011 12.106071 10 R "A" 38 -0.79997 -0.79997 "ARG " " NH2" "    " 7 1 0 2E2EFF  ""  1 1 7 <> <> <> 0 0 0 71 71 1 2 71 1 78.89 0 81 <> 48 48 10 48 0 <> <>
  72 25 -19.034830 6.352897 20.056232 11 F "A" 38 -0.50000 -0.50000 "PHE " " N  " "    " 7 0 0 2E2EFF  ""  1 1 7 <> <> <> 0 0 0 72 72 1 1 72 1 102.25 0 95 <> 49 49 11 49 0 <> <>
  73 3 -18.438941 5.873393 21.300446 11 F "A" 24 0.14000 0.14000 "PHE " " CA " "    " 6 0 0 808080  ""  1 1 -1105 FF1E00  <> <> 0 0 0 73 73 1 1 73 1 102.84 0 96 <> 50 50 11 50 0 <> <>
  74 2 -19.084357 4.590529 21.763652 11 F "A" 24 0.50000 0.50000 "PHE " " C  " "    " 6 0 0 808080  ""  1 1 7 <> <> <> 0 0 0 74 74 1 0 74 1 103.42 0 97 <> 51 51 11 51 0 <> <>
  75 15 -18.359689 3.647470 22.129134 11 F "A" 70 -0.50000 -0.50000 "PHE " " O  " "    " 8 0 0 FF2E2E  ""  1 1 7 <> <> <> 0 0 0 75 75 1 0 75 1 103.71 0 98 <> 52 52 11 52 0 <> <>
  76 3 -18.436449 7.068609 22.305622 11 F "A" 24 -0.00500 -0.00500 "PHE " " CB " "    " 6 0 0 808080  ""  1 1 7 <> <> <> 0 0 0 76 76 1 2 76 1 101.61 0 99 <> 53 53 11 53 0 <> <>
  77 2 -18.116282 6.871373 23.784198 11 F "A" 24 -0.11500 -0.11500 "PHE " " CG " "    " 6 0 0 808080  ""  1 1 7 <> <> <> 0 0 0 77 77 1 0 77 1 101 0 100 <> 54 54 11 54 0 <> <>
  78 2 -19.156837 6.364812 24.625091 11 F "A" 24 -0.11500 -0.11500 "PHE " " CD1" "    " 6 0 0 808080  ""  1 1 7 <> <> <> 0 0 0 78 78 1 1 78 1 101.29 0 101 <> 55 55 11 55 0 <> <>
  79 2 -16.788148 6.973886 24.210326 11 F "A" 24 -0.11500 -0.11500 "PHE " " CD2" "    " 6 0 0 808080  ""  1 1 7 <> <> <> 0 0 0 79 79 1 1 79 1 100.57 0 102 <> 56 56 11 56 0 <> <>
  80 2 -18.788125 6.026393 25.909438 11 F "A" 24 -0.11500 -0.11500 "PHE " " CE1" "    " 6 0 0 808080  ""  1 1 7 <> <> <> 0 0 0 80 80 1 1 80 1 101.12 0 103 <> 57 57 11 57 0 <> <>
  81 2 -16.481223 6.651861 25.494840 11 F "A" 24 -0.11500 -0.11500 "PHE " " CE2" "    " 6 0 0 808080  ""  1 1 7 <> <> <> 0 0 0 81 81 1 1 81 1 100.5 0 104 <> 58 58 11 58 0 <> <>
  82 2 -17.521916 6.198155 26.335237 11 F "A" 24 -0.11500 -0.11500 "PHE " " CZ " "    " 6 0 0 808080  ""  1 1 7 <> <> <> 0 0 0 82 82 1 1 82 1 100.91 0 105 <> 59 59 11 59 0 <> <>
  83 25 -20.447428 4.573381 21.841086 12 K "A" 38 -0.50000 -0.50000 "LYS " " N  " "    " 7 0 0 2E2EFF  ""  1 1 7 <> <> <> 0 0 0 83 83 1 1 83 1 103.34 0 115 <> 60 60 12 60 0 <> <>
  84 3 -21.364773 3.436700 22.218532 12 K "A" 24 0.14000 0.14000 "LYS " " CA " "    " 6 0 0 808080  ""  1 1 -1105 FF1E00  <> <> 0 0 0 84 84 1 1 84 1 103.68 0 116 <> 61 61 12 61 0 <> <>
  85 2 -21.137782 2.191348 21.372251 12 K "A" 24 0.50000 0.50000 "LYS " " C  " "    " 6 0 0 808080  ""  1 1 7 <> <> <> 0 0 0 85 85 1 0 85 1 102.78 0 117 <> 62 62 12 62 0 <> <>
  86 15 -20.898991 1.164049 21.977341 12 K "A" 70 -0.50000 -0.50000 "LYS " " O  " "    " 8 0 0 FF2E2E  ""  1 1 7 <> <> <> 0 0 0 86 86 1 0 86 1 102.17 0 118 <> 63 63 12 63 0 <> <>
  87 3 -22.899193 3.741542 22.240589 12 K "A" 24 -0.12000 -0.12000 "LYS " " CB " "    " 6 0 0 808080  ""  1 1 7 <> <> <> 0 0 0 87 87 1 2 87 1 105.49 0 119 <> 64 64 12 64 0 <> <>
  88 3 -23.377667 4.566464 23.426500 12 K "A" 24 -0.12000 -0.12000 "LYS " " CG " "    " 6 0 0 808080  ""  1 1 7 <> <> <> 0 0 0 88 88 1 2 88 1 107.9 0 120 <> 65 65 12 65 0 <> <>
  89 3 -24.907851 4.629732 23.472140 12 K "A" 24 -0.12000 -0.12000 "LYS " " CD " "    " 6 0 0 808080  ""  1 1 7 <> <> <> 0 0 0 89 89 1 2 89 1 109.6 0 121 <> 66 66 12 66 0 <> <>
  90 3 -25.454821 5.840686 22.646633 12 K "A" 24 0.19000 0.19000 "LYS " " CE " "    " 6 0 0 808080  ""  1 1 7 <> <> <> 0 0 0 90 90 1 2 90 1 111.39 0 122 <> 67 67 12 67 0 <> <>
  91 32 -26.933569 5.843582 22.463833 12 K "A" 38 -0.30000 -0.30000 "LYS " " NZ " "    " 7 1 0 2E2EFF  ""  1 1 7 <> <> <> 0 0 0 91 91 1 3 91 1 112.28 0 123 <> 68 68 12 68 0 <> <>
  92 25 -21.165881 2.272441 20.107094 13 D "A" 38 -0.50000 -0.50000 "ASP " " N  " "    " 7 0 0 2E2EFF  ""  1 1 7 <> <> <> 0 0 0 92 92 1 1 92 1 102.11 0 137 <> 69 69 13 69 0 <> <>
  93 3 -21.283038 1.207754 19.157073 13 D "A" 24 0.14000 0.14000 "ASP " " CA " "    " 6 0 0 808080  ""  1 1 -1105 FF1E00  <> <> 0 0 0 93 93 1 1 93 1 101.43 0 138 <> 70 70 13 70 0 <> <>
  94 2 -19.939515 0.523466 18.719490 13 D "A" 24 0.50000 0.50000 "ASP " " C  " "    " 6 0 0 808080  ""  1 1 7 <> <> <> 0 0 0 94 94 1 0 94 1 101.1 0 139 <> 71 71 13 71 0 <> <>
  95 15 -19.830166 -0.750384 18.627506 13 D "A" 70 -0.50000 -0.50000 "ASP " " O  " "    " 8 0 0 FF2E2E  ""  1 1 7 <> <> <> 0 0 0 95 95 1 0 95 1 100.69 0 140 <> 72 72 13 72 0 <> <>
  96 3 -22.022084 1.680339 17.856731 13 D "A" 24 -0.22000 -0.22000 "ASP " " CB " "    " 6 0 0 808080  ""  1 1 7 <> <> <> 0 0 0 96 96 1 2 96 1 101.46 0 141 <> 73 73 13 73 0 <> <>
  97 2 -23.358546 2.249494 17.958776 13 D "A" 24 0.70000 0.70000 "ASP " " CG " "    " 6 0 0 808080  ""  1 1 7 <> <> <> 0 0 0 97 97 1 0 97 1 101.21 0 142 <> 74 74 13 74 0 <> <>
  98 15 -23.743453 2.982585 17.030924 13 D "A" 70 -0.80000 -0.80000 "ASP " " OD1" "    " 8 0 0 FF2E2E  ""  1 1 7 <> <> <> 0 0 0 98 98 1 0 98 1 102.07 0 143 <> 75 75 13 75 0 <> <>
  99 18 -24.137986 1.871212 18.859615 13 D "A" 70 -0.80000 -0.80000 "ASP " " OD2" "    " 8 -1 0 FF2E2E  ""  1 1 7 <> <> <> 0 0 0 99 99 1 0 99 1 100.69 0 144 <> 76 76 13 76 0 <> <>
  100 25 -18.959859 1.393534 18.420687 14 L "A" 38 -0.50000 -0.50000 "LEU " " N  " "    " 7 0 0 2E2EFF  ""  1 1 7 <> <> <> 0 0 0 100 100 1 1 100 1 101.03 0 149 <> 77 77 14 77 0 <> <>
  101 3 -17.546252 0.999072 18.161370 14 L "A" 24 0.14000 0.14000 "LEU " " CA " "    " 6 0 0 808080  ""  1 1 -1105 FF1E00  <> <> 0 0 0 101 101 1 1 101 1 100.75 0 150 <> 78 78 14 78 0 <> <>
  102 2 -16.892132 0.639007 19.553752 14 L "A" 24 0.50000 0.50000 "LEU " " C  " "    " 6 0 0 808080  ""  1 1 7 <> <> <> 0 0 0 102 102 1 0 102 1 100.78 0 151 <> 79 79 14 79 0 <> <>
  103 15 -16.049718 -0.282296 19.530771 14 L "A" 70 -0.50000 -0.50000 "LEU " " O  " "    " 8 0 0 FF2E2E  ""  1 1 7 <> <> <> 0 0 0 103 103 1 0 103 1 100.93 0 152 <> 80 80 14 80 0 <> <>
  104 3 -16.767509 2.035243 17.365995 14 L "A" 24 -0.12000 -0.12000 "LEU " " CB " "    " 6 0 0 808080  ""  1 1 7 <> <> <> 0 0 0 104 104 1 2 104 1 100.07 0 153 <> 81 81 14 81 0 <> <>
  105 3 -17.398254 2.375435 15.958808 14 L "A" 24 -0.06000 -0.06000 "LEU " " CG " "    " 6 0 0 808080  ""  1 1 7 <> <> <> 0 0 0 105 105 1 1 105 1 98.78 0 154 <> 82 82 14 82 0 <> <>
  106 3 -16.971809 3.769202 15.355756 14 L "A" 24 -0.18000 -0.18000 "LEU " " CD1" "    " 6 0 0 808080  ""  1 1 7 <> <> <> 0 0 0 106 106 1 3 106 1 97.88 0 155 <> 83 83 14 83 0 <> <>
  107 3 -17.311713 1.208254 14.943417 14 L "A" 24 -0.18000 -0.18000 "LEU " " CD2" "    " 6 0 0 808080  ""  1 1 7 <> <> <> 0 0 0 107 107 1 3 107 1 97.28 0 156 <> 84 84 14 84 0 <> <>
  108 25 -17.166028 1.370849 20.646690 15 G "A" 38 -0.50000 -0.50000 "GLY " " N  " "    " 7 0 0 2E2EFF  ""  0 1 7 <> <> <> 0 0 0 108 108 1 1 108 1 100.34 0 168 <> 85 85 15 85 0 <> <>
  109 3 -16.674558 0.916243 21.993138 15 G "A" 24 0.08000 0.08000 "GLY " " CA " "    " 6 0 0 808080  ""  0 1 -1105 FF1E00  <> <> 0 0 0 109 109 1 2 109 1 100.38 0 169 <> 86 86 15 86 0 <> <>
  110 2 -15.437607 1.814038 22.475842 15 G "A" 24 0.50000 0.50000 "GLY " " C  " "    " 6 0 0 808080  ""  0 1 7 <> <> <> 0 0 0 110 110 1 0 110 1 100.39 0 170 <> 87 87 15 87 0 <> <>
  111 15 -14.529302 2.142393 21.697406 15 G "A" 70 -0.50000 -0.50000 "GLY " " O  " "    " 8 0 0 FF2E2E  ""  0 1 7 <> <> <> 0 0 0 111 111 1 0 111 1 100.69 0 171 <> 88 88 15 88 0 <> <>
  112 25 -15.276001 2.073602 23.799449 16 E "A" 38 -0.50000 -0.50000 "GLU " " N  " "    " 7 0 0 2E2EFF  ""  1 1 7 <> <> <> 0 0 0 112 112 1 1 112 1 100.12 0 175 <> 89 89 16 89 0 <> <>
  113 3 -14.400914 3.143723 24.349818 16 E "A" 24 0.14000 0.14000 "GLU " " CA " "    " 6 0 0 808080  ""  1 1 -1105 FF1E00  <> <> 0 0 0 113 113 1 1 113 1 99.35 0 176 <> 90 90 16 90 0 <> <>
  114 2 -12.860255 2.946413 23.990263 16 E "A" 24 0.50000 0.50000 "GLU " " C  " "    " 6 0 0 808080  ""  1 1 7 <> <> <> 0 0 0 114 114 1 0 114 1 98.16 0 177 <> 91 91 16 91 0 <> <>
  115 15 -12.333352 3.915356 23.477576 16 E "A" 70 -0.50000 -0.50000 "GLU " " O  " "    " 8 0 0 FF2E2E  ""  1 1 7 <> <> <> 0 0 0 115 115 1 0 115 1 98.44 0 178 <> 92 92 16 92 0 <> <>
  116 3 -14.514447 3.106511 25.874449 16 E "A" 24 -0.12000 -0.12000 "GLU " " CB " "    " 6 0 0 808080  ""  1 1 7 <> <> <> 0 0 0 116 116 1 2 116 1 100.65 0 179 <> 93 93 16 93 0 <> <>
  117 3 -13.548361 3.939249 26.765099 16 E "A" 24 -0.22000 -0.22000 "GLU " " CG " "    " 6 0 0 808080  ""  1 1 7 <> <> <> 0 0 0 117 117 1 2 117 1 102.92 0 180 <> 94 94 16 94 0 <> <>
  118 2 -14.004005 3.869460 28.168331 16 E "A" 24 0.70000 0.70000 "GLU " " CD " "    " 6 0 0 808080  ""  1 1 7 <> <> <> 0 0 0 118 118 1 0 118 1 104 0 181 <> 95 95 16 95 0 <> <>
  119 15 -14.029561 4.900121 28.874749 16 E "A" 70 -0.80000 -0.80000 "GLU " " OE1" "    " 8 0 0 FF2E2E  ""  1 1 7 <> <> <> 0 0 0 119 119 1 0 119 1 104.34 0 182 <> 96 96 16 96 0 <> <>
  120 18 -14.223307 2.720589 28.565276 16 E "A" 70 -0.80000 -0.80000 "GLU " " OE2" "    " 8 -1 0 FF2E2E  ""  1 1 7 <> <> <> 0 0 0 120 120 1 0 120 1 104.73 0 183 <> 97 97 16 97 0 <> <>
  121 25 -12.233207 1.744904 24.124043 17 E "A" 38 -0.50000 -0.50000 "GLU " " N  " "    " 7 0 0 2E2EFF  ""  1 1 7 <> <> <> 0 0 0 121 121 1 1 121 1 95.61 0 190 <> 98 98 17 98 0 <> <>
  122 3 -10.749279 1.534472 23.872959 17 E "A" 24 0.14000 0.14000 "GLU " " CA " "    " 6 0 0 808080  ""  1 1 -1105 FF1E00  <> <> 0 0 0 122 122 1 1 122 1 93.23 0 191 <> 99 99 17 99 0 <> <>
  123 2 -10.430174 1.506496 22.431216 17 E "A" 24 0.50000 0.50000 "GLU " " C  " "    " 6 0 0 808080  ""  1 1 7 <> <> <> 0 0 0 123 123 1 0 123 1 90.41 0 192 <> 100 100 17 100 0 <> <>
  124 15 -9.464261 2.143067 22.035479 17 E "A" 70 -0.50000 -0.50000 "GLU " " O  " "    " 8 0 0 FF2E2E  ""  1 1 7 <> <> <> 0 0 0 124 124 1 0 124 1 89.93 0 193 <> 101 101 17 101 0 <> <>
  125 3 -10.154226 0.372344 24.573510 17 E "A" 24 -0.12000 -0.12000 "GLU " " CB " "    " 6 0 0 808080  ""  1 1 7 <> <> <> 0 0 0 125 125 1 2 125 1 94.58 0 194 <> 102 102 17 102 0 <> <>
  126 3 -10.296620 0.537412 26.083354 17 E "A" 24 -0.22000 -0.22000 "GLU " " CG " "    " 6 0 0 808080  ""  1 1 7 <> <> <> 0 0 0 126 126 1 2 126 1 98.01 0 195 <> 103 103 17 103 0 <> <>
  127 2 -9.592440 1.739241 26.670366 17 E "A" 24 0.70000 0.70000 "GLU " " CD " "    " 6 0 0 808080  ""  1 1 7 <> <> <> 0 0 0 127 127 1 0 127 1 99.84 0 196 <> 104 104 17 104 0 <> <>
  128 15 -10.210372 2.255674 27.596872 17 E "A" 70 -0.80000 -0.80000 "GLU " " OE1" "    " 8 0 0 FF2E2E  ""  1 1 7 <> <> <> 0 0 0 128 128 1 0 128 1 100.57 0 197 <> 105 105 17 105 0 <> <>
  129 18 -8.487304 2.053378 26.282674 17 E "A" 70 -0.80000 -0.80000 "GLU " " OE2" "    " 8 -1 0 FF2E2E  ""  1 1 7 <> <> <> 0 0 0 129 129 1 0 129 1 100.83 0 198 <> 106 106 17 106 0 <> <>
  130 25 -11.420681 0.984313 21.613265 18 N "A" 38 -0.50000 -0.50000 "ASN " " N  " "    " 7 0 0 2E2EFF  ""  1 1 7 <> <> <> 0 0 0 130 130 1 1 130 1 85.93 0 205 <> 107 107 18 107 0 <> <>
  131 3 -11.302043 0.957137 20.147487 18 N "A" 24 0.14000 0.14000 "ASN " " CA " "    " 6 0 0 808080  ""  1 1 -1105 FF1E00  <> <> 0 0 0 131 131 1 1 131 1 80.39 0 206 <> 108 108 18 108 0 <> <>
  132 2 -11.359274 2.462831 19.633981 18 N "A" 24 0.50000 0.50000 "ASN " " C  " "    " 6 0 0 808080  ""  1 1 7 <> <> <> 0 0 0 132 132 1 0 132 1 78.3 0 207 <> 109 109 18 109 0 <> <>
  133 15 -10.476438 2.904521 18.890638 18 N "A" 70 -0.50000 -0.50000 "ASN " " O  " "    " 8 0 0 FF2E2E  ""  1 1 7 <> <> <> 0 0 0 133 133 1 0 133 1 79.01 0 208 <> 110 110 18 110 0 <> <>
  134 3 -12.503516 0.212871 19.466731 18 N "A" 24 -0.12000 -0.12000 "ASN " " CB " "    " 6 0 0 808080  ""  1 1 7 <> <> <> 0 0 0 134 134 1 2 134 1 78.33 0 209 <> 111 111 18 111 0 <> <>
  135 2 -12.644947 -1.281879 19.767363 18 N "A" 24 0.50000 0.50000 "ASN " " CG " "    " 6 0 0 808080  ""  1 1 7 <> <> <> 0 0 0 135 135 1 0 135 1 76.67 0 210 <> 112 112 18 112 0 "No Flip"  <>
  136 15 -11.670767 -1.969735 20.216345 18 N "A" 70 -0.50000 -0.50000 "ASN " " OD1" "    " 8 0 0 FF2E2E  ""  1 1 7 <> <> <> 0 0 0 136 136 1 0 136 1 73.84 0 211 <> 113 113 18 113 0 <> <>
  137 25 -13.861266 -1.869133 19.548519 18 N "A" 38 -0.76000 -0.76000 "ASN " " ND2" "    " 7 0 0 2E2EFF  ""  1 1 7 <> <> <> 0 0 0 137 137 1 2 137 1 74.54 0 212 <> 114 114 18 114 0 <> <>
  138 25 -12.302931 3.245531 20.209110 19 F "A" 38 -0.50000 -0.50000 "PHE " " N  " "    " 7 0 0 2E2EFF  ""  1 1 7 <> <> <> 0 0 0 138 138 1 1 138 1 75.04 0 219 <> 115 115 19 115 0 <> <>
  139 3 -12.602492 4.593714 19.879349 19 F "A" 24 0.14000 0.14000 "PHE " " CA " "    " 6 0 0 808080  ""  1 1 -1105 FF1E00  <> <> 0 0 0 139 139 1 1 139 1 71.95 0 220 <> 116 116 19 116 0 <> <>
  140 2 -11.415989 5.534238 20.295662 19 F "A" 24 0.50000 0.50000 "PHE " " C  " "    " 6 0 0 808080  ""  1 1 7 <> <> <> 0 0 0 140 140 1 0 140 1 71.72 0 221 <> 117 117 19 117 0 <> <>
  141 15 -11.117541 6.388515 19.516923 19 F "A" 70 -0.50000 -0.50000 "PHE " " O  " "    " 8 0 0 FF2E2E  ""  1 1 7 <> <> <> 0 0 0 141 141 1 0 141 1 70.05 0 222 <> 118 118 19 118 0 <> <>
  142 3 -13.973326 5.062194 20.597701 19 F "A" 24 -0.00500 -0.00500 "PHE " " CB " "    " 6 0 0 808080  ""  1 1 7 <> <> <> 0 0 0 142 142 1 2 142 1 68.91 0 223 <> 119 119 19 119 0 <> <>
  143 2 -14.385457 6.579247 20.501095 19 F "A" 24 -0.11500 -0.11500 "PHE " " CG " "    " 6 0 0 808080  ""  1 1 7 <> <> <> 0 0 0 143 143 1 0 143 1 62.82 0 224 <> 120 120 19 120 0 <> <>
  144 2 -13.912128 7.535488 21.447342 19 F "A" 24 -0.11500 -0.11500 "PHE " " CD1" "    " 6 0 0 808080  ""  1 1 7 <> <> <> 0 0 0 144 144 1 1 144 1 59.05 0 225 <> 121 121 19 121 0 <> <>
  145 2 -15.260155 7.006988 19.494970 19 F "A" 24 -0.11500 -0.11500 "PHE " " CD2" "    " 6 0 0 808080  ""  1 1 7 <> <> <> 0 0 0 145 145 1 1 145 1 60.61 0 226 <> 122 122 19 122 0 <> <>
  146 2 -14.319002 8.844144 21.367843 19 F "A" 24 -0.11500 -0.11500 "PHE " " CE1" "    " 6 0 0 808080  ""  1 1 7 <> <> <> 0 0 0 146 146 1 1 146 1 55.24 0 227 <> 123 123 19 123 0 <> <>
  147 2 -15.735352 8.319068 19.475875 19 F "A" 24 -0.11500 -0.11500 "PHE " " CE2" "    " 6 0 0 808080  ""  1 1 7 <> <> <> 0 0 0 147 147 1 1 147 1 56.86 0 228 <> 124 124 19 124 0 <> <>
  148 2 -15.237558 9.223046 20.372843 19 F "A" 24 -0.11500 -0.11500 "PHE " " CZ " "    " 6 0 0 808080  ""  1 1 7 <> <> <> 0 0 0 148 148 1 1 148 1 55.71 0 229 <> 125 125 19 125 0 <> <>
  149 25 -10.904824 5.398481 21.505552 20 K "A" 38 -0.50000 -0.50000 "LYS " " N  " "    " 7 0 0 2E2EFF  ""  1 1 7 <> <> <> 0 0 0 149 149 1 1 149 1 72.16 0 239 1 126 126 20 126 0 <> <>
  150 3 -9.734151 6.173348 21.997387 20 K "A" 24 0.14000 0.14000 "LYS " " CA " "    " 6 0 0 808080  ""  1 1 -1105 FF1E00  <> <> 0 0 0 150 150 1 1 150 1 72.97 0 240 1 127 127 20 127 0 <> 1
  151 2 -8.452210 5.999101 21.112969 20 K "A" 24 0.50000 0.50000 "LYS " " C  " "    " 6 0 0 808080  ""  1 1 7 <> <> <> 0 0 0 151 151 1 0 151 1 72.03 0 241 1 128 128 20 128 0 <> <>
  152 15 -7.779526 6.913911 20.686685 20 K "A" 70 -0.50000 -0.50000 "LYS " " O  " "    " 8 0 0 FF2E2E  ""  1 1 7 <> <> <> 0 0 0 152 152 1 0 152 1 71.95 0 242 1 129 129 20 129 0 <> <>
  153 25 -8.253922 4.800290 20.627009 21 A "A" 38 -0.50000 -0.50000 "ALA " " N  " "    " 7 0 0 2E2EFF  ""  1 1 7 <> <> <> 0 0 0 153 153 1 1 153 1 71.17 0 261 <> 130 132 21 130 0 <> <>
  154 3 -7.286688 4.447559 19.539850 21 A "A" 24 0.14000 0.14000 "ALA " " CA " "    " 6 0 0 808080  ""  1 1 -1105 FF1E00  <> <> 0 0 0 154 154 1 1 154 1 69.79 0 262 <> 131 133 21 131 0 <> <>
  155 2 -7.632680 5.070354 18.239583 21 A "A" 24 0.50000 0.50000 "ALA " " C  " "    " 6 0 0 808080  ""  1 1 7 <> <> <> 0 0 0 155 155 1 0 155 1 69.55 0 263 <> 132 134 21 132 0 <> <>
  156 15 -6.746191 5.636778 17.617590 21 A "A" 70 -0.50000 -0.50000 "ALA " " O  " "    " 8 0 0 FF2E2E  ""  1 1 7 <> <> <> 0 0 0 156 156 1 0 156 1 70.04 0 264 <> 133 135 21 133 0 <> <>
  157 3 -7.111655 2.897280 19.492118 21 A "A" 24 -0.18000 -0.18000 "ALA " " CB " "    " 6 0 0 808080  ""  1 1 7 <> <> <> 0 0 0 157 157 1 3 157 1 68.69 0 265 <> 134 136 21 134 0 <> <>
  158 25 -8.951662 4.997333 17.860714 22 L "A" 38 -0.50000 -0.50000 "LEU " " N  " "    " 7 0 0 2E2EFF  ""  1 1 7 <> <> <> 0 0 0 158 158 1 1 158 1 68.57 0 271 <> 135 137 22 135 0 <> <>
  159 3 -9.438340 5.410501 16.526353 22 L "A" 24 0.14000 0.14000 "LEU " " CA " "    " 6 0 0 808080  ""  1 1 -1105 FF1E00  <> <> 0 0 0 159 159 1 1 159 1 67.36 0 272 <> 136 138 22 136 0 <> <>
  160 2 -9.301929 6.909921 16.315965 22 L "A" 24 0.50000 0.50000 "LEU " " C  " "    " 6 0 0 808080  ""  1 1 7 <> <> <> 0 0 0 160 160 1 0 160 1 67.57 0 273 <> 137 139 22 137 0 <> <>
  161 15 -8.750874 7.356822 15.284759 22 L "A" 70 -0.50000 -0.50000 "LEU " " O  " "    " 8 0 0 FF2E2E  ""  1 1 7 <> <> <> 0 0 0 161 161 1 0 161 1 68.25 0 274 <> 138 140 22 138 0 <> <>
  162 3 -10.877475 4.983263 16.209547 22 L "A" 24 -0.12000 -0.12000 "LEU " " CB " "    " 6 0 0 808080  ""  1 1 7 <> <> <> 0 0 0 162 162 1 2 162 1 65.9 0 275 <> 139 141 22 139 0 <> <>
  163 3 -11.041742 3.605754 15.605183 22 L "A" 24 -0.06000 -0.06000 "LEU " " CG " "    " 6 0 0 808080  ""  1 1 7 <> <> <> 0 0 0 163 163 1 1 163 1 68.49 0 276 <> 140 142 22 140 0 <> <>
  164 3 -12.523798 3.036419 15.884582 22 L "A" 24 -0.18000 -0.18000 "LEU " " CD1" "    " 6 0 0 808080  ""  1 1 7 <> <> <> 0 0 0 164 164 1 3 164 1 68.79 0 277 <> 141 143 22 141 0 <> <>
  165 3 -10.851539 3.482108 14.104841 22 L "A" 24 -0.18000 -0.18000 "LEU " " CD2" "    " 6 0 0 808080  ""  1 1 7 <> <> <> 0 0 0 165 165 1 3 165 1 68.52 0 278 <> 142 144 22 142 0 <> <>
  166 25 -9.677025 7.668456 17.383583 23 V "A" 38 -0.50000 -0.50000 "VAL " " N  " "    " 7 0 0 2E2EFF  ""  1 1 7 <> <> <> 0 0 0 166 166 1 1 166 1 67.65 0 290 <> 143 145 23 143 0 <> <>
  167 3 -9.515946 9.125846 17.448964 23 V "A" 24 0.14000 0.14000 "VAL " " CA " "    " 6 0 0 808080  ""  1 1 -1105 FF1E00  <> <> 0 0 0 167 167 1 1 167 1 67.35 0 291 <> 144 146 23 144 0 <> <>
  168 2 -8.088758 9.589384 17.650278 23 V "A" 24 0.50000 0.50000 "VAL " " C  " "    " 6 0 0 808080  ""  1 1 7 <> <> <> 0 0 0 168 168 1 0 168 1 67.98 0 292 <> 145 147 23 145 0 <> <>
  169 15 -7.671214 10.514254 16.943178 23 V "A" 70 -0.50000 -0.50000 "VAL " " O  " "    " 8 0 0 FF2E2E  ""  1 1 7 <> <> <> 0 0 0 169 169 1 0 169 1 67.7 0 293 <> 146 148 23 146 0 <> <>
  170 3 -10.284950 9.714234 18.753291 23 V "A" 24 -0.06000 -0.06000 "VAL " " CB " "    " 6 0 0 808080  ""  1 1 7 <> <> <> 0 0 0 170 170 1 1 170 1 66.63 0 294 <> 147 149 23 147 0 <> <>
  171 3 -10.094389 11.204134 19.044265 23 V "A" 24 -0.18000 -0.18000 "VAL " " CG1" "    " 6 0 0 808080  ""  1 1 7 <> <> <> 0 0 0 171 171 1 3 171 1 65.41 0 295 <> 148 150 23 148 0 <> <>
  172 3 -11.767571 9.453380 18.599365 23 V "A" 24 -0.18000 -0.18000 "VAL " " CG2" "    " 6 0 0 808080  ""  1 1 7 <> <> <> 0 0 0 172 172 1 3 172 1 65.99 0 296 <> 149 151 23 149 0 <> <>
  173 25 -7.168439 8.857492 18.334567 24 L "A" 38 -0.50000 -0.50000 "LEU " " N  " "    " 7 0 0 2E2EFF  ""  1 1 7 <> <> <> 0 0 0 173 173 1 1 173 1 67.99 0 306 <> 150 152 24 150 0 <> <>
  174 3 -5.688541 9.114694 18.360302 24 L "A" 24 0.14000 0.14000 "LEU " " CA " "    " 6 0 0 808080  ""  1 1 -1105 FF1E00  <> <> 0 0 0 174 174 1 1 174 1 69.32 0 307 <> 151 153 24 151 0 <> <>
  175 2 -4.978136 8.895892 16.990634 24 L "A" 24 0.50000 0.50000 "LEU " " C  " "    " 6 0 0 808080  ""  1 1 7 <> <> <> 0 0 0 175 175 1 0 175 1 70.23 0 308 <> 152 154 24 152 0 <> <>
  176 15 -4.044864 9.657459 16.681017 24 L "A" 70 -0.50000 -0.50000 "LEU " " O  " "    " 8 0 0 FF2E2E  ""  1 1 7 <> <> <> 0 0 0 176 176 1 0 176 1 71.36 0 309 <> 153 155 24 153 0 <> <>
  177 3 -5.080401 8.186415 19.371066 24 L "A" 24 -0.12000 -0.12000 "LEU " " CB " "    " 6 0 0 808080  ""  1 1 7 <> <> <> 0 0 0 177 177 1 2 177 1 68.77 0 310 <> 154 156 24 154 0 <> <>
  178 3 -3.609933 8.445942 19.777282 24 L "A" 24 -0.06000 -0.06000 "LEU " " CG " "    " 6 0 0 808080  ""  1 1 7 <> <> <> 0 0 0 178 178 1 1 178 1 69.2 0 311 <> 155 157 24 155 0 <> <>
  179 3 -2.719576 7.548429 18.922802 24 L "A" 24 -0.18000 -0.18000 "LEU " " CD1" "    " 6 0 0 808080  ""  1 1 7 <> <> <> 0 0 0 179 179 1 3 179 1 67.98 0 312 <> 156 158 24 156 0 <> <>
  180 3 -3.214755 9.989200 19.834424 24 L "A" 24 -0.18000 -0.18000 "LEU " " CD2" "    " 6 0 0 808080  ""  1 1 7 <> <> <> 0 0 0 180 180 1 3 180 1 69.44 0 313 <> 157 159 24 157 0 <> <>
  181 25 -5.439344 7.863258 16.195734 25 I "A" 38 -0.50000 -0.50000 "ILE " " N  " "    " 7 0 0 2E2EFF  ""  1 1 7 <> <> <> 0 0 0 181 181 1 1 181 1 70.34 0 325 <> 158 160 25 158 0 <> <>
  182 3 -4.887056 7.571382 14.893091 25 I "A" 24 0.14000 0.14000 "ILE " " CA " "    " 6 0 0 808080  ""  1 1 -1105 FF1E00  <> <> 0 0 0 182 182 1 1 182 1 69.99 0 326 <> 159 161 25 159 0 <> <>
  183 2 -5.217847 8.734824 14.011940 25 I "A" 24 0.50000 0.50000 "ILE " " C  " "    " 6 0 0 808080  ""  1 1 7 <> <> <> 0 0 0 183 183 1 0 183 1 69.88 0 327 <> 160 162 25 160 0 <> <>
  184 15 -4.318167 9.294042 13.408157 25 I "A" 70 -0.50000 -0.50000 "ILE " " O  " "    " 8 0 0 FF2E2E  ""  1 1 7 <> <> <> 0 0 0 184 184 1 0 184 1 70.2 0 328 <> 161 163 25 161 0 <> <>
  185 3 -5.398197 6.227411 14.375606 25 I "A" 24 -0.06000 -0.06000 "ILE " " CB " "    " 6 0 0 808080  ""  1 1 7 <> <> <> 0 0 0 185 185 1 1 185 1 70.05 0 329 <> 162 164 25 162 0 <> <>
  186 3 -4.731168 5.089315 15.190128 25 I "A" 24 -0.12000 -0.12000 "ILE " " CG1" "    " 6 0 0 808080  ""  1 1 7 <> <> <> 0 0 0 186 186 1 2 186 1 69.78 0 330 <> 163 165 25 163 0 <> <>
  187 3 -5.126800 5.963057 12.980096 25 I "A" 24 -0.18000 -0.18000 "ILE " " CG2" "    " 6 0 0 808080  ""  1 1 7 <> <> <> 0 0 0 187 187 1 3 187 1 68.24 0 331 <> 164 166 25 164 0 <> <>
  188 3 -5.494738 3.727693 15.149768 25 I "A" 24 -0.18000 -0.18000 "ILE " " CD1" "    " 6 0 0 808080  ""  1 1 7 <> <> <> 0 0 0 188 188 1 3 188 1 70.3 0 332 <> 165 167 25 165 0 <> <>
  189 25 -6.494613 9.129090 14.004743 26 A "A" 38 -0.50000 -0.50000 "ALA " " N  " "    " 7 0 0 2E2EFF  ""  1 1 7 <> <> <> 0 0 0 189 189 1 1 189 1 69.93 0 344 <> 166 168 26 166 0 <> <>
  190 3 -6.983036 10.202312 13.172176 26 A "A" 24 0.14000 0.14000 "ALA " " CA " "    " 6 0 0 808080  ""  1 1 -1105 FF1E00  <> <> 0 0 0 190 190 1 1 190 1 70.89 0 345 <> 167 169 26 167 0 <> <>
  191 2 -6.245514 11.550570 13.396365 26 A "A" 24 0.50000 0.50000 "ALA " " C  " "    " 6 0 0 808080  ""  1 1 7 <> <> <> 0 0 0 191 191 1 0 191 1 71.93 0 346 <> 168 170 26 168 0 <> <>
  192 15 -5.832963 12.256533 12.427595 26 A "A" 70 -0.50000 -0.50000 "ALA " " O  " "    " 8 0 0 FF2E2E  ""  1 1 7 <> <> <> 0 0 0 192 192 1 0 192 1 71.76 0 347 <> 169 171 26 169 0 <> <>
  193 3 -8.486862 10.303130 13.441433 26 A "A" 24 -0.18000 -0.18000 "ALA " " CB " "    " 6 0 0 808080  ""  1 1 7 <> <> <> 0 0 0 193 193 1 3 193 1 70.9 0 348 <> 170 172 26 170 0 <> <>
  194 25 -6.212105 11.948685 14.704211 27 F "A" 38 -0.50000 -0.50000 "PHE " " N  " "    " 7 0 0 2E2EFF  ""  1 1 7 <> <> <> 0 0 0 194 194 1 1 194 1 74.12 0 354 <> 171 173 27 171 0 <> <>
  195 3 -5.555576 13.236921 15.104616 27 F "A" 24 0.14000 0.14000 "PHE " " CA " "    " 6 0 0 808080  ""  1 1 -1105 FF1E00  <> <> 0 0 0 195 195 1 1 195 1 75.61 0 355 <> 172 174 27 172 0 <> <>
  196 2 -4.154530 13.441137 14.496768 27 F "A" 24 0.50000 0.50000 "PHE " " C  " "    " 6 0 0 808080  ""  1 1 7 <> <> <> 0 0 0 196 196 1 0 196 1 74.31 0 356 <> 173 175 27 173 0 <> <>
  197 15 -3.860133 14.478172 13.960788 27 F "A" 70 -0.50000 -0.50000 "PHE " " O  " "    " 8 0 0 FF2E2E  ""  1 1 7 <> <> <> 0 0 0 197 197 1 0 197 1 72.02 0 357 <> 174 176 27 174 0 <> <>
  198 3 -5.572601 13.447523 16.640238 27 F "A" 24 -0.00500 -0.00500 "PHE " " CB " "    " 6 0 0 808080  ""  1 1 7 <> <> <> 0 0 0 198 198 1 2 198 1 78.23 0 358 <> 175 177 27 175 0 <> <>
  199 2 -6.834564 14.039577 17.322791 27 F "A" 24 -0.11500 -0.11500 "PHE " " CG " "    " 6 0 0 808080  ""  1 1 7 <> <> <> 0 0 0 199 199 1 0 199 1 80.93 0 359 <> 176 178 27 176 0 <> <>
  200 2 -7.325720 13.536429 18.545569 27 F "A" 24 -0.11500 -0.11500 "PHE " " CD1" "    " 6 0 0 808080  ""  1 1 7 <> <> <> 0 0 0 200 200 1 1 200 1 83.25 0 360 <> 177 179 27 177 0 <> <>
  201 2 -7.451931 15.161388 16.725598 27 F "A" 24 -0.11500 -0.11500 "PHE " " CD2" "    " 6 0 0 808080  ""  1 1 7 <> <> <> 0 0 0 201 201 1 1 201 1 83.6 0 361 <> 178 180 27 178 0 <> <>
  202 2 -8.424546 14.188342 19.176469 27 F "A" 24 -0.11500 -0.11500 "PHE " " CE1" "    " 6 0 0 808080  ""  1 1 7 <> <> <> 0 0 0 202 202 1 1 202 1 85.06 0 362 <> 179 181 27 179 0 <> <>
  203 2 -8.532485 15.773431 17.379795 27 F "A" 24 -0.11500 -0.11500 "PHE " " CE2" "    " 6 0 0 808080  ""  1 1 7 <> <> <> 0 0 0 203 203 1 1 203 1 86.47 0 363 <> 180 182 27 180 0 <> <>
  204 2 -8.961835 15.327457 18.613436 27 F "A" 24 -0.11500 -0.11500 "PHE " " CZ " "    " 6 0 0 808080  ""  1 1 7 <> <> <> 0 0 0 204 204 1 1 204 1 85.83 0 364 <> 181 183 27 181 0 <> <>
  205 25 -3.426176 12.341781 14.609932 28 A "A" 38 -0.50000 -0.50000 "ALA " " N  " "    " 7 0 0 2E2EFF  ""  1 1 7 <> <> <> 0 0 0 205 205 1 1 205 1 74.65 0 374 <> 182 184 28 182 0 <> <>
  206 3 -2.017901 12.064989 14.253819 28 A "A" 24 0.14000 0.14000 "ALA " " CA " "    " 6 0 0 808080  ""  1 1 -1105 FF1E00  <> <> 0 0 0 206 206 1 1 206 1 76.24 0 375 <> 183 185 28 183 0 <> <>
  207 2 -1.792243 12.072032 12.703569 28 A "A" 24 0.50000 0.50000 "ALA " " C  " "    " 6 0 0 808080  ""  1 1 7 <> <> <> 0 0 0 207 207 1 0 207 1 77.68 0 376 <> 184 186 28 184 0 <> <>
  208 15 -0.673459 12.280796 12.243955 28 A "A" 70 -0.50000 -0.50000 "ALA " " O  " "    " 8 0 0 FF2E2E  ""  1 1 7 <> <> <> 0 0 0 208 208 1 0 208 1 78.99 0 377 <> 185 187 28 185 0 <> <>
  209 3 -1.522035 10.723323 14.869657 28 A "A" 24 -0.18000 -0.18000 "ALA " " CB " "    " 6 0 0 808080  ""  1 1 7 <> <> <> 0 0 0 209 209 1 3 209 1 75.69 0 378 <> 186 188 28 186 0 <> <>
  210 25 -2.774520 11.711737 11.942480 29 Q "A" 38 -0.50000 -0.50000 "GLN " " N  " "    " 7 0 0 2E2EFF  ""  1 1 7 <> <> <> 0 0 0 210 210 1 1 210 1 77.97 0 384 <> 187 189 29 187 0 <> <>
  211 3 -2.725403 11.748772 10.492239 29 Q "A" 24 0.14000 0.14000 "GLN " " CA " "    " 6 0 0 808080  ""  1 1 -1106 FF3C00  <> <> 0 0 0 211 211 1 1 211 1 77.94 0 385 <> 188 190 29 188 0 <> <>
  212 2 -3.085086 13.164357 9.889765 29 Q "A" 24 0.50000 0.50000 "GLN " " C  " "    " 6 0 0 808080  ""  1 1 7 <> <> <> 0 0 0 212 212 1 0 212 1 78.94 0 386 <> 189 191 29 189 0 <> <>
  213 15 -2.585827 13.440160 8.788658 29 Q "A" 70 -0.50000 -0.50000 "GLN " " O  " "    " 8 0 0 FF2E2E  ""  1 1 7 <> <> <> 0 0 0 213 213 1 0 213 1 80.28 0 387 <> 190 192 29 190 0 <> <>
  214 3 -3.814581 10.838746 9.976927 29 Q "A" 24 -0.12000 -0.12000 "GLN " " CB " "    " 6 0 0 808080  ""  1 1 7 <> <> <> 0 0 0 214 214 1 2 214 1 75.55 0 388 <> 191 193 29 191 0 <> <>
  215 3 -3.350684 9.450089 10.013241 29 Q "A" 24 -0.12000 -0.12000 "GLN " " CG " "    " 6 0 0 808080  ""  1 1 7 <> <> <> 0 0 0 215 215 1 2 215 1 72.69 0 389 <> 192 194 29 192 0 <> <>
  216 2 -4.187459 8.361600 9.434576 29 Q "A" 24 0.50000 0.50000 "GLN " " CD " "    " 6 0 0 808080  ""  1 1 7 <> <> <> 0 0 0 216 216 1 0 216 1 72.03 0 390 <> 193 195 29 193 0 "No Flip"  <>
  217 15 -5.392380 8.477480 9.221457 29 Q "A" 70 -0.50000 -0.50000 "GLN " " OE1" "    " 8 0 0 FF2E2E  ""  1 1 7 <> <> <> 0 0 0 217 217 1 0 217 1 73.43 0 391 <> 194 196 29 194 0 <> <>
  218 25 -3.680012 7.200539 9.082543 29 Q "A" 38 -0.76000 -0.76000 "GLN " " NE2" "    " 7 0 0 2E2EFF  ""  1 1 7 <> <> <> 0 0 0 218 218 1 2 218 1 68.77 0 392 <> 195 197 29 195 0 <> <>
  219 25 -3.992093 13.898505 10.576180 30 Y "A" 38 -0.50000 -0.50000 "TYR " " N  " "    " 7 0 0 2E2EFF  ""  1 1 7 <> <> <> 0 0 0 219 219 1 1 219 1 80.26 0 401 <> 196 198 30 196 0 <> <>
  220 3 -4.137425 15.261265 10.152009 30 Y "A" 24 0.14000 0.14000 "TYR " " CA " "    " 6 0 0 808080  ""  1 1 -1106 FF3C00  <> <> 0 0 0 220 220 1 1 220 1 81.12 0 402 <> 197 199 30 197 0 <> <>
  221 2 -2.934657 16.192925 10.523198 30 Y "A" 24 0.50000 0.50000 "TYR " " C  " "    " 6 0 0 808080  ""  1 1 7 <> <> <> 0 0 0 221 221 1 0 221 1 81.15 0 403 <> 198 200 30 198 0 <> <>
  222 15 -2.614441 17.169440 9.870691 30 Y "A" 70 -0.50000 -0.50000 "TYR " " O  " "    " 8 0 0 FF2E2E  ""  1 1 7 <> <> <> 0 0 0 222 222 1 0 222 1 81.71 0 404 <> 199 201 30 199 0 <> <>
  223 3 -5.329419 15.908419 10.938830 30 Y "A" 24 -0.00500 -0.00500 "TYR " " CB " "    " 6 0 0 808080  ""  1 1 7 <> <> <> 0 0 0 223 223 1 2 223 1 82.79 0 405 <> 200 202 30 200 0 <> <>
  224 2 -6.747855 15.339849 10.701289 30 Y "A" 24 -0.11500 -0.11500 "TYR " " CG " "    " 6 0 0 808080  ""  1 1 7 <> <> <> 0 0 0 224 224 1 0 224 1 85.76 0 406 <> 201 203 30 201 0 <> <>
  225 2 -7.551863 14.973536 11.808054 30 Y "A" 24 -0.11500 -0.11500 "TYR " " CD1" "    " 6 0 0 808080  ""  1 1 7 <> <> <> 0 0 0 225 225 1 1 225 1 87.46 0 407 <> 202 204 30 202 0 <> <>
  226 2 -7.326199 15.271391 9.450688 30 Y "A" 24 -0.11500 -0.11500 "TYR " " CD2" "    " 6 0 0 808080  ""  1 1 7 <> <> <> 0 0 0 226 226 1 1 226 1 87.16 0 408 <> 203 205 30 203 0 <> <>
  227 2 -8.908536 14.683532 11.624185 30 Y "A" 24 -0.11500 -0.11500 "TYR " " CE1" "    " 6 0 0 808080  ""  1 1 7 <> <> <> 0 0 0 227 227 1 1 227 1 88.43 0 409 <> 204 206 30 204 0 <> <>
  228 2 -8.693592 14.891351 9.217451 30 Y "A" 24 -0.11500 -0.11500 "TYR " " CE2" "    " 6 0 0 808080  ""  1 1 7 <> <> <> 0 0 0 228 228 1 1 228 1 88.11 0 410 <> 205 207 30 205 0 <> <>
  229 2 -9.504141 14.739471 10.359913 30 Y "A" 24 0.15000 0.15000 "TYR " " CZ " "    " 6 0 0 808080  ""  1 1 7 <> <> <> 0 0 0 229 229 1 0 229 1 89.21 0 411 <> 206 208 30 206 0 <> <>
  230 16 -10.846734 14.431276 10.145453 30 Y "A" 70 -0.58500 -0.58500 "TYR " " OH " "    " 8 0 0 FF2E2E  ""  1 1 7 <> <> <> 0 0 0 230 230 1 1 230 1 90.62 0 412 <> 207 209 30 207 0 <> <>
  231 25 -2.295603 15.893892 11.688465 31 L "A" 38 -0.50000 -0.50000 "LEU " " N  " "    " 7 0 0 2E2EFF  ""  0 1 7 <> <> <> 0 0 0 231 231 1 1 231 1 81.22 0 422 1 208 210 31 208 0 <> <>
  232 3 -1.231277 16.771054 12.251574 31 L "A" 24 0.14000 0.14000 "LEU " " CA " "    " 6 0 0 808080  ""  0 1 -1106 FF3C00  <> <> 0 0 0 232 232 1 1 232 1 80.75 0 423 1 209 211 31 209 0 <> 1
  233 2 0.001157 15.879630 12.693225 31 L "A" 24 0.50000 0.50000 "LEU " " C  " "    " 6 0 0 808080  ""  0 1 7 <> <> <> 0 0 0 233 233 1 0 233 1 80.08 0 424 1 210 212 31 210 0 <> <>
  234 15 0.195494 15.573241 13.880475 31 L "A" 70 -0.50000 -0.50000 "LEU " " O  " "    " 8 0 0 FF2E2E  ""  0 1 7 <> <> <> 0 0 0 234 234 1 0 234 1 80.54 0 425 1 211 213 31 211 0 <> <>
  235 25 0.682245 15.351407 11.693358 32 Q "A" 38 -0.50000 -0.50000 "GLN " " N  " "    " 7 0 0 2E2EFF  ""  0 1 7 <> <> <> 0 0 0 235 235 1 1 235 1 79.38 0 441 <> 212 215 32 212 0 <> <>
  236 3 1.802618 14.363071 11.749455 32 Q "A" 24 0.14000 0.14000 "GLN " " CA " "    " 6 0 0 808080  ""  0 1 -1106 FF3C00  <> <> 0 0 0 236 236 1 1 236 1 78.47 0 442 <> 213 216 32 213 0 <> <>
  237 2 2.939297 14.907704 12.547592 32 Q "A" 24 0.50000 0.50000 "GLN " " C  " "    " 6 0 0 808080  ""  0 1 7 <> <> <> 0 0 0 237 237 1 0 237 1 79.09 0 443 <> 214 217 32 214 0 <> <>
  238 15 3.487429 14.081822 13.253045 32 Q "A" 70 -0.50000 -0.50000 "GLN " " O  " "    " 8 0 0 FF2E2E  ""  0 1 7 <> <> <> 0 0 0 238 238 1 0 238 1 78.72 0 444 <> 215 218 32 215 0 <> <>
  239 3 2.240486 13.964324 10.264950 32 Q "A" 24 -0.12000 -0.12000 "GLN " " CB " "    " 6 0 0 808080  ""  0 1 7 <> <> <> 0 0 0 239 239 1 2 239 1 76.83 0 445 <> 216 219 32 216 0 <> <>
  240 3 1.251011 13.045211 9.495310 32 Q "A" 24 -0.12000 -0.12000 "GLN " " CG " "    " 6 0 0 808080  ""  0 1 7 <> <> <> 0 0 0 240 240 1 2 240 1 74.14 0 446 <> 217 220 32 217 0 <> <>
  241 2 1.571118 13.027007 7.962389 32 Q "A" 24 0.50000 0.50000 "GLN " " CD " "    " 6 0 0 808080  ""  0 1 7 <> <> <> 0 0 0 241 241 1 0 241 1 72.9 0 447 <> 218 221 32 218 0 "No Flip"  <>
  242 15 1.122017 13.910881 7.266513 32 Q "A" 70 -0.50000 -0.50000 "GLN " " OE1" "    " 8 0 0 FF2E2E  ""  0 1 7 <> <> <> 0 0 0 242 242 1 0 242 1 71.99 0 448 <> 219 222 32 219 0 <> <>
  243 25 2.360794 12.080046 7.544611 32 Q "A" 38 -0.76000 -0.76000 "GLN " " NE2" "    " 7 0 0 2E2EFF  ""  0 1 7 <> <> <> 0 0 0 243 243 1 2 243 1 72.26 0 449 <> 220 223 32 220 0 <> <>
  244 25 3.331908 16.163820 12.334180 33 Q "A" 38 -0.50000 -0.50000 "GLN " " N  " "    " 7 0 0 2E2EFF  ""  0 1 7 <> <> <> 0 0 0 244 244 1 1 244 1 79.9 0 458 1 221 224 33 221 0 <> <>
  245 3 4.402663 16.913456 12.938032 33 Q "A" 24 0.14000 0.14000 "GLN " " CA " "    " 6 0 0 808080  ""  0 1 -1106 FF3C00  <> <> 0 0 0 245 245 1 1 245 1 82.21 0 459 1 222 225 33 222 0 <> 1
  246 2 4.248400 16.943245 14.470365 33 Q "A" 24 0.50000 0.50000 "GLN " " C  " "    " 6 0 0 808080  ""  0 1 7 <> <> <> 0 0 0 246 246 1 0 246 1 83.12 0 460 1 223 226 33 223 0 <> <>
  247 15 5.240998 17.034672 15.150188 33 Q "A" 70 -0.50000 -0.50000 "GLN " " O  " "    " 8 0 0 FF2E2E  ""  0 1 7 <> <> <> 0 0 0 247 247 1 0 247 1 83.48 0 461 1 224 227 33 224 0 <> <>
  248 25 2.959346 16.932550 14.949700 34 C "A" 38 -0.50000 -0.50000 "CYS " " N  " "    " 7 0 0 2E2EFF  ""  0 1 7 <> <> <> 0 0 0 248 248 1 1 248 1 83.55 0 475 <> 225 230 34 225 0 <> <>
  249 3 2.647676 17.189117 16.389269 34 C "A" 24 0.14000 0.14000 "CYS " " CA " "    " 6 0 0 808080  ""  0 1 -1106 FF3C00  <> <> 0 0 0 249 249 1 1 249 1 83.99 0 476 <> 226 231 34 226 0 <> <>
  250 2 3.016600 15.938282 17.187425 34 C "A" 24 0.50000 0.50000 "CYS " " C  " "    " 6 0 0 808080  ""  0 1 7 <> <> <> 0 0 0 250 250 1 0 250 1 84.89 0 477 <> 227 232 34 227 0 <> <>
  251 15 2.891441 14.796829 16.686339 34 C "A" 70 -0.50000 -0.50000 "CYS " " O  " "    " 8 0 0 FF2E2E  ""  0 1 7 <> <> <> 0 0 0 251 251 1 0 251 1 84.77 0 478 <> 228 233 34 228 0 <> <>
  252 3 1.177107 17.721492 16.496653 34 C "A" 24 0.06000 0.06000 "CYS " " CB " "    " 6 0 0 808080  ""  0 1 7 <> <> <> 0 0 0 252 252 1 2 252 1 83.21 0 479 <> 229 234 34 229 0 <> <>
  253 49 0.630479 17.796867 18.158308 34 C "A" 143 -0.33500 -0.33500 "CYS " " SG " "    " 16 0 0 FFFF6B  ""  0 1 7 <> <> <> 0 0 0 253 253 1 1 253 1 86.2 0 480 <> 230 235 34 230 0 <> <>
  254 25 3.565908 16.186131 18.389498 35 P "A" 38 -0.14000 -0.14000 "PRO " " N  " "    " 7 0 0 2E2EFF  ""  0 1 7 <> <> <> 0 0 0 254 254 1 0 254 1 85.69 0 486 <> 231 236 35 231 0 <> <>
  255 3 3.929529 15.040405 19.224521 35 P "A" 24 0.01000 0.01000 "PRO " " CA " "    " 6 0 0 808080  ""  0 1 -1106 FF3C00  <> <> 0 0 0 255 255 1 1 255 1 84.84 0 487 <> 232 237 35 232 0 <> <>
  256 2 2.773284 14.318197 19.921080 35 P "A" 24 0.50000 0.50000 "PRO " " C  " "    " 6 0 0 808080  ""  0 1 7 <> <> <> 0 0 0 256 256 1 0 256 1 84 0 488 <> 233 238 35 233 0 <> <>
  257 15 1.787072 14.966190 20.312950 35 P "A" 70 -0.50000 -0.50000 "PRO " " O  " "    " 8 0 0 FF2E2E  ""  0 1 7 <> <> <> 0 0 0 257 257 1 0 257 1 82.55 0 489 <> 234 239 35 234 0 <> <>
  258 3 4.883206 15.647484 20.310603 35 P "A" 24 -0.12000 -0.12000 "PRO " " CB " "    " 6 0 0 808080  ""  0 1 7 <> <> <> 0 0 0 258 258 1 2 258 1 84.2 0 490 <> 235 240 35 235 0 <> <>
  259 3 4.603916 17.088927 20.373709 35 P "A" 24 -0.12000 -0.12000 "PRO " " CG " "    " 6 0 0 808080  ""  0 1 7 <> <> <> 0 0 0 259 259 1 2 259 1 85.24 0 491 <> 236 241 35 236 0 <> <>
  260 3 4.055923 17.468909 19.009454 35 P "A" 24 -0.05000 -0.05000 "PRO " " CD " "    " 6 0 0 808080  ""  0 1 7 <> <> <> 0 0 0 260 260 1 2 260 1 85.74 0 492 <> 237 242 35 237 0 <> <>
  261 25 2.997727 13.033421 20.189535 36 F "A" 38 -0.50000 -0.50000 "PHE " " N  " "    " 7 0 0 2E2EFF  ""  0 1 7 <> <> <> 0 0 0 261 261 1 1 261 1 83.81 0 500 <> 238 243 36 238 0 <> <>
  262 3 2.080878 12.036324 20.812175 36 F "A" 24 0.14000 0.14000 "PHE " " CA " "    " 6 0 0 808080  ""  0 1 -1106 FF3C00  <> <> 0 0 0 262 262 1 1 262 1 85.51 0 501 <> 239 244 36 239 0 <> <>
  263 2 1.404091 12.353471 22.176498 36 F "A" 24 0.50000 0.50000 "PHE " " C  " "    " 6 0 0 808080  ""  0 1 7 <> <> <> 0 0 0 263 263 1 0 263 1 87.12 0 502 <> 240 245 36 240 0 <> <>
  264 15 0.238404 11.963591 22.410763 36 F "A" 70 -0.50000 -0.50000 "PHE " " O  " "    " 8 0 0 FF2E2E  ""  0 1 7 <> <> <> 0 0 0 264 264 1 0 264 1 87.06 0 503 <> 241 246 36 241 0 <> <>
  265 3 2.770063 10.614867 20.894496 36 F "A" 24 -0.00500 -0.00500 "PHE " " CB " "    " 6 0 0 808080  ""  0 1 7 <> <> <> 0 0 0 265 265 1 2 265 1 84.78 0 504 <> 242 247 36 242 0 <> <>
  266 2 2.177191 9.465425 21.761149 36 F "A" 24 -0.11500 -0.11500 "PHE " " CG " "    " 6 0 0 808080  ""  0 1 7 <> <> <> 0 0 0 266 266 1 0 266 1 86.31 0 505 <> 243 248 36 243 0 <> <>
  267 2 0.845459 9.022292 21.720239 36 F "A" 24 -0.11500 -0.11500 "PHE " " CD1" "    " 6 0 0 808080  ""  0 1 7 <> <> <> 0 0 0 267 267 1 1 267 1 86.38 0 506 <> 244 249 36 244 0 <> <>
  268 2 3.061670 8.719012 22.599655 36 F "A" 24 -0.11500 -0.11500 "PHE " " CD2" "    " 6 0 0 808080  ""  0 1 7 <> <> <> 0 0 0 268 268 1 1 268 1 86.58 0 507 <> 245 250 36 245 0 <> <>
  269 2 0.412571 7.935091 22.500082 36 F "A" 24 -0.11500 -0.11500 "PHE " " CE1" "    " 6 0 0 808080  ""  0 1 7 <> <> <> 0 0 0 269 269 1 1 269 1 86.55 0 508 <> 246 251 36 246 0 <> <>
  270 2 2.643548 7.644422 23.362642 36 F "A" 24 -0.11500 -0.11500 "PHE " " CE2" "    " 6 0 0 808080  ""  0 1 7 <> <> <> 0 0 0 270 270 1 1 270 1 86.3 0 509 <> 247 252 36 247 0 <> <>
  271 2 1.302767 7.257411 23.253829 36 F "A" 24 -0.11500 -0.11500 "PHE " " CZ " "    " 6 0 0 808080  ""  0 1 7 <> <> <> 0 0 0 271 271 1 1 271 1 86.2 0 510 <> 248 253 36 248 0 <> <>
  272 25 2.118323 13.143331 23.036781 37 E "A" 38 -0.50000 -0.50000 "GLU " " N  " "    " 7 0 0 2E2EFF  ""  1 1 7 <> <> <> 0 0 0 272 272 1 1 272 1 87.57 0 520 <> 249 254 37 249 0 <> <>
  273 3 1.558679 13.743193 24.232931 37 E "A" 24 0.14000 0.14000 "GLU " " CA " "    " 6 0 0 808080  ""  1 1 -1106 FF3C00  <> <> 0 0 0 273 273 1 1 273 1 88.22 0 521 <> 250 255 37 250 0 <> <>
  274 2 0.690697 14.949175 23.886991 37 E "A" 24 0.50000 0.50000 "GLU " " C  " "    " 6 0 0 808080  ""  1 1 7 <> <> <> 0 0 0 274 274 1 0 274 1 88.84 0 522 <> 251 256 37 251 0 <> <>
  275 15 -0.176066 15.160854 24.718544 37 E "A" 70 -0.50000 -0.50000 "GLU " " O  " "    " 8 0 0 FF2E2E  ""  1 1 7 <> <> <> 0 0 0 275 275 1 0 275 1 87.99 0 523 <> 252 257 37 252 0 <> <>
  276 3 2.691630 14.061160 25.193710 37 E "A" 24 -0.12000 -0.12000 "GLU " " CB " "    " 6 0 0 808080  ""  1 1 7 <> <> <> 0 0 0 276 276 1 2 276 1 88.82 0 524 <> 253 258 37 253 0 <> <>
  277 3 3.406335 12.835209 25.648240 37 E "A" 24 -0.22000 -0.22000 "GLU " " CG " "    " 6 0 0 808080  ""  1 1 7 <> <> <> 0 0 0 277 277 1 2 277 1 89.26 0 525 <> 254 259 37 254 0 <> <>
  278 2 4.209588 13.011737 26.946691 37 E "A" 24 0.70000 0.70000 "GLU " " CD " "    " 6 0 0 808080  ""  1 1 7 <> <> <> 0 0 0 278 278 1 0 278 1 89.85 0 526 <> 255 260 37 255 0 <> <>
  279 15 3.714897 12.873252 28.111452 37 E "A" 70 -0.80000 -0.80000 "GLU " " OE1" "    " 8 0 0 FF2E2E  ""  1 1 7 <> <> <> 0 0 0 279 279 1 0 279 1 89.12 0 527 <> 256 261 37 256 0 <> <>
  280 18 5.419995 13.395531 26.781296 37 E "A" 70 -0.80000 -0.80000 "GLU " " OE2" "    " 8 -1 0 FF2E2E  ""  1 1 7 <> <> <> 0 0 0 280 280 1 0 280 1 88.8 0 528 <> 257 262 37 257 0 <> <>
  281 25 0.834446 15.821614 22.876668 38 D "A" 38 -0.50000 -0.50000 "ASP " " N  " "    " 7 0 0 2E2EFF  ""  1 1 7 <> <> <> 0 0 0 281 281 1 1 281 1 89.89 0 535 <> 258 263 38 258 0 <> <>
  282 3 -0.112248 16.843213 22.405955 38 D "A" 24 0.14000 0.14000 "ASP " " CA " "    " 6 0 0 808080  ""  1 1 -1106 FF3C00  <> <> 0 0 0 282 282 1 1 282 1 91.17 0 536 <> 259 264 38 259 0 <> <>
  283 2 -1.352880 16.283976 21.816940 38 D "A" 24 0.50000 0.50000 "ASP " " C  " "    " 6 0 0 808080  ""  1 1 7 <> <> <> 0 0 0 283 283 1 0 283 1 91.15 0 537 <> 260 265 38 260 0 <> <>
  284 15 -2.395792 16.930648 21.989505 38 D "A" 70 -0.50000 -0.50000 "ASP " " O  " "    " 8 0 0 FF2E2E  ""  1 1 7 <> <> <> 0 0 0 284 284 1 0 284 1 91.08 0 538 <> 261 266 38 261 0 <> <>
  285 3 0.507784 17.966166 21.673947 38 D "A" 24 -0.22000 -0.22000 "ASP " " CB " "    " 6 0 0 808080  ""  1 1 7 <> <> <> 0 0 0 285 285 1 2 285 1 93.28 0 539 <> 262 267 38 262 0 <> <>
  286 2 1.448005 18.845682 22.441370 38 D "A" 24 0.70000 0.70000 "ASP " " CG " "    " 6 0 0 808080  ""  1 1 7 <> <> <> 0 0 0 286 286 1 0 286 1 96.63 0 540 <> 263 268 38 263 0 <> <>
  287 15 1.570853 20.031532 22.006656 38 D "A" 70 -0.80000 -0.80000 "ASP " " OD1" "    " 8 0 0 FF2E2E  ""  1 1 7 <> <> <> 0 0 0 287 287 1 0 287 1 98.3 0 541 <> 264 269 38 264 0 <> <>
  288 18 2.087197 18.430680 23.420413 38 D "A" 70 -0.80000 -0.80000 "ASP " " OD2" "    " 8 -1 0 FF2E2E  ""  1 1 7 <> <> <> 0 0 0 288 288 1 0 288 1 97.77 0 542 <> 265 270 38 265 0 <> <>
  289 25 -1.250463 15.176459 21.191717 39 H "A" 38 -0.50000 -0.50000 "HIE " " N  " "    " 7 0 0 2E2EFF  ""  1 1 7 <> <> <> 0 0 0 289 289 1 1 289 1 91.12 0 547 <> 266 271 39 266 0 <> <>
  290 3 -2.432443 14.462024 20.732616 39 H "A" 24 0.14000 0.14000 "HIE " " CA " "    " 6 0 0 808080  ""  1 1 -1106 FF3C00  <> <> 0 0 0 290 290 1 1 290 1 90.2 0 548 <> 267 272 39 267 0 <> <>
  291 2 -3.352315 13.884855 21.769854 39 H "A" 24 0.50000 0.50000 "HIE " " C  " "    " 6 0 0 808080  ""  1 1 7 <> <> <> 0 0 0 291 291 1 0 291 1 88.93 0 549 <> 268 273 39 268 0 <> <>
  292 15 -4.544114 14.180766 21.767497 39 H "A" 70 -0.50000 -0.50000 "HIE " " O  " "    " 8 0 0 FF2E2E  ""  1 1 7 <> <> <> 0 0 0 292 292 1 0 292 1 87.59 0 550 <> 269 274 39 269 0 <> <>
  293 3 -2.052634 13.343297 19.774799 39 H "A" 24 -0.29700 -0.29700 "HIE " " CB " "    " 6 0 0 808080  ""  1 1 7 <> <> <> 0 0 0 293 293 1 2 293 1 91.14 0 551 <> 270 275 39 270 0 <> <>
  294 2 -1.492656 13.788989 18.468488 39 H "A" 24 0.50400 0.50400 "HIE " " CG " "    " 6 0 0 808080  ""  1 1 7 <> <> <> 0 0 0 294 294 1 0 294 1 91.06 0 552 <> 271 276 39 271 0 "HIE"  <>
  295 25 -2.284337 14.446338 17.516119 39 H "A" 38 -0.56400 -0.56400 "HIE " " ND1" "    " 7 0 0 2E2EFF  ""  1 1 7 <> <> <> 0 0 0 295 295 1 0 295 1 90.08 0 553 <> 272 277 39 272 0 <> <>
  296 2 -0.218910 13.554279 17.962903 39 H "A" 24 -0.26100 -0.26100 "HIE " " CD2" "    " 6 0 0 808080  ""  1 1 7 <> <> <> 0 0 0 296 296 1 1 296 1 91.36 0 554 <> 273 278 39 273 0 <> <>
  297 2 -1.474014 14.631093 16.481878 39 H "A" 24 0.18200 0.18200 "HIE " " CE1" "    " 6 0 0 808080  ""  1 1 7 <> <> <> 0 0 0 297 297 1 1 297 1 91.23 0 555 <> 274 279 39 274 0 <> <>
  298 25 -0.234946 14.178750 16.663257 39 H "A" 38 -0.29100 -0.29100 "HIE " " NE2" "    " 7 0 0 2E2EFF  ""  1 1 7 <> <> <> 0 0 0 298 298 1 1 298 1 92.18 0 556 <> 275 280 39 275 0 <> <>
  299 25 -2.738915 13.105543 22.662102 40 V "A" 38 -0.50000 -0.50000 "VAL " " N  " "    " 7 0 0 2E2EFF  ""  1 1 7 <> <> <> 0 0 0 299 299 1 1 299 1 88.42 0 564 <> 276 281 40 276 0 <> <>
  300 3 -3.526440 12.331147 23.696910 40 V "A" 24 0.14000 0.14000 "VAL " " CA " "    " 6 0 0 808080  ""  1 1 -1106 FF3C00  <> <> 0 0 0 300 300 1 1 300 1 88.05 0 565 <> 277 282 40 277 0 <> <>
  301 2 -4.417864 13.160208 24.636013 40 V "A" 24 0.50000 0.50000 "VAL " " C  " "    " 6 0 0 808080  ""  1 1 7 <> <> <> 0 0 0 301 301 1 0 301 1 87.51 0 566 <> 278 283 40 278 0 <> <>
  302 15 -5.506338 12.733517 24.874020 40 V "A" 70 -0.50000 -0.50000 "VAL " " O  " "    " 8 0 0 FF2E2E  ""  1 1 7 <> <> <> 0 0 0 302 302 1 0 302 1 86.51 0 567 <> 279 284 40 279 0 <> <>
  303 3 -2.524312 11.476483 24.577823 40 V "A" 24 -0.06000 -0.06000 "VAL " " CB " "    " 6 0 0 808080  ""  1 1 7 <> <> <> 0 0 0 303 303 1 1 303 1 87.51 0 568 <> 280 285 40 280 0 <> <>
  304 3 -1.574046 12.389194 25.360051 40 V "A" 24 -0.18000 -0.18000 "VAL " " CG1" "    " 6 0 0 808080  ""  1 1 7 <> <> <> 0 0 0 304 304 1 3 304 1 87.26 0 569 <> 281 286 40 281 0 <> <>
  305 3 -3.331983 10.548157 25.579610 40 V "A" 24 -0.18000 -0.18000 "VAL " " CG2" "    " 6 0 0 808080  ""  1 1 7 <> <> <> 0 0 0 305 305 1 3 305 1 86.43 0 570 <> 282 287 40 282 0 <> <>
  306 25 -4.014108 14.411063 24.952120 41 K "A" 38 -0.50000 -0.50000 "LYS " " N  " "    " 7 0 0 2E2EFF  ""  1 1 7 <> <> <> 0 0 0 306 306 1 1 306 1 87.45 0 580 1 283 288 41 283 0 <> <>
  307 3 -4.805528 15.314292 25.791449 41 K "A" 24 0.14000 0.14000 "LYS " " CA " "    " 6 0 0 808080  ""  1 1 -1106 FF3C00  <> <> 0 0 0 307 307 1 1 307 1 87.37 0 581 1 284 289 41 284 0 <> 1
  308 2 -6.073788 15.670408 25.019044 41 K "A" 24 0.50000 0.50000 "LYS " " C  " "    " 6 0 0 808080  ""  1 1 7 <> <> <> 0 0 0 308 308 1 0 308 1 88.17 0 582 1 285 290 41 285 0 <> <>
  309 15 -7.105381 15.662986 25.681129 41 K "A" 70 -0.50000 -0.50000 "LYS " " O  " "    " 8 0 0 FF2E2E  ""  1 1 7 <> <> <> 0 0 0 309 309 1 0 309 1 89.17 0 583 1 286 291 41 286 0 <> <>
  310 25 -6.028463 15.842328 23.697800 42 L "A" 38 -0.50000 -0.50000 "LEU " " N  " "    " 7 0 0 2E2EFF  ""  1 1 7 <> <> <> 0 0 0 310 310 1 1 310 1 88.06 0 602 <> 287 294 42 287 0 <> <>
  311 3 -7.209442 16.047160 22.870924 42 L "A" 24 0.14000 0.14000 "LEU " " CA " "    " 6 0 0 808080  ""  1 1 -1106 FF3C00  <> <> 0 0 0 311 311 1 1 311 1 87.52 0 603 <> 288 295 42 288 0 <> <>
  312 2 -8.143081 14.822750 22.788740 42 L "A" 24 0.50000 0.50000 "LEU " " C  " "    " 6 0 0 808080  ""  1 1 7 <> <> <> 0 0 0 312 312 1 0 312 1 86.8 0 604 <> 289 296 42 289 0 <> <>
  313 15 -9.348864 14.989963 22.858225 42 L "A" 70 -0.50000 -0.50000 "LEU " " O  " "    " 8 0 0 FF2E2E  ""  1 1 7 <> <> <> 0 0 0 313 313 1 0 313 1 86.15 0 605 <> 290 297 42 290 0 <> <>
  314 3 -6.699589 16.503633 21.482642 42 L "A" 24 -0.12000 -0.12000 "LEU " " CB " "    " 6 0 0 808080  ""  1 1 7 <> <> <> 0 0 0 314 314 1 2 314 1 88.33 0 606 <> 291 298 42 291 0 <> <>
  315 3 -5.719845 17.669669 21.441211 42 L "A" 24 -0.06000 -0.06000 "LEU " " CG " "    " 6 0 0 808080  ""  1 1 7 <> <> <> 0 0 0 315 315 1 1 315 1 87.62 0 607 <> 292 299 42 292 0 <> <>
  316 3 -5.368072 18.010001 19.957904 42 L "A" 24 -0.18000 -0.18000 "LEU " " CD1" "    " 6 0 0 808080  ""  1 1 7 <> <> <> 0 0 0 316 316 1 3 316 1 86.79 0 608 <> 293 300 42 293 0 <> <>
  317 3 -6.157045 18.942961 22.165881 42 L "A" 24 -0.18000 -0.18000 "LEU " " CD2" "    " 6 0 0 808080  ""  1 1 7 <> <> <> 0 0 0 317 317 1 3 317 1 87.2 0 609 <> 294 301 42 294 0 <> <>
  318 25 -7.568367 13.594119 22.676095 43 V "A" 38 -0.50000 -0.50000 "VAL " " N  " "    " 7 0 0 2E2EFF  ""  1 1 7 <> <> <> 0 0 0 318 318 1 1 318 1 86.55 0 621 <> 295 302 43 295 0 <> <>
  319 3 -8.332359 12.391648 22.807622 43 V "A" 24 0.14000 0.14000 "VAL " " CA " "    " 6 0 0 808080  ""  1 1 -1106 FF3C00  <> <> 0 0 0 319 319 1 1 319 1 86.7 0 622 <> 296 303 43 296 0 <> <>
  320 2 -9.168355 12.231985 24.061340 43 V "A" 24 0.50000 0.50000 "VAL " " C  " "    " 6 0 0 808080  ""  1 1 7 <> <> <> 0 0 0 320 320 1 0 320 1 86.87 0 623 <> 297 304 43 297 0 <> <>
  321 15 -10.320421 11.931392 23.928381 43 V "A" 70 -0.50000 -0.50000 "VAL " " O  " "    " 8 0 0 FF2E2E  ""  1 1 7 <> <> <> 0 0 0 321 321 1 0 321 1 85.95 0 624 <> 298 305 43 298 0 <> <>
  322 3 -7.503372 11.113604 22.756124 43 V "A" 24 -0.06000 -0.06000 "VAL " " CB " "    " 6 0 0 808080  ""  1 1 7 <> <> <> 0 0 0 322 322 1 1 322 1 86.24 0 625 <> 299 306 43 299 0 <> <>
  323 3 -8.434173 9.833547 22.675849 43 V "A" 24 -0.18000 -0.18000 "VAL " " CG1" "    " 6 0 0 808080  ""  1 1 7 <> <> <> 0 0 0 323 323 1 3 323 1 85.9 0 626 <> 300 307 43 300 0 <> <>
  324 3 -6.661745 11.119690 21.466186 43 V "A" 24 -0.18000 -0.18000 "VAL " " CG2" "    " 6 0 0 808080  ""  1 1 7 <> <> <> 0 0 0 324 324 1 3 324 1 84.7 0 627 <> 301 308 43 301 0 <> <>
  325 25 -8.475559 12.423695 25.253470 44 N "A" 38 -0.50000 -0.50000 "ASN " " N  " "    " 7 0 0 2E2EFF  ""  1 1 7 <> <> <> 0 0 0 325 325 1 1 325 1 87.24 0 637 <> 302 309 44 302 0 <> <>
  326 3 -9.167097 12.442970 26.521390 44 N "A" 24 0.14000 0.14000 "ASN " " CA " "    " 6 0 0 808080  ""  1 1 -1106 FF3C00  <> <> 0 0 0 326 326 1 1 326 1 87.17 0 638 <> 303 310 44 303 0 <> <>
  327 2 -10.295403 13.386599 26.683445 44 N "A" 24 0.50000 0.50000 "ASN " " C  " "    " 6 0 0 808080  ""  1 1 7 <> <> <> 0 0 0 327 327 1 0 327 1 87.84 0 639 <> 304 311 44 304 0 <> <>
  328 15 -11.329193 12.981125 27.223308 44 N "A" 70 -0.50000 -0.50000 "ASN " " O  " "    " 8 0 0 FF2E2E  ""  1 1 7 <> <> <> 0 0 0 328 328 1 0 328 1 86.11 0 640 <> 305 312 44 305 0 <> <>
  329 3 -8.185741 12.796422 27.630604 44 N "A" 24 -0.12000 -0.12000 "ASN " " CB " "    " 6 0 0 808080  ""  1 1 7 <> <> <> 0 0 0 329 329 1 2 329 1 85.9 0 641 <> 306 313 44 306 0 <> <>
  330 2 -6.979562 11.838065 27.899553 44 N "A" 24 0.50000 0.50000 "ASN " " CG " "    " 6 0 0 808080  ""  1 1 7 <> <> <> 0 0 0 330 330 1 0 330 1 86.12 0 642 <> 307 314 44 307 0 "No Flip"  <>
  331 15 -6.959720 10.617617 27.593494 44 N "A" 70 -0.50000 -0.50000 "ASN " " OD1" "    " 8 0 0 FF2E2E  ""  1 1 7 <> <> <> 0 0 0 331 331 1 0 331 1 86.89 0 643 <> 308 315 44 308 0 <> <>
  332 25 -5.919521 12.374785 28.547250 44 N "A" 38 -0.76000 -0.76000 "ASN " " ND2" "    " 7 0 0 2E2EFF  ""  1 1 7 <> <> <> 0 0 0 332 332 1 2 332 1 87.39 0 644 <> 309 316 44 309 0 <> <>
  333 25 -10.163588 14.618783 26.125552 45 E "A" 38 -0.50000 -0.50000 "GLU " " N  " "    " 7 0 0 2E2EFF  ""  1 1 7 <> <> <> 0 0 0 333 333 1 1 333 1 88.6 0 651 <> 310 317 45 310 0 <> <>
  334 3 -11.283587 15.659606 26.115771 45 E "A" 24 0.14000 0.14000 "GLU " " CA " "    " 6 0 0 808080  ""  1 1 -1106 FF3C00  <> <> 0 0 0 334 334 1 1 334 1 90.75 0 652 <> 311 318 45 311 0 <> <>
  335 2 -12.450242 15.288261 25.240665 45 E "A" 24 0.50000 0.50000 "GLU " " C  " "    " 6 0 0 808080  ""  1 1 7 <> <> <> 0 0 0 335 335 1 0 335 1 91.92 0 653 <> 312 319 45 312 0 <> <>
  336 15 -13.637776 15.390942 25.637411 45 E "A" 70 -0.50000 -0.50000 "GLU " " O  " "    " 8 0 0 FF2E2E  ""  1 1 7 <> <> <> 0 0 0 336 336 1 0 336 1 92.16 0 654 <> 313 320 45 313 0 <> <>
  337 3 -10.706851 17.082358 25.761365 45 E "A" 24 -0.12000 -0.12000 "GLU " " CB " "    " 6 0 0 808080  ""  1 1 7 <> <> <> 0 0 0 337 337 1 2 337 1 91.28 0 655 <> 314 321 45 314 0 <> <>
  338 3 -9.912434 17.615594 27.031096 45 E "A" 24 -0.22000 -0.22000 "GLU " " CG " "    " 6 0 0 808080  ""  1 1 7 <> <> <> 0 0 0 338 338 1 2 338 1 92.89 0 656 <> 315 322 45 315 0 <> <>
  339 2 -9.274099 18.905099 26.744035 45 E "A" 24 0.70000 0.70000 "GLU " " CD " "    " 6 0 0 808080  ""  1 1 7 <> <> <> 0 0 0 339 339 1 0 339 1 93.99 0 657 <> 316 323 45 316 0 <> <>
  340 15 -10.021478 19.825095 26.273295 45 E "A" 70 -0.80000 -0.80000 "GLU " " OE1" "    " 8 0 0 FF2E2E  ""  1 1 7 <> <> <> 0 0 0 340 340 1 0 340 1 93.87 0 658 <> 317 324 45 317 0 <> <>
  341 18 -8.139286 19.187584 27.222206 45 E "A" 70 -0.80000 -0.80000 "GLU " " OE2" "    " 8 -1 0 FF2E2E  ""  1 1 7 <> <> <> 0 0 0 341 341 1 0 341 1 94.79 0 659 <> 318 325 45 318 0 <> <>
  342 25 -12.195855 14.696328 24.048968 46 V "A" 38 -0.50000 -0.50000 "VAL " " N  " "    " 7 0 0 2E2EFF  ""  1 1 7 <> <> <> 0 0 0 342 342 1 1 342 1 93.57 0 666 <> 319 326 46 319 0 <> <>
  343 3 -13.233852 14.215595 23.239701 46 V "A" 24 0.14000 0.14000 "VAL " " CA " "    " 6 0 0 808080  ""  1 1 -1106 FF3C00  <> <> 0 0 0 343 343 1 1 343 1 94.44 0 667 <> 320 327 46 320 0 <> <>
  344 2 -13.914486 12.964044 23.788267 46 V "A" 24 0.50000 0.50000 "VAL " " C  " "    " 6 0 0 808080  ""  1 1 7 <> <> <> 0 0 0 344 344 1 0 344 1 95.65 0 668 <> 321 328 46 321 0 <> <>
  345 15 -15.103411 12.897308 23.758130 46 V "A" 70 -0.50000 -0.50000 "VAL " " O  " "    " 8 0 0 FF2E2E  ""  1 1 7 <> <> <> 0 0 0 345 345 1 0 345 1 95.21 0 669 <> 322 329 46 322 0 <> <>
  346 3 -12.664448 13.768311 21.785763 46 V "A" 24 -0.06000 -0.06000 "VAL " " CB " "    " 6 0 0 808080  ""  1 1 7 <> <> <> 0 0 0 346 346 1 1 346 1 93.84 0 670 <> 323 330 46 323 0 <> <>
  347 3 -13.681160 13.053740 20.950385 46 V "A" 24 -0.18000 -0.18000 "VAL " " CG1" "    " 6 0 0 808080  ""  1 1 7 <> <> <> 0 0 0 347 347 1 3 347 1 92.41 0 671 <> 324 331 46 324 0 <> <>
  348 3 -12.149537 14.985881 21.022513 46 V "A" 24 -0.18000 -0.18000 "VAL " " CG2" "    " 6 0 0 808080  ""  1 1 7 <> <> <> 0 0 0 348 348 1 3 348 1 92.45 0 672 <> 325 332 46 325 0 <> <>
  349 25 -13.145793 12.083837 24.408516 47 T "A" 38 -0.50000 -0.50000 "THR " " N  " "    " 7 0 0 2E2EFF  ""  1 1 7 <> <> <> 0 0 0 349 349 1 1 349 1 97.15 0 682 <> 326 333 47 326 0 <> <>
  350 3 -13.636055 10.859824 25.111836 47 T "A" 24 0.14000 0.14000 "THR " " CA " "    " 6 0 0 808080  ""  1 1 -1106 FF3C00  <> <> 0 0 0 350 350 1 1 350 1 98.28 0 683 <> 327 334 47 327 0 <> <>
  351 2 -14.465474 11.126707 26.374467 47 T "A" 24 0.50000 0.50000 "THR " " C  " "    " 6 0 0 808080  ""  1 1 7 <> <> <> 0 0 0 351 351 1 0 351 1 99.37 0 684 <> 328 335 47 328 0 <> <>
  352 15 -15.485008 10.429434 26.465156 47 T "A" 70 -0.50000 -0.50000 "THR " " O  " "    " 8 0 0 FF2E2E  ""  1 1 7 <> <> <> 0 0 0 352 352 1 0 352 1 99.13 0 685 <> 329 336 47 329 0 <> <>
  353 3 -12.400385 9.992184 25.487741 47 T "A" 24 0.20500 0.20500 "THR " " CB " "    " 6 0 0 808080  ""  1 1 7 <> <> <> 0 0 0 353 353 1 1 353 1 97.95 0 686 <> 330 337 47 330 0 <> <>
  354 16 -11.646355 9.606815 24.360243 47 T "A" 70 -0.68300 -0.68300 "THR " " OG1" "    " 8 0 0 FF2E2E  ""  1 1 7 <> <> <> 0 0 0 354 354 1 1 354 1 98.18 0 687 <> 331 338 47 331 0 <> <>
  355 3 -12.842351 8.702828 26.094371 47 T "A" 24 -0.18000 -0.18000 "THR " " CG2" "    " 6 0 0 808080  ""  1 1 7 <> <> <> 0 0 0 355 355 1 3 355 1 97.02 0 688 <> 332 339 47 332 0 <> <>
  356 25 -14.062661 12.112502 27.141637 48 E "A" 38 -0.50000 -0.50000 "GLU " " N  " "    " 7 0 0 2E2EFF  ""  1 1 7 <> <> <> 0 0 0 356 356 1 1 356 1 100.13 0 696 <> 333 340 48 333 0 <> <>
  357 3 -14.872622 12.609968 28.251364 48 E "A" 24 0.14000 0.14000 "GLU " " CA " "    " 6 0 0 808080  ""  1 1 -1106 FF3C00  <> <> 0 0 0 357 357 1 1 357 1 101.03 0 697 <> 334 341 48 334 0 <> <>
  358 2 -16.248587 13.191732 27.813152 48 E "A" 24 0.50000 0.50000 "GLU " " C  " "    " 6 0 0 808080  ""  1 1 7 <> <> <> 0 0 0 358 358 1 0 358 1 101.63 0 698 <> 335 342 48 335 0 <> <>
  359 15 -17.239210 12.946502 28.443040 48 E "A" 70 -0.50000 -0.50000 "GLU " " O  " "    " 8 0 0 FF2E2E  ""  1 1 7 <> <> <> 0 0 0 359 359 1 0 359 1 101.85 0 699 <> 336 343 48 336 0 <> <>
  360 3 -13.994550 13.521614 29.125563 48 E "A" 24 -0.12000 -0.12000 "GLU " " CB " "    " 6 0 0 808080  ""  1 1 7 <> <> <> 0 0 0 360 360 1 2 360 1 100.92 0 700 <> 337 344 48 337 0 <> <>
  361 3 -14.680827 14.256763 30.301281 48 E "A" 24 -0.22000 -0.22000 "GLU " " CG " "    " 6 0 0 808080  ""  1 1 7 <> <> <> 0 0 0 361 361 1 2 361 1 101.84 0 701 <> 338 345 48 338 0 <> <>
  362 2 -13.602444 14.955452 31.062023 48 E "A" 24 0.70000 0.70000 "GLU " " CD " "    " 6 0 0 808080  ""  1 1 7 <> <> <> 0 0 0 362 362 1 0 362 1 102.25 0 702 <> 339 346 48 339 0 <> <>
  363 15 -12.706599 14.324797 31.694658 48 E "A" 70 -0.80000 -0.80000 "GLU " " OE1" "    " 8 0 0 FF2E2E  ""  1 1 7 <> <> <> 0 0 0 363 363 1 0 363 1 103.36 0 703 <> 340 347 48 340 0 <> <>
  364 18 -13.662129 16.204976 31.033876 48 E "A" 70 -0.80000 -0.80000 "GLU " " OE2" "    " 8 -1 0 FF2E2E  ""  1 1 7 <> <> <> 0 0 0 364 364 1 0 364 1 101.89 0 704 <> 341 348 48 341 0 <> <>
  365 25 -16.237614 13.968996 26.770439 49 F "A" 38 -0.50000 -0.50000 "PHE " " N  " "    " 7 0 0 2E2EFF  ""  1 1 7 <> <> <> 0 0 0 365 365 1 1 365 1 102.4 0 711 <> 342 349 49 342 0 <> <>
  366 3 -17.355954 14.658474 26.128179 49 F "A" 24 0.14000 0.14000 "PHE " " CA " "    " 6 0 0 808080  ""  1 1 -1106 FF3C00  <> <> 0 0 0 366 366 1 1 366 1 103.42 0 712 <> 343 350 49 343 0 <> <>
  367 2 -18.333439 13.614785 25.537830 49 F "A" 24 0.50000 0.50000 "PHE " " C  " "    " 6 0 0 808080  ""  1 1 7 <> <> <> 0 0 0 367 367 1 0 367 1 104.32 0 713 <> 344 351 49 344 0 <> <>
  368 15 -19.407279 13.465021 26.124865 49 F "A" 70 -0.50000 -0.50000 "PHE " " O  " "    " 8 0 0 FF2E2E  ""  1 1 7 <> <> <> 0 0 0 368 368 1 0 368 1 104.03 0 714 <> 345 352 49 345 0 <> <>
  369 3 -16.864542 15.634011 25.094424 49 F "A" 24 -0.00500 -0.00500 "PHE " " CB " "    " 6 0 0 808080  ""  1 1 7 <> <> <> 0 0 0 369 369 1 2 369 1 102.76 0 715 <> 346 353 49 346 0 <> <>
  370 2 -17.794850 16.145899 24.048572 49 F "A" 24 -0.11500 -0.11500 "PHE " " CG " "    " 6 0 0 808080  ""  1 1 7 <> <> <> 0 0 0 370 370 1 0 370 1 103.19 0 716 <> 347 354 49 347 0 <> <>
  371 2 -17.975737 15.464796 22.839567 49 F "A" 24 -0.11500 -0.11500 "PHE " " CD1" "    " 6 0 0 808080  ""  1 1 7 <> <> <> 0 0 0 371 371 1 1 371 1 104.51 0 717 <> 348 355 49 348 0 <> <>
  372 2 -18.661586 17.192862 24.437016 49 F "A" 24 -0.11500 -0.11500 "PHE " " CD2" "    " 6 0 0 808080  ""  1 1 7 <> <> <> 0 0 0 372 372 1 1 372 1 104.02 0 718 <> 349 356 49 349 0 <> <>
  373 2 -19.066757 15.901974 22.046301 49 F "A" 24 -0.11500 -0.11500 "PHE " " CE1" "    " 6 0 0 808080  ""  1 1 7 <> <> <> 0 0 0 373 373 1 1 373 1 105.35 0 719 <> 350 357 49 350 0 <> <>
  374 2 -19.649235 17.614765 23.572988 49 F "A" 24 -0.11500 -0.11500 "PHE " " CE2" "    " 6 0 0 808080  ""  1 1 7 <> <> <> 0 0 0 374 374 1 1 374 1 105.18 0 720 <> 351 358 49 351 0 <> <>
  375 2 -19.915320 16.979616 22.388084 49 F "A" 24 -0.11500 -0.11500 "PHE " " CZ " "    " 6 0 0 808080  ""  1 1 7 <> <> <> 0 0 0 375 375 1 1 375 1 105.19 0 721 <> 352 359 49 352 0 <> <>
  376 25 -17.839539 12.765597 24.698751 50 A "A" 38 -0.50000 -0.50000 "ALA " " N  " "    " 7 0 0 2E2EFF  ""  1 1 7 <> <> <> 0 0 0 376 376 1 1 376 1 105.27 0 731 <> 353 360 50 353 0 <> <>
  377 3 -18.538316 11.565309 24.255943 50 A "A" 24 0.14000 0.14000 "ALA " " CA " "    " 6 0 0 808080  ""  1 1 -1106 FF3C00  <> <> 0 0 0 377 377 1 1 377 1 106.11 0 732 <> 354 361 50 354 0 <> <>
  378 2 -19.119148 10.635605 25.377359 50 A "A" 24 0.50000 0.50000 "ALA " " C  " "    " 6 0 0 808080  ""  1 1 7 <> <> <> 0 0 0 378 378 1 0 378 1 107.13 0 733 <> 355 362 50 355 0 <> <>
  379 15 -20.331639 10.309524 25.398337 50 A "A" 70 -0.50000 -0.50000 "ALA " " O  " "    " 8 0 0 FF2E2E  ""  1 1 7 <> <> <> 0 0 0 379 379 1 0 379 1 107.1 0 734 <> 356 363 50 356 0 <> <>
  380 3 -17.742721 10.753755 23.265368 50 A "A" 24 -0.18000 -0.18000 "ALA " " CB " "    " 6 0 0 808080  ""  1 1 7 <> <> <> 0 0 0 380 380 1 3 380 1 105.9 0 735 <> 357 364 50 357 0 <> <>
  381 25 -18.381553 10.346280 26.433578 51 K "A" 38 -0.50000 -0.50000 "LYS " " N  " "    " 7 0 0 2E2EFF  ""  1 1 7 <> <> <> 0 0 0 381 381 1 1 381 1 108.15 0 741 1 358 365 51 358 0 <> <>
  382 3 -18.758772 9.580569 27.605419 51 K "A" 24 0.14000 0.14000 "LYS " " CA " "    " 6 0 0 808080  ""  1 1 -1106 FF3C00  <> <> 0 0 0 382 382 1 1 382 1 108.89 0 742 1 359 366 51 359 0 <> 1
  383 2 -19.761833 10.313117 28.575717 51 K "A" 24 0.50000 0.50000 "LYS " " C  " "    " 6 0 0 808080  ""  1 1 7 <> <> <> 0 0 0 383 383 1 0 383 1 109.73 0 743 1 360 367 51 360 0 <> <>
  384 15 -20.213166 9.703184 29.524082 51 K "A" 70 -0.50000 -0.50000 "LYS " " O  " "    " 8 0 0 FF2E2E  ""  1 1 7 <> <> <> 0 0 0 384 384 1 0 384 1 109.06 0 744 1 361 368 51 361 0 <> <>
  385 25 -20.026402 11.600687 28.332832 52 T "A" 38 -0.50000 -0.50000 "THR " " N  " "    " 7 0 0 2E2EFF  ""  1 1 7 <> <> <> 0 0 0 385 385 1 1 385 1 111.1 0 763 <> 362 370 52 362 0 <> <>
  386 3 -20.968096 12.372389 29.057953 52 T "A" 24 0.14000 0.14000 "THR " " CA " "    " 6 0 0 808080  ""  1 1 -1107 FF5A00  <> <> 0 0 0 386 386 1 1 386 1 112.81 0 764 <> 363 371 52 363 0 <> <>
  387 2 -22.257580 12.524627 28.253826 52 T "A" 24 0.50000 0.50000 "THR " " C  " "    " 6 0 0 808080  ""  1 1 7 <> <> <> 0 0 0 387 387 1 0 387 1 115.27 0 765 <> 364 372 52 364 0 <> <>
  388 15 -23.323624 12.338540 28.736601 52 T "A" 70 -0.50000 -0.50000 "THR " " O  " "    " 8 0 0 FF2E2E  ""  1 1 7 <> <> <> 0 0 0 388 388 1 0 388 1 116.37 0 766 <> 365 373 52 365 0 <> <>
  389 3 -20.512763 13.900522 29.500064 52 T "A" 24 0.20500 0.20500 "THR " " CB " "    " 6 0 0 808080  ""  1 1 7 <> <> <> 0 0 0 389 389 1 1 389 1 111.18 0 767 <> 366 374 52 366 0 <> <>
  390 16 -19.250966 13.828758 30.086179 52 T "A" 70 -0.68300 -0.68300 "THR " " OG1" "    " 8 0 0 FF2E2E  ""  1 1 7 <> <> <> 0 0 0 390 390 1 1 390 1 109.73 0 768 <> 367 375 52 367 0 <> <>
  391 3 -21.398692 14.667673 30.465232 52 T "A" 24 -0.18000 -0.18000 "THR " " CG2" "    " 6 0 0 808080  ""  1 1 7 <> <> <> 0 0 0 391 391 1 3 391 1 109.71 0 769 <> 368 376 52 368 0 <> <>
  392 25 -22.085980 12.549124 26.903513 53 C "A" 38 -0.50000 -0.50000 "CYS " " N  " "    " 7 0 0 2E2EFF  ""  1 1 7 <> <> <> 0 0 0 392 392 1 1 392 1 117.05 0 777 <> 369 377 53 369 0 <> <>
  393 3 -23.115355 12.666926 25.879724 53 C "A" 24 0.14000 0.14000 "CYS " " CA " "    " 6 0 0 808080  ""  1 1 -1107 FF5A00  <> <> 0 0 0 393 393 1 1 393 1 118.62 0 778 <> 370 378 53 370 0 <> <>
  394 2 -23.882535 11.279842 25.610849 53 C "A" 24 0.50000 0.50000 "CYS " " C  " "    " 6 0 0 808080  ""  1 1 7 <> <> <> 0 0 0 394 394 1 0 394 1 119.3 0 779 <> 371 379 53 371 0 <> <>
  395 15 -24.974284 11.229572 25.076866 53 C "A" 70 -0.50000 -0.50000 "CYS " " O  " "    " 8 0 0 FF2E2E  ""  1 1 7 <> <> <> 0 0 0 395 395 1 0 395 1 119.23 0 780 <> 372 380 53 372 0 <> <>
  396 3 -22.563500 13.310941 24.562344 53 C "A" 24 0.09750 0.09750 "CYS " " CB " "    " 6 0 0 808080  ""  1 1 7 <> <> <> 0 0 0 396 396 1 2 396 1 119.23 0 781 <> 373 381 53 373 0 <> <>
  397 49 -22.323729 15.177300 24.634701 53 C "A" 143 -0.21750 -0.21750 "CYS " " SG " "    " 16 0 0 FFFF6B  ""  1 1 7 <> <> <> 0 0 0 397 397 1 0 397 1 120.42 0 782 <> 374 382 53 374 0 <> <>
  398 25 -23.291281 10.214341 26.261352 54 V "A" 38 -0.50000 -0.50000 "VAL " " N  " "    " 7 0 0 2E2EFF  ""  1 1 7 <> <> <> 0 0 0 398 398 1 1 398 1 120.33 0 787 <> 375 383 54 375 0 <> <>
  399 3 -24.005236 9.006794 26.484482 54 V "A" 24 0.14000 0.14000 "VAL " " CA " "    " 6 0 0 808080  ""  1 1 -1107 FF5A00  <> <> 0 0 0 399 399 1 1 399 1 121.96 0 788 <> 376 384 54 376 0 <> <>
  400 2 -25.201611 9.205384 27.427199 54 V "A" 24 0.50000 0.50000 "VAL " " C  " "    " 6 0 0 808080  ""  1 1 7 <> <> <> 0 0 0 400 400 1 0 400 1 122.26 0 789 <> 377 385 54 377 0 <> <>
  401 15 -26.261288 8.653698 27.239806 54 V "A" 70 -0.50000 -0.50000 "VAL " " O  " "    " 8 0 0 FF2E2E  ""  1 1 7 <> <> <> 0 0 0 401 401 1 0 401 1 122.45 0 790 <> 378 386 54 378 0 <> <>
  402 3 -23.213025 7.777456 27.014201 54 V "A" 24 -0.06000 -0.06000 "VAL " " CB " "    " 6 0 0 808080  ""  1 1 7 <> <> <> 0 0 0 402 402 1 1 402 1 122.54 0 791 <> 379 387 54 379 0 <> <>
  403 3 -23.980845 6.421579 27.079583 54 V "A" 24 -0.18000 -0.18000 "VAL " " CG1" "    " 6 0 0 808080  ""  1 1 7 <> <> <> 0 0 0 403 403 1 3 403 1 122.61 0 792 <> 380 388 54 380 0 <> <>
  404 3 -21.937857 7.443368 26.218235 54 V "A" 24 -0.18000 -0.18000 "VAL " " CG2" "    " 6 0 0 808080  ""  1 1 7 <> <> <> 0 0 0 404 404 1 3 404 1 122.55 0 793 <> 381 389 54 381 0 <> <>
  405 25 -25.024039 10.073927 28.437059 55 A "A" 38 -0.50000 -0.50000 "ALA " " N  " "    " 7 0 0 2E2EFF  ""  1 1 7 <> <> <> 0 0 0 405 405 1 1 405 1 122.43 0 803 <> 382 390 55 382 0 <> <>
  406 3 -26.080939 10.514603 29.324360 55 A "A" 24 0.14000 0.14000 "ALA " " CA " "    " 6 0 0 808080  ""  1 1 -1107 FF5A00  <> <> 0 0 0 406 406 1 1 406 1 122.77 0 804 <> 383 391 55 383 0 <> <>
  407 2 -26.964421 11.616068 28.539179 55 A "A" 24 0.50000 0.50000 "ALA " " C  " "    " 6 0 0 808080  ""  1 1 7 <> <> <> 0 0 0 407 407 1 0 407 1 123.11 0 805 <> 384 392 55 384 0 <> <>
  408 15 -26.417620 12.531779 27.921805 55 A "A" 70 -0.50000 -0.50000 "ALA " " O  " "    " 8 0 0 FF2E2E  ""  1 1 7 <> <> <> 0 0 0 408 408 1 0 408 1 122.88 0 806 <> 385 393 55 385 0 <> <>
  409 3 -25.406228 11.188500 30.548705 55 A "A" 24 -0.18000 -0.18000 "ALA " " CB " "    " 6 0 0 808080  ""  1 1 7 <> <> <> 0 0 0 409 409 1 3 409 1 122.19 0 807 <> 386 394 55 386 0 <> <>
  410 25 -28.270625 11.510175 28.838200 56 D "A" 38 -0.50000 -0.50000 "ASP " " N  " "    " 7 0 0 2E2EFF  ""  0 1 7 <> <> <> 0 0 0 410 410 1 1 410 1 123.5 0 813 1 387 395 56 387 0 <> <>
  411 3 -29.361722 12.345621 28.495526 56 D "A" 24 0.14000 0.14000 "ASP " " CA " "    " 6 0 0 808080  ""  0 1 -1107 FF5A00  <> <> 0 0 0 411 411 1 1 411 1 124.13 0 814 1 388 396 56 388 0 <> 1
  412 2 -29.349217 13.616237 29.460443 56 D "A" 24 0.50000 0.50000 "ASP " " C  " "    " 6 0 0 808080  ""  0 1 7 <> <> <> 0 0 0 412 412 1 0 412 1 124 0 815 1 389 397 56 389 0 <> <>
  413 15 -29.612454 14.736381 29.031399 56 D "A" 70 -0.50000 -0.50000 "ASP " " O  " "    " 8 0 0 FF2E2E  ""  0 1 7 <> <> <> 0 0 0 413 413 1 0 413 1 124.34 0 816 1 390 398 56 390 0 <> <>
  414 25 -28.960034 13.431659 30.779661 57 E "A" 38 -0.50000 -0.50000 "GLU " " N  " "    " 7 0 0 2E2EFF  ""  0 1 7 <> <> <> 0 0 0 414 414 1 1 414 1 123.61 0 825 1 391 400 57 391 0 <> <>
  415 3 -28.841181 14.481039 31.780109 57 E "A" 24 0.14000 0.14000 "GLU " " CA " "    " 6 0 0 808080  ""  0 1 -1107 FF5A00  <> <> 0 0 0 415 415 1 1 415 1 123 0 826 1 392 401 57 392 0 <> 1
  416 2 -27.479453 15.155043 31.720794 57 E "A" 24 0.50000 0.50000 "GLU " " C  " "    " 6 0 0 808080  ""  0 1 7 <> <> <> 0 0 0 416 416 1 0 416 1 123.14 0 827 1 393 402 57 393 0 <> <>
  417 15 -27.003178 15.597874 32.739766 57 E "A" 70 -0.50000 -0.50000 "GLU " " O  " "    " 8 0 0 FF2E2E  ""  0 1 7 <> <> <> 0 0 0 417 417 1 0 417 1 123.19 0 828 1 394 403 57 394 0 <> <>
  418 25 -26.837037 15.207024 30.546464 58 S "A" 38 -0.50000 -0.50000 "SER " " N  " "    " 7 0 0 2E2EFF  ""  0 1 7 <> <> <> 0 0 0 418 418 1 1 418 1 122.75 0 840 <> 395 406 58 395 0 <> <>
  419 3 -25.579939 16.004337 30.318774 58 S "A" 24 0.14000 0.14000 "SER " " CA " "    " 6 0 0 808080  ""  0 1 -1107 FF5A00  <> <> 0 0 0 419 419 1 1 419 1 122.13 0 841 <> 396 407 58 396 0 <> <>
  420 2 -25.919726 17.498684 30.248672 58 S "A" 24 0.50000 0.50000 "SER " " C  " "    " 6 0 0 808080  ""  0 1 7 <> <> <> 0 0 0 420 420 1 0 420 1 122.46 0 842 <> 397 408 58 397 0 <> <>
  421 15 -26.964056 17.828270 29.672984 58 S "A" 70 -0.50000 -0.50000 "SER " " O  " "    " 8 0 0 FF2E2E  ""  0 1 7 <> <> <> 0 0 0 421 421 1 0 421 1 122.78 0 843 <> 398 409 58 398 0 <> <>
  422 3 -24.869893 15.381903 29.073507 58 S "A" 24 0.14500 0.14500 "SER " " CB " "    " 6 0 0 808080  ""  0 1 7 <> <> <> 0 0 0 422 422 1 2 422 1 120.98 0 844 <> 399 410 58 399 0 <> <>
  423 16 -25.716338 15.108551 28.007079 58 S "A" 70 -0.68300 -0.68300 "SER " " OG " "    " 8 0 0 FF2E2E  ""  0 1 7 <> <> <> 0 0 0 423 423 1 1 423 1 118.4 0 845 <> 400 411 58 400 0 <> <>
  424 25 -25.024487 18.399865 30.726497 59 A "A" 38 -0.50000 -0.50000 "ALA " " N  " "    " 7 0 0 2E2EFF  ""  0 1 7 <> <> <> 0 0 0 424 424 1 1 424 1 122.42 0 851 <> 401 412 59 401 0 <> <>
  425 3 -25.014760 19.865947 30.332557 59 A "A" 24 0.14000 0.14000 "ALA " " CA " "    " 6 0 0 808080  ""  0 1 -1107 FF5A00  <> <> 0 0 0 425 425 1 1 425 1 122.6 0 852 <> 402 413 59 402 0 <> <>
  426 2 -24.058262 20.135974 29.167317 59 A "A" 24 0.50000 0.50000 "ALA " " C  " "    " 6 0 0 808080  ""  0 1 7 <> <> <> 0 0 0 426 426 1 0 426 1 122.71 0 853 <> 403 414 59 403 0 <> <>
  427 15 -23.937769 21.298887 28.783589 59 A "A" 70 -0.50000 -0.50000 "ALA " " O  " "    " 8 0 0 FF2E2E  ""  0 1 7 <> <> <> 0 0 0 427 427 1 0 427 1 122.83 0 854 <> 404 415 59 404 0 <> <>
  428 3 -24.729117 20.675064 31.631509 59 A "A" 24 -0.18000 -0.18000 "ALA " " CB " "    " 6 0 0 808080  ""  0 1 7 <> <> <> 0 0 0 428 428 1 3 428 1 122.15 0 855 <> 405 416 59 405 0 <> <>
  429 25 -23.298680 19.150725 28.707791 60 E "A" 38 -0.50000 -0.50000 "GLU " " N  " "    " 7 0 0 2E2EFF  ""  0 1 7 <> <> <> 0 0 0 429 429 1 1 429 1 123.25 0 861 1 406 417 60 406 0 <> <>
  430 3 -22.560904 19.270417 27.418805 60 E "A" 24 0.14000 0.14000 "GLU " " CA " "    " 6 0 0 808080  ""  0 1 -1107 FF5A00  <> <> 0 0 0 430 430 1 1 430 1 123.58 0 862 1 407 418 60 407 0 <> 1
  431 2 -23.506587 19.460189 26.182057 60 E "A" 24 0.50000 0.50000 "GLU " " C  " "    " 6 0 0 808080  ""  0 1 7 <> <> <> 0 0 0 431 431 1 0 431 1 123.61 0 863 1 408 419 60 408 0 <> <>
  432 15 -24.568190 18.790791 26.056040 60 E "A" 70 -0.50000 -0.50000 "GLU " " O  " "    " 8 0 0 FF2E2E  ""  0 1 7 <> <> <> 0 0 0 432 432 1 0 432 1 123.82 0 864 1 409 420 60 409 0 <> <>
  433 25 -23.012011 20.207442 25.198485 61 N "A" 38 -0.50000 -0.50000 "ASN " " N  " "    " 7 0 0 2E2EFF  ""  0 1 7 <> <> <> 0 0 0 433 433 1 1 433 1 123.52 0 876 <> 410 422 61 410 0 <> <>
  434 3 -23.702622 20.373358 23.931683 61 N "A" 24 0.14000 0.14000 "ASN " " CA " "    " 6 0 0 808080  ""  0 1 -1107 FF5A00  <> <> 0 0 0 434 434 1 1 434 1 122.96 0 877 <> 411 423 61 411 0 <> <>
  435 2 -23.444336 19.174891 22.986020 61 N "A" 24 0.50000 0.50000 "ASN " " C  " "    " 6 0 0 808080  ""  0 1 7 <> <> <> 0 0 0 435 435 1 0 435 1 122.69 0 878 <> 412 424 61 412 0 <> <>
  436 15 -22.469151 19.173931 22.176321 61 N "A" 70 -0.50000 -0.50000 "ASN " " O  " "    " 8 0 0 FF2E2E  ""  0 1 7 <> <> <> 0 0 0 436 436 1 0 436 1 122.86 0 879 <> 413 425 61 413 0 <> <>
  437 3 -23.107724 21.665251 23.255519 61 N "A" 24 -0.12000 -0.12000 "ASN " " CB " "    " 6 0 0 808080  ""  0 1 7 <> <> <> 0 0 0 437 437 1 2 437 1 122.89 0 880 <> 414 426 61 414 0 <> <>
  438 2 -23.398736 23.057162 23.826715 61 N "A" 24 0.50000 0.50000 "ASN " " CG " "    " 6 0 0 808080  ""  0 1 7 <> <> <> 0 0 0 438 438 1 0 438 1 123.07 0 881 <> 415 427 61 415 0 "Flip"  <>
  439 15 -24.072266 23.203030 24.902201 61 N "A" 70 -0.50000 -0.50000 "ASN " " OD1" "    " 8 0 0 FF2E2E  ""  0 1 7 <> <> <> 0 0 0 439 439 1 0 439 1 122.62 0 882 <> 416 428 61 416 0 <> <>
  440 25 -22.911633 24.203692 23.248148 61 N "A" 38 -0.76000 -0.76000 "ASN " " ND2" "    " 7 0 0 2E2EFF  ""  0 1 7 <> <> <> 0 0 0 440 440 1 2 440 1 123.64 0 883 <> 417 429 61 417 0 <> <>
  441 25 -24.324170 18.217201 23.114334 62 C "A" 38 -0.50000 -0.50000 "CYS " " N  " "    " 7 0 0 2E2EFF  ""  0 1 7 <> <> <> 0 0 0 441 441 1 1 441 1 122.05 0 890 <> 418 430 62 418 0 <> <>
  442 3 -24.246806 16.920739 22.411609 62 C "A" 24 0.14000 0.14000 "CYS " " CA " "    " 6 0 0 808080  ""  0 1 -1107 FF5A00  <> <> 0 0 0 442 442 1 1 442 1 121.46 0 891 <> 419 431 62 419 0 <> <>
  443 2 -24.832083 16.883012 20.963835 62 C "A" 24 0.50000 0.50000 "CYS " " C  " "    " 6 0 0 808080  ""  0 1 7 <> <> <> 0 0 0 443 443 1 0 443 1 121.06 0 892 <> 420 432 62 420 0 <> <>
  444 15 -24.587790 15.884084 20.282681 62 C "A" 70 -0.50000 -0.50000 "CYS " " O  " "    " 8 0 0 FF2E2E  ""  0 1 7 <> <> <> 0 0 0 444 444 1 0 444 1 120.47 0 893 <> 421 433 62 421 0 <> <>
  445 3 -24.925961 15.920535 23.292342 62 C "A" 24 0.09750 0.09750 "CYS " " CB " "    " 6 0 0 808080  ""  0 1 7 <> <> <> 0 0 0 445 445 1 2 445 1 120.85 0 894 <> 422 434 62 422 0 <> <>
  446 49 -24.164761 15.794058 24.941734 62 C "A" 143 -0.21750 -0.21750 "CYS " " SG " "    " 16 0 0 FFFF6B  ""  0 1 7 <> <> <> 0 0 0 446 446 1 0 446 1 120.22 0 895 <> 423 435 62 423 0 <> <>
  447 25 -25.534951 18.025494 20.566228 63 D "A" 38 -0.50000 -0.50000 "ASP " " N  " "    " 7 0 0 2E2EFF  ""  0 1 7 <> <> <> 0 0 0 447 447 1 1 447 1 120.76 0 900 <> 424 436 63 424 0 <> <>
  448 3 -26.126048 18.311391 19.228566 63 D "A" 24 0.14000 0.14000 "ASP " " CA " "    " 6 0 0 808080  ""  0 1 -1107 FF5A00  <> <> 0 0 0 448 448 1 1 448 1 120.52 0 901 <> 425 437 63 425 0 <> <>
  449 2 -24.983399 18.606105 18.185767 63 D "A" 24 0.50000 0.50000 "ASP " " C  " "    " 6 0 0 808080  ""  0 1 7 <> <> <> 0 0 0 449 449 1 0 449 1 120.14 0 902 <> 426 438 63 426 0 <> <>
  450 15 -25.289074 18.849140 17.015872 63 D "A" 70 -0.50000 -0.50000 "ASP " " O  " "    " 8 0 0 FF2E2E  ""  0 1 7 <> <> <> 0 0 0 450 450 1 0 450 1 120.74 0 903 <> 427 439 63 427 0 <> <>
  451 3 -27.104949 19.529711 19.276290 63 D "A" 24 -0.22000 -0.22000 "ASP " " CB " "    " 6 0 0 808080  ""  0 1 7 <> <> <> 0 0 0 451 451 1 2 451 1 120.82 0 904 <> 428 440 63 428 0 <> <>
  452 2 -26.642361 20.815713 19.912333 63 D "A" 24 0.70000 0.70000 "ASP " " CG " "    " 6 0 0 808080  ""  0 1 7 <> <> <> 0 0 0 452 452 1 0 452 1 121.06 0 905 <> 429 441 63 429 0 <> <>
  453 15 -26.543906 21.843656 19.186162 63 D "A" 70 -0.80000 -0.80000 "ASP " " OD1" "    " 8 0 0 FF2E2E  ""  0 1 7 <> <> <> 0 0 0 453 453 1 0 453 1 121.71 0 906 <> 430 442 63 430 0 <> <>
  454 18 -26.289320 20.873145 21.087517 63 D "A" 70 -0.80000 -0.80000 "ASP " " OD2" "    " 8 -1 0 FF2E2E  ""  0 1 7 <> <> <> 0 0 0 454 454 1 0 454 1 120.78 0 907 <> 431 443 63 431 0 <> <>
  455 25 -23.739705 18.718086 18.649366 64 K "A" 38 -0.50000 -0.50000 "LYS " " N  " "    " 7 0 0 2E2EFF  ""  0 1 7 <> <> <> 0 0 0 455 455 1 1 455 1 118.79 0 912 <> 432 444 64 432 0 <> <>
  456 3 -22.540349 19.103692 17.878019 64 K "A" 24 0.14000 0.14000 "LYS " " CA " "    " 6 0 0 808080  ""  0 1 -1107 FF5A00  <> <> 0 0 0 456 456 1 1 456 1 116.99 0 913 <> 433 445 64 433 0 <> <>
  457 2 -22.046837 17.849069 17.178208 64 K "A" 24 0.50000 0.50000 "LYS " " C  " "    " 6 0 0 808080  ""  0 1 7 <> <> <> 0 0 0 457 457 1 0 457 1 115.68 0 914 <> 434 446 64 434 0 <> <>
  458 15 -21.827988 16.814133 17.800960 64 K "A" 70 -0.50000 -0.50000 "LYS " " O  " "    " 8 0 0 FF2E2E  ""  0 1 7 <> <> <> 0 0 0 458 458 1 0 458 1 115.58 0 915 <> 435 447 64 435 0 <> <>
  459 3 -21.507313 19.679186 18.895995 64 K "A" 24 -0.12000 -0.12000 "LYS " " CB " "    " 6 0 0 808080  ""  0 1 7 <> <> <> 0 0 0 459 459 1 2 459 1 117.42 0 916 <> 436 448 64 436 0 <> <>
  460 3 -20.279486 20.208855 18.162798 64 K "A" 24 -0.12000 -0.12000 "LYS " " CG " "    " 6 0 0 808080  ""  0 1 7 <> <> <> 0 0 0 460 460 1 2 460 1 117.86 0 917 <> 437 449 64 437 0 <> <>
  461 3 -19.356002 21.041035 19.082447 64 K "A" 24 -0.12000 -0.12000 "LYS " " CD " "    " 6 0 0 808080  ""  0 1 7 <> <> <> 0 0 0 461 461 1 2 461 1 118.94 0 918 <> 438 450 64 438 0 <> <>
  462 3 -18.135814 21.600147 18.256809 64 K "A" 24 0.19000 0.19000 "LYS " " CE " "    " 6 0 0 808080  ""  0 1 7 <> <> <> 0 0 0 462 462 1 2 462 1 119.03 0 919 <> 439 451 64 439 0 <> <>
  463 32 -17.367956 22.571007 18.995519 64 K "A" 38 -0.30000 -0.30000 "LYS " " NZ " "    " 7 1 0 2E2EFF  ""  0 1 7 <> <> <> 0 0 0 463 463 1 3 463 1 119.02 0 920 <> 440 452 64 440 0 <> <>
  464 25 -21.933171 17.860800 15.839007 65 S "A" 38 -0.50000 -0.50000 "SER " " N  " "    " 7 0 0 2E2EFF  ""  0 1 7 <> <> <> 0 0 0 464 464 1 1 464 1 113.85 0 934 <> 441 453 65 441 0 <> <>
  465 3 -21.234459 16.821814 15.099431 65 S "A" 24 0.14000 0.14000 "SER " " CA " "    " 6 0 0 808080  ""  0 1 -1107 FF5A00  <> <> 0 0 0 465 465 1 1 465 1 112.09 0 935 <> 442 454 65 442 0 <> <>
  466 2 -19.787843 16.721904 15.356716 65 S "A" 24 0.50000 0.50000 "SER " " C  " "    " 6 0 0 808080  ""  0 1 7 <> <> <> 0 0 0 466 466 1 0 466 1 111.09 0 936 <> 443 455 65 443 0 <> <>
  467 15 -19.143267 17.704645 15.680974 65 S "A" 70 -0.50000 -0.50000 "SER " " O  " "    " 8 0 0 FF2E2E  ""  0 1 7 <> <> <> 0 0 0 467 467 1 0 467 1 110.25 0 937 <> 444 456 65 444 0 <> <>
  468 3 -21.550084 17.269167 13.582654 65 S "A" 24 0.14500 0.14500 "SER " " CB " "    " 6 0 0 808080  ""  0 1 7 <> <> <> 0 0 0 468 468 1 2 468 1 111.67 0 938 <> 445 457 65 445 0 <> <>
  469 16 -21.285174 18.662066 13.306614 65 S "A" 70 -0.68300 -0.68300 "SER " " OG " "    " 8 0 0 FF2E2E  ""  0 1 7 <> <> <> 0 0 0 469 469 1 1 469 1 111.29 0 939 <> 446 458 65 446 0 <> <>
  470 25 -19.282284 15.455673 15.094853 66 L "A" 38 -0.50000 -0.50000 "LEU " " N  " "    " 7 0 0 2E2EFF  ""  1 1 7 <> <> <> 0 0 0 470 470 1 1 470 1 109.66 0 945 <> 447 459 66 447 0 <> <>
  471 3 -17.902338 15.008259 15.548619 66 L "A" 24 0.14000 0.14000 "LEU " " CA " "    " 6 0 0 808080  ""  1 1 -1107 FF5A00  <> <> 0 0 0 471 471 1 1 471 1 108.29 0 946 <> 448 460 66 448 0 <> <>
  472 2 -16.807454 15.558320 14.646271 66 L "A" 24 0.50000 0.50000 "LEU " " C  " "    " 6 0 0 808080  ""  1 1 7 <> <> <> 0 0 0 472 472 1 0 472 1 108.25 0 947 <> 449 461 66 449 0 <> <>
  473 15 -15.718619 15.961678 15.075331 66 L "A" 70 -0.50000 -0.50000 "LEU " " O  " "    " 8 0 0 FF2E2E  ""  1 1 7 <> <> <> 0 0 0 473 473 1 0 473 1 107.75 0 948 <> 450 462 66 450 0 <> <>
  474 3 -17.836707 13.491856 15.931274 66 L "A" 24 -0.12000 -0.12000 "LEU " " CB " "    " 6 0 0 808080  ""  1 1 7 <> <> <> 0 0 0 474 474 1 2 474 1 106.97 0 949 <> 451 463 66 451 0 <> <>
  475 3 -16.495700 12.861575 16.184170 66 L "A" 24 -0.06000 -0.06000 "LEU " " CG " "    " 6 0 0 808080  ""  1 1 7 <> <> <> 0 0 0 475 475 1 1 475 1 104.86 0 950 <> 452 464 66 452 0 <> <>
  476 3 -15.695888 13.599634 17.350294 66 L "A" 24 -0.18000 -0.18000 "LEU " " CD1" "    " 6 0 0 808080  ""  1 1 7 <> <> <> 0 0 0 476 476 1 3 476 1 103.95 0 951 <> 453 465 66 453 0 <> <>
  477 3 -16.683298 11.295731 16.510544 66 L "A" 24 -0.18000 -0.18000 "LEU " " CD2" "    " 6 0 0 808080  ""  1 1 7 <> <> <> 0 0 0 477 477 1 3 477 1 104.38 0 952 <> 454 466 66 454 0 <> <>
  478 25 -17.159340 15.659651 13.334302 67 H "A" 38 -0.50000 -0.50000 "HIE " " N  " "    " 7 0 0 2E2EFF  ""  1 1 7 <> <> <> 0 0 0 478 478 1 1 478 1 108.4 0 964 <> 455 467 67 455 0 <> <>
  479 3 -16.380479 16.339814 12.284873 67 H "A" 24 0.14000 0.14000 "HIE " " CA " "    " 6 0 0 808080  ""  1 1 -1107 FF5A00  <> <> 0 0 0 479 479 1 1 479 1 108.53 0 965 <> 456 468 67 456 0 <> <>
  480 2 -15.969342 17.732629 12.770412 67 H "A" 24 0.50000 0.50000 "HIE " " C  " "    " 6 0 0 808080  ""  1 1 7 <> <> <> 0 0 0 480 480 1 0 480 1 108.17 0 966 <> 457 469 67 457 0 <> <>
  481 15 -14.811764 18.172980 12.592578 67 H "A" 70 -0.50000 -0.50000 "HIE " " O  " "    " 8 0 0 FF2E2E  ""  1 1 7 <> <> <> 0 0 0 481 481 1 0 481 1 108.43 0 967 <> 458 470 67 458 0 <> <>
  482 3 -16.942051 16.318038 10.861582 67 H "A" 24 -0.29700 -0.29700 "HIE " " CB " "    " 6 0 0 808080  ""  1 1 7 <> <> <> 0 0 0 482 482 1 2 482 1 109.83 0 968 <> 459 471 67 459 0 <> <>
  483 2 -17.961499 17.342896 10.468149 67 H "A" 24 0.50400 0.50400 "HIE " " CG " "    " 6 0 0 808080  ""  1 1 7 <> <> <> 0 0 0 483 483 1 0 483 1 111.72 0 969 <> 460 472 67 460 0 "Flip HIE"  <>
  484 25 -19.333932 17.232473 10.825442 67 H "A" 38 -0.56400 -0.56400 "HIE " " ND1" "    " 7 0 0 2E2EFF  ""  1 1 7 <> <> <> 0 0 0 484 484 1 0 484 1 111.98 0 970 <> 461 473 67 461 0 <> <>
  485 2 -17.788991 18.476162 9.700040 67 H "A" 24 -0.26100 -0.26100 "HIE " " CD2" "    " 6 0 0 808080  ""  1 1 7 <> <> <> 0 0 0 485 485 1 1 485 1 112.65 0 971 <> 462 474 67 462 0 <> <>
  486 2 -19.920508 18.284223 10.254976 67 H "A" 24 0.18200 0.18200 "HIE " " CE1" "    " 6 0 0 808080  ""  1 1 7 <> <> <> 0 0 0 486 486 1 1 486 1 112.8 0 972 <> 463 475 67 463 0 <> <>
  487 25 -19.062624 19.117440 9.660951 67 H "A" 38 -0.29100 -0.29100 "HIE " " NE2" "    " 7 0 0 2E2EFF  ""  1 1 7 <> <> <> 0 0 0 487 487 1 1 487 1 113.37 0 973 <> 464 476 67 464 0 <> <>
  488 25 -16.896732 18.572594 13.311362 68 T "A" 38 -0.50000 -0.50000 "THR " " N  " "    " 7 0 0 2E2EFF  ""  1 1 7 <> <> <> 0 0 0 488 488 1 1 488 1 107.25 0 981 <> 465 477 68 465 0 <> <>
  489 3 -16.622622 19.983073 13.667851 68 T "A" 24 0.14000 0.14000 "THR " " CA " "    " 6 0 0 808080  ""  1 1 -1107 FF5A00  <> <> 0 0 0 489 489 1 1 489 1 106.13 0 982 <> 466 478 68 466 0 <> <>
  490 2 -15.760687 20.004737 14.940961 68 T "A" 24 0.50000 0.50000 "THR " " C  " "    " 6 0 0 808080  ""  1 1 7 <> <> <> 0 0 0 490 490 1 0 490 1 105.3 0 983 <> 467 479 68 467 0 <> <>
  491 15 -14.893915 20.837317 15.015073 68 T "A" 70 -0.50000 -0.50000 "THR " " O  " "    " 8 0 0 FF2E2E  ""  1 1 7 <> <> <> 0 0 0 491 491 1 0 491 1 104.83 0 984 <> 468 480 68 468 0 <> <>
  492 3 -18.011911 20.758173 13.817311 68 T "A" 24 0.20500 0.20500 "THR " " CB " "    " 6 0 0 808080  ""  1 1 7 <> <> <> 0 0 0 492 492 1 1 492 1 106.09 0 985 <> 469 481 68 469 0 <> <>
  493 16 -18.697942 20.509483 14.999484 68 T "A" 70 -0.68300 -0.68300 "THR " " OG1" "    " 8 0 0 FF2E2E  ""  1 1 7 <> <> <> 0 0 0 493 493 1 1 493 1 106.03 0 986 <> 470 482 68 470 0 <> <>
  494 3 -18.836479 20.661485 12.591580 68 T "A" 24 -0.18000 -0.18000 "THR " " CG2" "    " 6 0 0 808080  ""  1 1 7 <> <> <> 0 0 0 494 494 1 3 494 1 106.11 0 987 <> 471 483 68 471 0 <> <>
  495 25 -15.991159 19.052988 15.891484 69 L "A" 38 -0.50000 -0.50000 "LEU " " N  " "    " 7 0 0 2E2EFF  ""  1 1 7 <> <> <> 0 0 0 495 495 1 1 495 1 104.03 0 995 <> 472 484 69 472 0 <> <>
  496 3 -15.209815 18.793330 17.117897 69 L "A" 24 0.14000 0.14000 "LEU " " CA " "    " 6 0 0 808080  ""  1 1 -1107 FF5A00  <> <> 0 0 0 496 496 1 1 496 1 103.52 0 996 <> 473 485 69 473 0 <> <>
  497 2 -13.728151 18.419767 16.808812 69 L "A" 24 0.50000 0.50000 "LEU " " C  " "    " 6 0 0 808080  ""  1 1 7 <> <> <> 0 0 0 497 497 1 0 497 1 103.21 0 997 <> 474 486 69 474 0 <> <>
  498 15 -12.756031 18.883360 17.440552 69 L "A" 70 -0.50000 -0.50000 "LEU " " O  " "    " 8 0 0 FF2E2E  ""  1 1 7 <> <> <> 0 0 0 498 498 1 0 498 1 102.88 0 998 <> 475 487 69 475 0 <> <>
  499 3 -15.853742 17.886093 18.171081 69 L "A" 24 -0.12000 -0.12000 "LEU " " CB " "    " 6 0 0 808080  ""  1 1 7 <> <> <> 0 0 0 499 499 1 2 499 1 103.98 0 999 <> 476 488 69 476 0 <> <>
  500 3 -15.073879 17.297595 19.325077 69 L "A" 24 -0.06000 -0.06000 "LEU " " CG " "    " 6 0 0 808080  ""  1 1 7 <> <> <> 0 0 0 500 500 1 1 500 1 104.83 0 1000 <> 477 489 69 477 0 <> <>
  501 3 -14.370356 18.195553 20.326247 69 L "A" 24 -0.18000 -0.18000 "LEU " " CD1" "    " 6 0 0 808080  ""  1 1 7 <> <> <> 0 0 0 501 501 1 3 501 1 103.98 0 1001 <> 478 490 69 478 0 <> <>
  502 3 -15.880574 16.246979 20.115122 69 L "A" 24 -0.18000 -0.18000 "LEU " " CD2" "    " 6 0 0 808080  ""  1 1 7 <> <> <> 0 0 0 502 502 1 3 502 1 104.88 0 1002 <> 479 491 69 479 0 <> <>
  503 25 -13.504577 17.612564 15.748139 70 F "A" 38 -0.50000 -0.50000 "PHE " " N  " "    " 7 0 0 2E2EFF  ""  1 1 7 <> <> <> 0 0 0 503 503 1 1 503 1 103.16 0 1014 <> 480 492 70 480 0 <> <>
  504 3 -12.270784 17.295135 15.073712 70 F "A" 24 0.14000 0.14000 "PHE " " CA " "    " 6 0 0 808080  ""  1 1 -1107 FF5A00  <> <> 0 0 0 504 504 1 1 504 1 103.17 0 1015 <> 481 493 70 481 0 <> <>
  505 2 -11.533974 18.551046 14.572315 70 F "A" 24 0.50000 0.50000 "PHE " " C  " "    " 6 0 0 808080  ""  1 1 7 <> <> <> 0 0 0 505 505 1 0 505 1 103.59 0 1016 <> 482 494 70 482 0 <> <>
  506 15 -10.280319 18.458770 14.536346 70 F "A" 70 -0.50000 -0.50000 "PHE " " O  " "    " 8 0 0 FF2E2E  ""  1 1 7 <> <> <> 0 0 0 506 506 1 0 506 1 102.69 0 1017 <> 483 495 70 483 0 <> <>
  507 3 -12.451129 16.202315 13.919937 70 F "A" 24 -0.00500 -0.00500 "PHE " " CB " "    " 6 0 0 808080  ""  1 1 7 <> <> <> 0 0 0 507 507 1 2 507 1 102.78 0 1018 <> 484 496 70 484 0 <> <>
  508 2 -12.211346 14.782345 14.434267 70 F "A" 24 -0.11500 -0.11500 "PHE " " CG " "    " 6 0 0 808080  ""  1 1 7 <> <> <> 0 0 0 508 508 1 0 508 1 102.83 0 1019 <> 485 497 70 485 0 <> <>
  509 2 -13.218299 13.788912 14.508366 70 F "A" 24 -0.11500 -0.11500 "PHE " " CD1" "    " 6 0 0 808080  ""  1 1 7 <> <> <> 0 0 0 509 509 1 1 509 1 102.74 0 1020 <> 486 498 70 486 0 <> <>
  510 2 -10.958946 14.427619 15.026582 70 F "A" 24 -0.11500 -0.11500 "PHE " " CD2" "    " 6 0 0 808080  ""  1 1 7 <> <> <> 0 0 0 510 510 1 1 510 1 103.52 0 1021 <> 487 499 70 487 0 <> <>
  511 2 -13.044628 12.488300 14.940192 70 F "A" 24 -0.11500 -0.11500 "PHE " " CE1" "    " 6 0 0 808080  ""  1 1 7 <> <> <> 0 0 0 511 511 1 1 511 1 102.52 0 1022 <> 488 500 70 488 0 <> <>
  512 2 -10.725241 13.188486 15.510455 70 F "A" 24 -0.11500 -0.11500 "PHE " " CE2" "    " 6 0 0 808080  ""  1 1 7 <> <> <> 0 0 0 512 512 1 1 512 1 103.55 0 1023 <> 489 501 70 489 0 <> <>
  513 2 -11.766500 12.223701 15.407274 70 F "A" 24 -0.11500 -0.11500 "PHE " " CZ " "    " 6 0 0 808080  ""  1 1 7 <> <> <> 0 0 0 513 513 1 1 513 1 102.72 0 1024 <> 490 502 70 490 0 <> <>
  514 25 -12.303788 19.573988 14.239810 71 G "A" 38 -0.50000 -0.50000 "GLY " " N  " "    " 7 0 0 2E2EFF  ""  1 1 7 <> <> <> 0 0 0 514 514 1 1 514 1 104.44 0 1034 <> 491 503 71 491 0 <> <>
  515 3 -11.774663 20.867797 13.754887 71 G "A" 24 0.08000 0.08000 "GLY " " CA " "    " 6 0 0 808080  ""  1 1 -1107 FF5A00  <> <> 0 0 0 515 515 1 2 515 1 105.76 0 1035 <> 492 504 71 492 0 <> <>
  516 2 -11.444480 21.734949 14.986018 71 G "A" 24 0.50000 0.50000 "GLY " " C  " "    " 6 0 0 808080  ""  1 1 7 <> <> <> 0 0 0 516 516 1 0 516 1 106.43 0 1036 <> 493 505 71 493 0 <> <>
  517 15 -10.295195 22.087843 15.181546 71 G "A" 70 -0.50000 -0.50000 "GLY " " O  " "    " 8 0 0 FF2E2E  ""  1 1 7 <> <> <> 0 0 0 517 517 1 0 517 1 106.02 0 1037 <> 494 506 71 494 0 <> <>
  518 25 -12.484088 21.994263 15.776807 72 D "A" 38 -0.50000 -0.50000 "ASP " " N  " "    " 7 0 0 2E2EFF  ""  1 1 7 <> <> <> 0 0 0 518 518 1 1 518 1 106.87 0 1041 <> 495 507 72 495 0 <> <>
  519 3 -12.413749 22.888600 16.995484 72 D "A" 24 0.14000 0.14000 "ASP " " CA " "    " 6 0 0 808080  ""  1 1 -1107 FF5A00  <> <> 0 0 0 519 519 1 1 519 1 107.6 0 1042 <> 496 508 72 496 0 <> <>
  520 2 -11.366620 22.541186 18.091345 72 D "A" 24 0.50000 0.50000 "ASP " " C  " "    " 6 0 0 808080  ""  1 1 7 <> <> <> 0 0 0 520 520 1 0 520 1 108.35 0 1043 <> 497 509 72 497 0 <> <>
  521 15 -10.865807 23.477545 18.678814 72 D "A" 70 -0.50000 -0.50000 "ASP " " O  " "    " 8 0 0 FF2E2E  ""  1 1 7 <> <> <> 0 0 0 521 521 1 0 521 1 108.61 0 1044 <> 498 510 72 498 0 <> <>
  522 3 -13.746781 23.042748 17.725136 72 D "A" 24 -0.22000 -0.22000 "ASP " " CB " "    " 6 0 0 808080  ""  1 1 7 <> <> <> 0 0 0 522 522 1 2 522 1 107.8 0 1045 <> 499 511 72 499 0 <> <>
  523 2 -14.714604 23.963507 16.988550 72 D "A" 24 0.70000 0.70000 "ASP " " CG " "    " 6 0 0 808080  ""  1 1 7 <> <> <> 0 0 0 523 523 1 0 523 1 108.05 0 1046 <> 500 512 72 500 0 <> <>
  524 15 -14.254287 24.864127 16.247865 72 D "A" 70 -0.80000 -0.80000 "ASP " " OD1" "    " 8 0 0 FF2E2E  ""  1 1 7 <> <> <> 0 0 0 524 524 1 0 524 1 107.78 0 1047 <> 501 513 72 501 0 <> <>
  525 18 -15.915842 23.903885 17.384909 72 D "A" 70 -0.80000 -0.80000 "ASP " " OD2" "    " 8 -1 0 FF2E2E  ""  1 1 7 <> <> <> 0 0 0 525 525 1 0 525 1 108.94 0 1048 <> 502 514 72 502 0 <> <>
  526 25 -11.184054 21.254902 18.344282 73 K "A" 38 -0.50000 -0.50000 "LYS " " N  " "    " 7 0 0 2E2EFF  ""  1 1 7 <> <> <> 0 0 0 526 526 1 1 526 1 109.04 0 1053 1 503 515 73 503 0 <> <>
  527 3 -10.254137 20.795305 19.372985 73 K "A" 24 0.14000 0.14000 "LYS " " CA " "    " 6 0 0 808080  ""  1 1 -1107 FF5A00  <> <> 0 0 0 527 527 1 1 527 1 110.39 0 1054 1 504 516 73 504 0 <> 1
  528 2 -8.798553 20.698290 18.878079 73 K "A" 24 0.50000 0.50000 "LYS " " C  " "    " 6 0 0 808080  ""  1 1 7 <> <> <> 0 0 0 528 528 1 0 528 1 111.92 0 1055 1 505 517 73 505 0 <> <>
  529 15 -7.869349 21.168520 19.567961 73 K "A" 70 -0.50000 -0.50000 "LYS " " O  " "    " 8 0 0 FF2E2E  ""  1 1 7 <> <> <> 0 0 0 529 529 1 0 529 1 112.54 0 1056 1 506 518 73 506 0 <> <>
  530 25 -8.594750 20.260333 17.615881 74 L "A" 38 -0.50000 -0.50000 "LEU " " N  " "    " 7 0 0 2E2EFF  ""  1 1 7 <> <> <> 0 0 0 530 530 1 1 530 1 113.2 0 1075 <> 507 521 74 507 0 <> <>
  531 3 -7.227643 20.154999 16.996422 74 L "A" 24 0.14000 0.14000 "LEU " " CA " "    " 6 0 0 808080  ""  1 1 -1107 FF5A00  <> <> 0 0 0 531 531 1 1 531 1 114.04 0 1076 <> 508 522 74 508 0 <> <>
  532 2 -6.559513 21.455934 16.685708 74 L "A" 24 0.50000 0.50000 "LEU " " C  " "    " 6 0 0 808080  ""  1 1 7 <> <> <> 0 0 0 532 532 1 0 532 1 115.66 0 1077 <> 509 523 74 509 0 <> <>
  533 15 -5.350080 21.663659 16.918853 74 L "A" 70 -0.50000 -0.50000 "LEU " " O  " "    " 8 0 0 FF2E2E  ""  1 1 7 <> <> <> 0 0 0 533 533 1 0 533 1 115.09 0 1078 <> 510 524 74 510 0 <> <>
  534 3 -7.338295 19.263753 15.740461 74 L "A" 24 -0.12000 -0.12000 "LEU " " CB " "    " 6 0 0 808080  ""  1 1 7 <> <> <> 0 0 0 534 534 1 2 534 1 112.75 0 1079 <> 511 525 74 511 0 <> <>
  535 3 -5.939254 18.686662 15.276154 74 L "A" 24 -0.06000 -0.06000 "LEU " " CG " "    " 6 0 0 808080  ""  1 1 7 <> <> <> 0 0 0 535 535 1 1 535 1 111.61 0 1080 <> 512 526 74 512 0 <> <>
  536 3 -5.226799 17.674592 16.177240 74 L "A" 24 -0.18000 -0.18000 "LEU " " CD1" "    " 6 0 0 808080  ""  1 1 7 <> <> <> 0 0 0 536 536 1 3 536 1 110.56 0 1081 <> 513 527 74 513 0 <> <>
  537 3 -5.976530 18.186686 13.835007 74 L "A" 24 -0.18000 -0.18000 "LEU " " CD2" "    " 6 0 0 808080  ""  1 1 7 <> <> <> 0 0 0 537 537 1 3 537 1 110.84 0 1082 <> 514 528 74 514 0 <> <>
  538 25 -7.405302 22.444527 16.389615 75 C "A" 38 -0.50000 -0.50000 "CYS " " N  " "    " 7 0 0 2E2EFF  ""  0 1 7 <> <> <> 0 0 0 538 538 1 1 538 1 118.14 0 1094 <> 515 529 75 515 0 <> <>
  539 3 -6.895265 23.845162 16.207895 75 C "A" 24 0.14000 0.14000 "CYS " " CA " "    " 6 0 0 808080  ""  0 1 -1107 FF5A00  <> <> 0 0 0 539 539 1 1 539 1 120.9 0 1095 <> 516 530 75 516 0 <> <>
  540 2 -6.304163 24.427847 17.502573 75 C "A" 24 0.50000 0.50000 "CYS " " C  " "    " 6 0 0 808080  ""  0 1 7 <> <> <> 0 0 0 540 540 1 0 540 1 122.69 0 1096 <> 517 531 75 517 0 <> <>
  541 15 -5.708365 25.518786 17.395853 75 C "A" 70 -0.50000 -0.50000 "CYS " " O  " "    " 8 0 0 FF2E2E  ""  0 1 7 <> <> <> 0 0 0 541 541 1 0 541 1 123.04 0 1097 <> 518 532 75 518 0 <> <>
  542 3 -8.149033 24.670845 15.695076 75 C "A" 24 0.09750 0.09750 "CYS " " CB " "    " 6 0 0 808080  ""  0 1 7 <> <> <> 0 0 0 542 542 1 2 542 1 121.24 0 1098 <> 519 533 75 519 0 <> <>
  543 49 -8.488237 24.443219 13.885586 75 C "A" 143 -0.21750 -0.21750 "CYS " " SG " "    " 16 0 0 FFFF6B  ""  0 1 7 <> <> <> 0 0 0 543 543 1 0 543 1 123.36 0 1099 <> 520 534 75 520 0 <> <>
  544 25 -6.628584 23.861678 18.702096 76 T "A" 38 -0.50000 -0.50000 "THR " " N  " "    " 7 0 0 2E2EFF  ""  0 1 7 <> <> <> 0 0 0 544 544 1 1 544 1 124.71 0 1104 <> 521 535 76 521 0 <> <>
  545 3 -6.025709 24.244687 19.968051 76 T "A" 24 0.14000 0.14000 "THR " " CA " "    " 6 0 0 808080  ""  0 1 -1107 FF5A00  <> <> 0 0 0 545 545 1 1 545 1 126.74 0 1105 <> 522 536 76 522 0 <> <>
  546 2 -4.529111 24.147452 20.013915 76 T "A" 24 0.50000 0.50000 "THR " " C  " "    " 6 0 0 808080  ""  0 1 7 <> <> <> 0 0 0 546 546 1 0 546 1 128.23 0 1106 <> 523 537 76 523 0 <> <>
  547 15 -3.920185 24.735506 20.869389 76 T "A" 70 -0.50000 -0.50000 "THR " " O  " "    " 8 0 0 FF2E2E  ""  0 1 7 <> <> <> 0 0 0 547 547 1 0 547 1 128.27 0 1107 <> 524 538 76 524 0 <> <>
  548 3 -6.644957 23.655253 21.237613 76 T "A" 24 0.20500 0.20500 "THR " " CB " "    " 6 0 0 808080  ""  0 1 7 <> <> <> 0 0 0 548 548 1 1 548 1 126.5 0 1108 <> 525 539 76 525 0 <> <>
  549 16 -6.502252 22.285132 21.475279 76 T "A" 70 -0.68300 -0.68300 "THR " " OG1" "    " 8 0 0 FF2E2E  ""  0 1 7 <> <> <> 0 0 0 549 549 1 1 549 1 126.81 0 1109 <> 526 540 76 526 0 <> <>
  550 3 -8.192816 23.928643 21.283566 76 T "A" 24 -0.18000 -0.18000 "THR " " CG2" "    " 6 0 0 808080  ""  0 1 7 <> <> <> 0 0 0 550 550 1 3 550 1 126.35 0 1110 <> 527 541 76 527 0 <> <>
  551 25 -3.959607 23.327959 19.185871 77 V "A" 38 -0.50000 -0.50000 "VAL " " N  " "    " 7 0 0 2E2EFF  ""  0 1 7 <> <> <> 0 0 0 551 551 1 1 551 1 130.13 0 1118 <> 528 542 77 528 0 <> <>
  552 3 -2.589242 22.924614 19.188582 77 V "A" 24 0.14000 0.14000 "VAL " " CA " "    " 6 0 0 808080  ""  0 1 -1107 FF5A00  <> <> 0 0 0 552 552 1 1 552 1 132.4 0 1119 <> 529 543 77 529 0 <> <>
  553 2 -1.932224 23.324683 17.849646 77 V "A" 24 0.50000 0.50000 "VAL " " C  " "    " 6 0 0 808080  ""  0 1 7 <> <> <> 0 0 0 553 553 1 0 553 1 134.07 0 1120 <> 530 544 77 530 0 <> <>
  554 15 -0.837176 23.891234 17.892640 77 V "A" 70 -0.50000 -0.50000 "VAL " " O  " "    " 8 0 0 FF2E2E  ""  0 1 7 <> <> <> 0 0 0 554 554 1 0 554 1 134.27 0 1121 <> 531 545 77 531 0 <> <>
  555 3 -2.305295 21.460558 19.587787 77 V "A" 24 -0.06000 -0.06000 "VAL " " CB " "    " 6 0 0 808080  ""  0 1 7 <> <> <> 0 0 0 555 555 1 1 555 1 132.24 0 1122 <> 532 546 77 532 0 <> <>
  556 3 -3.040495 21.163650 20.781965 77 V "A" 24 -0.18000 -0.18000 "VAL " " CG1" "    " 6 0 0 808080  ""  0 1 7 <> <> <> 0 0 0 556 556 1 3 556 1 132.69 0 1123 <> 533 547 77 533 0 <> <>
  557 3 -2.501370 20.353380 18.522302 77 V "A" 24 -0.18000 -0.18000 "VAL " " CG2" "    " 6 0 0 808080  ""  0 1 7 <> <> <> 0 0 0 557 557 1 3 557 1 132.07 0 1124 <> 534 548 77 534 0 <> <>
  558 25 -2.703507 23.110358 16.735609 78 A "A" 38 -0.50000 -0.50000 "ALA " " N  " "    " 7 0 0 2E2EFF  ""  0 1 7 <> <> <> 0 0 0 558 558 1 1 558 1 135.52 0 1134 <> 535 549 78 535 0 <> <>
  559 3 -2.326844 23.274651 15.353404 78 A "A" 24 0.14000 0.14000 "ALA " " CA " "    " 6 0 0 808080  ""  0 1 -1107 FF5A00  <> <> 0 0 0 559 559 1 1 559 1 136.59 0 1135 <> 536 550 78 536 0 <> <>
  560 2 -2.180222 24.698916 14.825213 78 A "A" 24 0.50000 0.50000 "ALA " " C  " "    " 6 0 0 808080  ""  0 1 7 <> <> <> 0 0 0 560 560 1 0 560 1 137.66 0 1136 <> 537 551 78 537 0 <> <>
  561 15 -1.909674 24.938940 13.645029 78 A "A" 70 -0.50000 -0.50000 "ALA " " O  " "    " 8 0 0 FF2E2E  ""  0 1 7 <> <> <> 0 0 0 561 561 1 0 561 1 138.02 0 1137 <> 538 552 78 538 0 <> <>
  562 3 -3.419660 22.593027 14.457184 78 A "A" 24 -0.18000 -0.18000 "ALA " " CB " "    " 6 0 0 808080  ""  0 1 7 <> <> <> 0 0 0 562 562 1 3 562 1 136.49 0 1138 <> 539 553 78 539 0 <> <>
  563 25 -2.394930 25.639666 15.757793 79 T "A" 38 -0.50000 -0.50000 "THR " " N  " "    " 7 0 0 2E2EFF  ""  0 1 7 <> <> <> 0 0 0 563 563 1 1 563 1 138.84 0 1144 <> 540 554 79 540 0 <> <>
  564 3 -2.417188 27.077998 15.380312 79 T "A" 24 0.14000 0.14000 "THR " " CA " "    " 6 0 0 808080  ""  0 1 -1107 FF5A00  <> <> 0 0 0 564 564 1 1 564 1 139.63 0 1145 <> 541 555 79 541 0 <> <>
  565 2 -1.097657 27.805348 15.762169 79 T "A" 24 0.50000 0.50000 "THR " " C  " "    " 6 0 0 808080  ""  0 1 7 <> <> <> 0 0 0 565 565 1 0 565 1 140.01 0 1146 <> 542 556 79 542 0 <> <>
  566 15 -1.179766 28.933422 16.105456 79 T "A" 70 -0.50000 -0.50000 "THR " " O  " "    " 8 0 0 FF2E2E  ""  0 1 7 <> <> <> 0 0 0 566 566 1 0 566 1 140.29 0 1147 <> 543 557 79 543 0 <> <>
  567 3 -3.623036 27.655409 16.028570 79 T "A" 24 0.20500 0.20500 "THR " " CB " "    " 6 0 0 808080  ""  0 1 7 <> <> <> 0 0 0 567 567 1 1 567 1 139.73 0 1148 <> 544 558 79 544 0 <> <>
  568 16 -3.696113 27.289668 17.415426 79 T "A" 70 -0.68300 -0.68300 "THR " " OG1" "    " 8 0 0 FF2E2E  ""  0 1 7 <> <> <> 0 0 0 568 568 1 1 568 1 140.02 0 1149 <> 545 559 79 545 0 <> <>
  569 3 -4.965139 27.318856 15.279576 79 T "A" 24 -0.18000 -0.18000 "THR " " CG2" "    " 6 0 0 808080  ""  0 1 7 <> <> <> 0 0 0 569 569 1 3 569 1 139.41 0 1150 <> 546 560 79 546 0 <> <>
  570 25 0.097903 27.172253 15.714158 80 L "A" 38 -0.50000 -0.50000 "LEU " " N  " "    " 7 0 0 2E2EFF  ""  0 1 7 <> <> <> 0 0 0 570 570 1 1 570 1 140.23 0 1158 <> 547 561 80 547 0 <> <>
  571 3 1.332860 27.908776 15.850044 80 L "A" 24 0.14000 0.14000 "LEU " " CA " "    " 6 0 0 808080  ""  0 1 -1107 FF5A00  <> <> 0 0 0 571 571 1 1 571 1 140.31 0 1159 <> 548 562 80 548 0 <> <>
  572 2 1.808203 27.902968 14.382666 80 L "A" 24 0.50000 0.50000 "LEU " " C  " "    " 6 0 0 808080  ""  0 1 7 <> <> <> 0 0 0 572 572 1 0 572 1 140.31 0 1160 <> 549 563 80 549 0 <> <>
  573 15 2.356261 26.885228 13.874555 80 L "A" 70 -0.50000 -0.50000 "LEU " " O  " "    " 8 0 0 FF2E2E  ""  0 1 7 <> <> <> 0 0 0 573 573 1 0 573 1 140.72 0 1161 <> 550 564 80 550 0 <> <>
  574 3 2.363670 27.110274 16.704793 80 L "A" 24 -0.12000 -0.12000 "LEU " " CB " "    " 6 0 0 808080  ""  0 1 7 <> <> <> 0 0 0 574 574 1 2 574 1 140.39 0 1162 <> 551 565 80 551 0 <> <>
  575 3 1.947928 26.909638 18.184008 80 L "A" 24 -0.06000 -0.06000 "LEU " " CG " "    " 6 0 0 808080  ""  0 1 7 <> <> <> 0 0 0 575 575 1 1 575 1 140.71 0 1163 <> 552 566 80 552 0 <> <>
  576 3 2.924065 26.019764 18.931284 80 L "A" 24 -0.18000 -0.18000 "LEU " " CD1" "    " 6 0 0 808080  ""  0 1 7 <> <> <> 0 0 0 576 576 1 3 576 1 140.37 0 1164 <> 553 567 80 553 0 <> <>
  577 3 1.849768 28.239682 18.978150 80 L "A" 24 -0.18000 -0.18000 "LEU " " CD2" "    " 6 0 0 808080  ""  0 1 7 <> <> <> 0 0 0 577 577 1 3 577 1 140.62 0 1165 <> 554 568 80 554 0 <> <>
  578 25 1.711873 29.036122 13.697043 81 R "A" 38 -0.50000 -0.50000 "ARG " " N  " "    " 7 0 0 2E2EFF  ""  0 1 7 <> <> <> 0 0 0 578 578 1 1 578 1 139.91 0 1177 1 555 569 81 555 0 <> <>
  579 3 1.992838 29.354880 12.253161 81 R "A" 24 0.14000 0.14000 "ARG " " CA " "    " 6 0 0 808080  ""  0 1 -1108 FF7800  <> <> 0 0 0 579 579 1 1 579 1 139.48 0 1178 1 556 570 81 556 0 <> 1
  580 2 3.517453 29.406083 11.858648 81 R "A" 24 0.50000 0.50000 "ARG " " C  " "    " 6 0 0 808080  ""  0 1 7 <> <> <> 0 0 0 580 580 1 0 580 1 139.2 0 1179 1 557 571 81 557 0 <> <>
  581 15 3.852366 29.145071 10.733103 81 R "A" 70 -0.50000 -0.50000 "ARG " " O  " "    " 8 0 0 FF2E2E  ""  0 1 7 <> <> <> 0 0 0 581 581 1 0 581 1 138.98 0 1180 1 558 572 81 558 0 <> <>
  582 25 4.407525 29.774556 12.791635 82 E "A" 38 -0.50000 -0.50000 "GLU " " N  " "    " 7 0 0 2E2EFF  ""  0 1 7 <> <> <> 0 0 0 582 582 1 1 582 1 138.87 0 1201 1 559 574 82 559 0 <> <>
  583 3 5.856021 29.788195 12.570585 82 E "A" 24 0.14000 0.14000 "GLU " " CA " "    " 6 0 0 808080  ""  0 1 -1108 FF7800  <> <> 0 0 0 583 583 1 1 583 1 138.36 0 1202 1 560 575 82 560 0 <> 1
  584 2 6.456007 28.356764 12.659770 82 E "A" 24 0.50000 0.50000 "GLU " " C  " "    " 6 0 0 808080  ""  0 1 7 <> <> <> 0 0 0 584 584 1 0 584 1 138.26 0 1203 1 561 576 82 561 0 <> <>
  585 15 7.662103 28.096465 12.557560 82 E "A" 70 -0.50000 -0.50000 "GLU " " O  " "    " 8 0 0 FF2E2E  ""  0 1 7 <> <> <> 0 0 0 585 585 1 0 585 1 138.08 0 1204 1 562 577 82 562 0 <> <>
  586 25 5.650187 27.302300 12.844369 83 T "A" 38 -0.50000 -0.50000 "THR " " N  " "    " 7 0 0 2E2EFF  ""  0 1 7 <> <> <> 0 0 0 586 586 1 1 586 1 138.25 0 1216 1 563 579 83 563 0 <> <>
  587 3 6.035605 25.945300 12.896754 83 T "A" 24 0.14000 0.14000 "THR " " CA " "    " 6 0 0 808080  ""  0 1 -1108 FF7800  <> <> 0 0 0 587 587 1 1 587 1 137.99 0 1217 1 564 580 83 564 0 <> 1
  588 2 5.184513 25.080271 11.968587 83 T "A" 24 0.50000 0.50000 "THR " " C  " "    " 6 0 0 808080  ""  0 1 7 <> <> <> 0 0 0 588 588 1 0 588 1 137.84 0 1218 1 565 581 83 565 0 <> <>
  589 15 5.739401 24.323962 11.165997 83 T "A" 70 -0.50000 -0.50000 "THR " " O  " "    " 8 0 0 FF2E2E  ""  0 1 7 <> <> <> 0 0 0 589 589 1 0 589 1 138.09 0 1219 1 566 582 83 566 0 <> <>
  590 25 3.868800 25.146954 12.126458 84 Y "A" 38 -0.50000 -0.50000 "TYR " " N  " "    " 7 0 0 2E2EFF  ""  0 1 7 <> <> <> 0 0 0 590 590 1 1 590 1 137.52 0 1230 1 567 584 84 567 0 <> <>
  591 3 2.857276 24.375075 11.381299 84 Y "A" 24 0.14000 0.14000 "TYR " " CA " "    " 6 0 0 808080  ""  0 1 -1108 FF7800  <> <> 0 0 0 591 591 1 1 591 1 137.11 0 1231 1 568 585 84 568 0 <> 1
  592 2 2.527684 25.101050 10.021873 84 Y "A" 24 0.50000 0.50000 "TYR " " C  " "    " 6 0 0 808080  ""  0 1 7 <> <> <> 0 0 0 592 592 1 0 592 1 136.89 0 1232 1 569 586 84 569 0 <> <>
  593 15 1.967075 24.404505 9.111087 84 Y "A" 70 -0.50000 -0.50000 "TYR " " O  " "    " 8 0 0 FF2E2E  ""  0 1 7 <> <> <> 0 0 0 593 593 1 0 593 1 137.1 0 1233 1 570 587 84 570 0 <> <>
  594 25 2.924793 26.413859 9.843992 85 G "A" 38 -0.50000 -0.50000 "GLY " " N  " "    " 7 0 0 2E2EFF  ""  1 1 7 <> <> <> 0 0 0 594 594 1 1 594 1 136.45 0 1251 <> 571 589 85 571 0 <> <>
  595 3 2.712823 27.013546 8.525966 85 G "A" 24 0.08000 0.08000 "GLY " " CA " "    " 6 0 0 808080  ""  1 1 -1108 FF7800  <> <> 0 0 0 595 595 1 2 595 1 135.47 0 1252 <> 572 590 85 572 0 <> <>
  596 2 1.171183 27.254530 8.296810 85 G "A" 24 0.50000 0.50000 "GLY " " C  " "    " 6 0 0 808080  ""  1 1 7 <> <> <> 0 0 0 596 596 1 0 596 1 134.69 0 1253 <> 573 591 85 573 0 <> <>
  597 15 0.429121 27.627045 9.201171 85 G "A" 70 -0.50000 -0.50000 "GLY " " O  " "    " 8 0 0 FF2E2E  ""  1 1 7 <> <> <> 0 0 0 597 597 1 0 597 1 134.66 0 1254 <> 574 592 85 574 0 <> <>
  598 25 0.731230 27.149645 7.020533 86 E "A" 38 -0.50000 -0.50000 "GLU " " N  " "    " 7 0 0 2E2EFF  ""  1 1 7 <> <> <> 0 0 0 598 598 1 1 598 1 133.78 0 1258 1 575 593 86 575 0 <> <>
  599 3 -0.648995 27.292244 6.545158 86 E "A" 24 0.14000 0.14000 "GLU " " CA " "    " 6 0 0 808080  ""  1 1 -1108 FF7800  <> <> 0 0 0 599 599 1 1 599 1 132.97 0 1259 1 576 594 86 576 0 <> 1
  600 2 -1.711033 26.404986 7.235668 86 E "A" 24 0.50000 0.50000 "GLU " " C  " "    " 6 0 0 808080  ""  1 1 7 <> <> <> 0 0 0 600 600 1 0 600 1 132.27 0 1260 1 577 595 86 577 0 <> <>
  601 15 -2.862928 26.700079 7.006183 86 E "A" 70 -0.50000 -0.50000 "GLU " " O  " "    " 8 0 0 FF2E2E  ""  1 1 7 <> <> <> 0 0 0 601 601 1 0 601 1 132.43 0 1261 1 578 596 86 578 0 <> <>
  602 25 -1.327647 25.347926 8.038453 87 M "A" 38 -0.50000 -0.50000 "MET " " N  " "    " 7 0 0 2E2EFF  ""  1 1 7 <> <> <> 0 0 0 602 602 1 1 602 1 131.25 0 1273 <> 579 598 87 579 0 <> <>
  603 3 -2.268327 24.540978 8.848020 87 M "A" 24 0.14000 0.14000 "MET " " CA " "    " 6 0 0 808080  ""  1 1 -1108 FF7800  <> <> 0 0 0 603 603 1 1 603 1 129.99 0 1274 <> 580 599 87 580 0 <> <>
  604 2 -3.006013 25.518639 9.806593 87 M "A" 24 0.50000 0.50000 "MET " " C  " "    " 6 0 0 808080  ""  1 1 7 <> <> <> 0 0 0 604 604 1 0 604 1 129.61 0 1275 <> 581 600 87 581 0 <> <>
  605 15 -4.165455 25.308274 10.100815 87 M "A" 70 -0.50000 -0.50000 "MET " " O  " "    " 8 0 0 FF2E2E  ""  1 1 7 <> <> <> 0 0 0 605 605 1 0 605 1 129.44 0 1276 <> 582 601 87 582 0 <> <>
  606 3 -1.489266 23.420926 9.567819 87 M "A" 24 -0.12000 -0.12000 "MET " " CB " "    " 6 0 0 808080  ""  1 1 7 <> <> <> 0 0 0 606 606 1 2 606 1 129.42 0 1277 <> 583 602 87 583 0 <> <>
  607 3 -2.512293 22.397684 10.221516 87 M "A" 24 0.04750 0.04750 "MET " " CG " "    " 6 0 0 808080  ""  1 1 7 <> <> <> 0 0 0 607 607 1 2 607 1 129 0 1278 <> 584 603 87 584 0 <> <>
  608 49 -3.746185 21.629498 9.091986 87 M "A" 143 -0.33500 -0.33500 "MET " " SD " "    " 16 0 0 FFFF6B  ""  1 1 7 <> <> <> 0 0 0 608 608 1 0 608 1 127.03 0 1279 <> 585 604 87 585 0 <> <>
  609 3 -4.067161 20.252145 10.220347 87 M "A" 24 -0.01250 -0.01250 "MET " " CE " "    " 6 0 0 808080  ""  1 1 7 <> <> <> 0 0 0 609 609 1 3 609 1 128.72 0 1280 <> 586 605 87 586 0 <> <>
  610 25 -2.284212 26.561692 10.252800 88 A "A" 38 -0.50000 -0.50000 "ALA " " N  " "    " 7 0 0 2E2EFF  ""  1 1 7 <> <> <> 0 0 0 610 610 1 1 610 1 128.88 0 1290 <> 587 606 88 587 0 <> <>
  611 3 -2.857545 27.530777 11.202770 88 A "A" 24 0.14000 0.14000 "ALA " " CA " "    " 6 0 0 808080  ""  1 1 -1108 FF7800  <> <> 0 0 0 611 611 1 1 611 1 128.07 0 1291 <> 588 607 88 588 0 <> <>
  612 2 -4.019179 28.346011 10.529355 88 A "A" 24 0.50000 0.50000 "ALA " " C  " "    " 6 0 0 808080  ""  1 1 7 <> <> <> 0 0 0 612 612 1 0 612 1 127.77 0 1292 <> 589 608 88 589 0 <> <>
  613 15 -5.026254 28.728239 11.166496 88 A "A" 70 -0.50000 -0.50000 "ALA " " O  " "    " 8 0 0 FF2E2E  ""  1 1 7 <> <> <> 0 0 0 613 613 1 0 613 1 127.23 0 1293 <> 590 609 88 590 0 <> <>
  614 3 -1.683463 28.450310 11.510495 88 A "A" 24 -0.18000 -0.18000 "ALA " " CB " "    " 6 0 0 808080  ""  1 1 7 <> <> <> 0 0 0 614 614 1 3 614 1 128.17 0 1294 <> 591 610 88 591 0 <> <>
  615 25 -3.926092 28.538100 9.237909 89 D "A" 38 -0.50000 -0.50000 "ASP " " N  " "    " 7 0 0 2E2EFF  ""  1 1 7 <> <> <> 0 0 0 615 615 1 1 615 1 127.6 0 1300 <> 592 611 89 592 0 <> <>
  616 3 -4.829348 29.277533 8.361642 89 D "A" 24 0.14000 0.14000 "ASP " " CA " "    " 6 0 0 808080  ""  1 1 -1108 FF7800  <> <> 0 0 0 616 616 1 1 616 1 126.85 0 1301 <> 593 612 89 593 0 <> <>
  617 2 -6.188226 28.595467 8.073506 89 D "A" 24 0.50000 0.50000 "ASP " " C  " "    " 6 0 0 808080  ""  1 1 7 <> <> <> 0 0 0 617 617 1 0 617 1 126.38 0 1302 <> 594 613 89 594 0 <> <>
  618 15 -7.164420 29.296376 7.791866 89 D "A" 70 -0.50000 -0.50000 "ASP " " O  " "    " 8 0 0 FF2E2E  ""  1 1 7 <> <> <> 0 0 0 618 618 1 0 618 1 126.47 0 1303 <> 595 614 89 595 0 <> <>
  619 3 -4.247072 29.811427 6.961873 89 D "A" 24 -0.22000 -0.22000 "ASP " " CB " "    " 6 0 0 808080  ""  1 1 7 <> <> <> 0 0 0 619 619 1 2 619 1 126.73 0 1304 <> 596 615 89 596 0 <> <>
  620 2 -3.033224 30.721926 7.203022 89 D "A" 24 0.70000 0.70000 "ASP " " CG " "    " 6 0 0 808080  ""  1 1 7 <> <> <> 0 0 0 620 620 1 0 620 1 126.55 0 1305 <> 597 616 89 597 0 <> <>
  621 15 -2.830914 31.217444 8.322940 89 D "A" 70 -0.80000 -0.80000 "ASP " " OD1" "    " 8 0 0 FF2E2E  ""  1 1 7 <> <> <> 0 0 0 621 621 1 0 621 1 126.74 0 1306 <> 598 617 89 598 0 <> <>
  622 18 -2.396685 31.098698 6.139827 89 D "A" 70 -0.80000 -0.80000 "ASP " " OD2" "    " 8 -1 0 FF2E2E  ""  1 1 7 <> <> <> 0 0 0 622 622 1 0 622 1 125.77 0 1307 <> 599 618 89 599 0 <> <>
  623 25 -6.198425 27.231379 8.262869 90 C "A" 38 -0.50000 -0.50000 "CYS " " N  " "    " 7 0 0 2E2EFF  ""  1 1 7 <> <> <> 0 0 0 623 623 1 1 623 1 125.66 0 1312 <> 600 619 90 600 0 <> <>
  624 3 -7.374301 26.431761 8.229270 90 C "A" 24 0.14000 0.14000 "CYS " " CA " "    " 6 0 0 808080  ""  1 1 -1108 FF7800  <> <> 0 0 0 624 624 1 1 624 1 125.02 0 1313 <> 601 620 90 601 0 <> <>
  625 2 -8.353396 26.777880 9.353111 90 C "A" 24 0.50000 0.50000 "CYS " " C  " "    " 6 0 0 808080  ""  1 1 7 <> <> <> 0 0 0 625 625 1 0 625 1 125.67 0 1314 <> 602 621 90 602 0 <> <>
  626 15 -9.553382 26.711247 9.169918 90 C "A" 70 -0.50000 -0.50000 "CYS " " O  " "    " 8 0 0 FF2E2E  ""  1 1 7 <> <> <> 0 0 0 626 626 1 0 626 1 125.59 0 1315 <> 603 622 90 603 0 <> <>
  627 3 -6.806627 24.997424 8.304150 90 C "A" 24 0.09750 0.09750 "CYS " " CB " "    " 6 0 0 808080  ""  1 1 7 <> <> <> 0 0 0 627 627 1 2 627 1 123.13 0 1316 <> 604 623 90 604 0 <> <>
  628 49 -5.608612 24.466162 7.029102 90 C "A" 143 -0.21750 -0.21750 "CYS " " SG " "    " 16 0 0 FFFF6B  ""  1 1 7 <> <> <> 0 0 0 628 628 1 0 628 1 119.89 0 1317 <> 605 624 90 605 0 <> <>
  629 25 -7.882526 27.201458 10.507972 91 C "A" 38 -0.50000 -0.50000 "CYS " " N  " "    " 7 0 0 2E2EFF  ""  1 1 7 <> <> <> 0 0 0 629 629 1 1 629 1 126.17 0 1322 <> 606 625 91 606 0 <> <>
  630 3 -8.621017 27.506810 11.710940 91 C "A" 24 0.14000 0.14000 "CYS " " CA " "    " 6 0 0 808080  ""  1 1 -1108 FF7800  <> <> 0 0 0 630 630 1 1 630 1 126.21 0 1323 <> 607 626 91 607 0 <> <>
  631 2 -9.225772 28.919522 11.665537 91 C "A" 24 0.50000 0.50000 "CYS " " C  " "    " 6 0 0 808080  ""  1 1 7 <> <> <> 0 0 0 631 631 1 0 631 1 126.7 0 1324 <> 608 627 91 608 0 <> <>
  632 15 -9.979338 29.201613 12.614221 91 C "A" 70 -0.50000 -0.50000 "CYS " " O  " "    " 8 0 0 FF2E2E  ""  1 1 7 <> <> <> 0 0 0 632 632 1 0 632 1 126.75 0 1325 <> 609 628 91 609 0 <> <>
  633 3 -7.633697 27.272046 12.867243 91 C "A" 24 0.09750 0.09750 "CYS " " CB " "    " 6 0 0 808080  ""  1 1 7 <> <> <> 0 0 0 633 633 1 2 633 1 125.3 0 1326 <> 610 629 91 610 0 <> <>
  634 49 -6.986089 25.545443 12.999380 91 C "A" 143 -0.21750 -0.21750 "CYS " " SG " "    " 16 0 0 FFFF6B  ""  1 1 7 <> <> <> 0 0 0 634 634 1 0 634 1 123.55 0 1327 <> 611 630 91 611 0 <> <>
  635 25 -8.962814 29.720469 10.629699 92 A "A" 38 -0.50000 -0.50000 "ALA " " N  " "    " 7 0 0 2E2EFF  ""  0 1 7 <> <> <> 0 0 0 635 635 1 1 635 1 126.75 0 1332 <> 612 631 92 612 0 <> <>
  636 3 -9.657965 30.871834 10.206454 92 A "A" 24 0.14000 0.14000 "ALA " " CA " "    " 6 0 0 808080  ""  0 1 -1108 FF7800  <> <> 0 0 0 636 636 1 1 636 1 126.82 0 1333 <> 613 632 92 613 0 <> <>
  637 2 -11.012052 30.498700 9.548386 92 A "A" 24 0.50000 0.50000 "ALA " " C  " "    " 6 0 0 808080  ""  0 1 7 <> <> <> 0 0 0 637 637 1 0 637 1 126.73 0 1334 <> 614 633 92 614 0 <> <>
  638 15 -12.026734 31.169705 9.763511 92 A "A" 70 -0.50000 -0.50000 "ALA " " O  " "    " 8 0 0 FF2E2E  ""  0 1 7 <> <> <> 0 0 0 638 638 1 0 638 1 127.17 0 1335 <> 615 634 92 615 0 <> <>
  639 3 -8.831607 31.661509 9.191741 92 A "A" 24 -0.18000 -0.18000 "ALA " " CB " "    " 6 0 0 808080  ""  0 1 7 <> <> <> 0 0 0 639 639 1 3 639 1 127.11 0 1336 <> 616 635 92 616 0 <> <>
  640 25 -10.947999 29.440934 8.649877 93 K "A" 38 -0.50000 -0.50000 "LYS " " N  " "    " 7 0 0 2E2EFF  ""  0 1 7 <> <> <> 0 0 0 640 640 1 1 640 1 126.18 0 1342 <> 617 636 93 617 0 <> <>
  641 3 -12.100295 28.869311 8.083710 93 K "A" 24 0.14000 0.14000 "LYS " " CA " "    " 6 0 0 808080  ""  0 1 -1108 FF7800  <> <> 0 0 0 641 641 1 1 641 1 125.91 0 1343 <> 618 637 93 618 0 <> <>
  642 2 -12.940032 28.034766 9.089606 93 K "A" 24 0.50000 0.50000 "LYS " " C  " "    " 6 0 0 808080  ""  0 1 7 <> <> <> 0 0 0 642 642 1 0 642 1 125.68 0 1344 <> 619 638 93 619 0 <> <>
  643 15 -12.599175 27.991587 10.242249 93 K "A" 70 -0.50000 -0.50000 "LYS " " O  " "    " 8 0 0 FF2E2E  ""  0 1 7 <> <> <> 0 0 0 643 643 1 0 643 1 125.26 0 1345 <> 620 639 93 620 0 <> <>
  644 3 -11.699922 27.986842 6.811637 93 K "A" 24 -0.12000 -0.12000 "LYS " " CB " "    " 6 0 0 808080  ""  0 1 7 <> <> <> 0 0 0 644 644 1 2 644 1 126.37 0 1346 <> 621 640 93 621 0 <> <>
  645 3 -10.697787 28.644776 5.788850 93 K "A" 24 -0.12000 -0.12000 "LYS " " CG " "    " 6 0 0 808080  ""  0 1 7 <> <> <> 0 0 0 645 645 1 2 645 1 126.91 0 1347 <> 622 641 93 622 0 <> <>
  646 3 -9.986875 27.796099 4.673488 93 K "A" 24 -0.12000 -0.12000 "LYS " " CD " "    " 6 0 0 808080  ""  0 1 7 <> <> <> 0 0 0 646 646 1 2 646 1 126.95 0 1348 <> 623 642 93 623 0 <> <>
  647 3 -9.354861 28.718909 3.500044 93 K "A" 24 0.19000 0.19000 "LYS " " CE " "    " 6 0 0 808080  ""  0 1 7 <> <> <> 0 0 0 647 647 1 2 647 1 126.87 0 1349 <> 624 643 93 624 0 <> <>
  648 32 -9.290307 28.058245 2.252258 93 K "A" 38 -0.30000 -0.30000 "LYS " " NZ " "    " 7 1 0 2E2EFF  ""  0 1 7 <> <> <> 0 0 0 648 648 1 3 648 1 126.57 0 1350 <> 625 644 93 625 0 <> <>
  649 25 -14.088106 27.485472 8.667813 94 Q "A" 38 -0.50000 -0.50000 "GLN " " N  " "    " 7 0 0 2E2EFF  ""  0 1 7 <> <> <> 0 0 0 649 649 1 1 649 1 125.63 0 1364 1 626 645 94 626 0 <> <>
  650 3 -14.853616 26.557230 9.377446 94 Q "A" 24 0.14000 0.14000 "GLN " " CA " "    " 6 0 0 808080  ""  0 1 -1108 FF7800  <> <> 0 0 0 650 650 1 1 650 1 125.42 0 1365 1 627 646 94 627 0 <> 1
  651 2 -15.244521 25.377839 8.521086 94 Q "A" 24 0.50000 0.50000 "GLN " " C  " "    " 6 0 0 808080  ""  0 1 7 <> <> <> 0 0 0 651 651 1 0 651 1 125.28 0 1366 1 628 647 94 628 0 <> <>
  652 15 -14.906559 25.395861 7.349054 94 Q "A" 70 -0.50000 -0.50000 "GLN " " O  " "    " 8 0 0 FF2E2E  ""  0 1 7 <> <> <> 0 0 0 652 652 1 0 652 1 125.3 0 1367 1 629 648 94 629 0 <> <>
  653 25 -15.997234 24.357026 9.026412 95 E "A" 38 -0.50000 -0.50000 "GLU " " N  " "    " 7 0 0 2E2EFF  ""  0 1 7 <> <> <> 0 0 0 653 653 1 1 653 1 125.16 0 1381 1 630 650 95 630 0 <> <>
  654 3 -16.418013 23.281165 8.157311 95 E "A" 24 0.14000 0.14000 "GLU " " CA " "    " 6 0 0 808080  ""  0 1 -1108 FF7800  <> <> 0 0 0 654 654 1 1 654 1 125.2 0 1382 1 631 651 95 631 0 <> 1
  655 2 -17.404250 23.721642 7.100056 95 E "A" 24 0.50000 0.50000 "GLU " " C  " "    " 6 0 0 808080  ""  0 1 7 <> <> <> 0 0 0 655 655 1 0 655 1 125.33 0 1383 1 632 652 95 632 0 <> <>
  656 15 -18.185585 24.620585 7.371300 95 E "A" 70 -0.50000 -0.50000 "GLU " " O  " "    " 8 0 0 FF2E2E  ""  0 1 7 <> <> <> 0 0 0 656 656 1 0 656 1 125.01 0 1384 1 633 653 95 633 0 <> <>
  657 25 -17.251165 23.166586 5.898825 96 P "A" 38 -0.14000 -0.14000 "PRO " " N  " "    " 7 0 0 2E2EFF  ""  0 1 7 <> <> <> 0 0 0 657 657 1 0 657 1 125.53 0 1396 <> 634 655 96 634 0 <> <>
  658 3 -16.465631 22.060089 5.469511 96 P "A" 24 0.01000 0.01000 "PRO " " CA " "    " 6 0 0 808080  ""  0 1 -1108 FF7800  <> <> 0 0 0 658 658 1 1 658 1 125.72 0 1397 <> 635 656 96 635 0 <> <>
  659 2 -14.968950 22.341481 5.308220 96 P "A" 24 0.50000 0.50000 "PRO " " C  " "    " 6 0 0 808080  ""  0 1 7 <> <> <> 0 0 0 659 659 1 0 659 1 125.67 0 1398 <> 636 657 96 636 0 <> <>
  660 15 -14.127174 21.437470 5.511813 96 P "A" 70 -0.50000 -0.50000 "PRO " " O  " "    " 8 0 0 FF2E2E  ""  0 1 7 <> <> <> 0 0 0 660 660 1 0 660 1 125.75 0 1399 <> 637 658 96 637 0 <> <>
  661 3 -17.131741 21.619435 4.208852 96 P "A" 24 -0.12000 -0.12000 "PRO " " CB " "    " 6 0 0 808080  ""  0 1 7 <> <> <> 0 0 0 661 661 1 2 661 1 125.75 0 1400 <> 638 659 96 638 0 <> <>
  662 3 -17.594040 22.951508 3.603731 96 P "A" 24 -0.12000 -0.12000 "PRO " " CG " "    " 6 0 0 808080  ""  0 1 7 <> <> <> 0 0 0 662 662 1 2 662 1 125.4 0 1401 <> 639 660 96 639 0 <> <>
  663 3 -17.992479 23.742356 4.775216 96 P "A" 24 -0.05000 -0.05000 "PRO " " CD " "    " 6 0 0 808080  ""  0 1 7 <> <> <> 0 0 0 663 663 1 2 663 1 125.42 0 1402 <> 640 661 96 640 0 <> <>
  664 25 -14.677549 23.623631 4.956072 97 E "A" 38 -0.50000 -0.50000 "GLU " " N  " "    " 7 0 0 2E2EFF  ""  0 1 7 <> <> <> 0 0 0 664 664 1 1 664 1 125.26 0 1410 1 641 662 97 641 0 <> <>
  665 3 -13.520003 24.163668 4.328251 97 E "A" 24 0.14000 0.14000 "GLU " " CA " "    " 6 0 0 808080  ""  0 1 -1108 FF7800  <> <> 0 0 0 665 665 1 1 665 1 125.08 0 1411 1 642 663 97 642 0 <> 1
  666 2 -12.316330 23.901095 5.175371 97 E "A" 24 0.50000 0.50000 "GLU " " C  " "    " 6 0 0 808080  ""  0 1 7 <> <> <> 0 0 0 666 666 1 0 666 1 124.92 0 1412 1 643 664 97 643 0 <> <>
  667 15 -11.285524 23.440724 4.691785 97 E "A" 70 -0.50000 -0.50000 "GLU " " O  " "    " 8 0 0 FF2E2E  ""  0 1 7 <> <> <> 0 0 0 667 667 1 0 667 1 124.76 0 1413 1 644 665 97 644 0 <> <>
  668 25 -12.431134 23.979851 6.502644 98 R "A" 38 -0.50000 -0.50000 "ARG " " N  " "    " 7 0 0 2E2EFF  ""  1 1 7 <> <> <> 0 0 0 668 668 1 1 668 1 124.89 0 1425 1 645 667 98 645 0 <> <>
  669 3 -11.354405 23.660136 7.515766 98 R "A" 24 0.14000 0.14000 "ARG " " CA " "    " 6 0 0 808080  ""  1 1 -1108 FF7800  <> <> 0 0 0 669 669 1 1 669 1 124.78 0 1426 1 646 668 98 646 0 <> 1
  670 2 -10.928508 22.171545 7.534115 98 R "A" 24 0.50000 0.50000 "ARG " " C  " "    " 6 0 0 808080  ""  1 1 7 <> <> <> 0 0 0 670 670 1 0 670 1 124.9 0 1427 1 647 669 98 647 0 <> <>
  671 15 -9.700502 21.879857 7.613158 98 R "A" 70 -0.50000 -0.50000 "ARG " " O  " "    " 8 0 0 FF2E2E  ""  1 1 7 <> <> <> 0 0 0 671 671 1 0 671 1 125.37 0 1428 1 648 670 98 648 0 <> <>
  672 25 -11.908976 21.232855 7.302932 99 N "A" 38 -0.50000 -0.50000 "ASN " " N  " "    " 7 0 0 2E2EFF  ""  1 1 7 <> <> <> 0 0 0 672 672 1 1 672 1 124.54 0 1449 <> 649 672 99 649 0 <> <>
  673 3 -11.608751 19.834019 7.110034 99 N "A" 24 0.14000 0.14000 "ASN " " CA " "    " 6 0 0 808080  ""  1 1 -1108 FF7800  <> <> 0 0 0 673 673 1 1 673 1 123.58 0 1450 <> 650 673 99 650 0 <> <>
  674 2 -10.810690 19.561815 5.858879 99 N "A" 24 0.50000 0.50000 "ASN " " C  " "    " 6 0 0 808080  ""  1 1 7 <> <> <> 0 0 0 674 674 1 0 674 1 122.33 0 1451 <> 651 674 99 651 0 <> <>
  675 15 -9.741247 18.966820 5.933542 99 N "A" 70 -0.50000 -0.50000 "ASN " " O  " "    " 8 0 0 FF2E2E  ""  1 1 7 <> <> <> 0 0 0 675 675 1 0 675 1 121.9 0 1452 <> 652 675 99 652 0 <> <>
  676 3 -12.729184 18.803099 7.263687 99 N "A" 24 -0.12000 -0.12000 "ASN " " CB " "    " 6 0 0 808080  ""  1 1 7 <> <> <> 0 0 0 676 676 1 2 676 1 124.41 0 1453 <> 653 676 99 653 0 <> <>
  677 2 -12.238317 17.401386 7.723364 99 N "A" 24 0.50000 0.50000 "ASN " " CG " "    " 6 0 0 808080  ""  1 1 7 <> <> <> 0 0 0 677 677 1 0 677 1 124.84 0 1454 <> 654 677 99 654 0 "Flip"  <>
  678 15 -11.936309 16.576004 6.903194 99 N "A" 70 -0.50000 -0.50000 "ASN " " OD1" "    " 8 0 0 FF2E2E  ""  1 1 7 <> <> <> 0 0 0 678 678 1 0 678 1 126.14 0 1455 <> 655 678 99 655 0 <> <>
  679 25 -12.209834 17.101936 9.041960 99 N "A" 38 -0.76000 -0.76000 "ASN " " ND2" "    " 7 0 0 2E2EFF  ""  1 1 7 <> <> <> 0 0 0 679 679 1 2 679 1 124.91 0 1456 <> 656 679 99 656 0 <> <>
  680 25 -11.126906 20.318607 4.771718 100 E "A" 38 -0.50000 -0.50000 "GLU " " N  " "    " 7 0 0 2E2EFF  ""  1 1 7 <> <> <> 0 0 0 680 680 1 1 680 1 120.52 0 1463 <> 657 680 100 657 0 <> <>
  681 3 -10.375471 20.031223 3.484770 100 E "A" 24 0.14000 0.14000 "GLU " " CA " "    " 6 0 0 808080  ""  1 1 -1108 FF7800  <> <> 0 0 0 681 681 1 1 681 1 119.26 0 1464 <> 658 681 100 658 0 <> <>
  682 2 -8.907264 20.505603 3.587060 100 E "A" 24 0.50000 0.50000 "GLU " " C  " "    " 6 0 0 808080  ""  1 1 7 <> <> <> 0 0 0 682 682 1 0 682 1 118.27 0 1465 <> 659 682 100 659 0 <> <>
  683 15 -8.080841 20.016604 2.923398 100 E "A" 70 -0.50000 -0.50000 "GLU " " O  " "    " 8 0 0 FF2E2E  ""  1 1 7 <> <> <> 0 0 0 683 683 1 0 683 1 118.14 0 1466 <> 660 683 100 660 0 <> <>
  684 3 -11.230819 20.714956 2.371799 100 E "A" 24 -0.12000 -0.12000 "GLU " " CB " "    " 6 0 0 808080  ""  1 1 7 <> <> <> 0 0 0 684 684 1 2 684 1 119.28 0 1467 <> 661 684 100 661 0 <> <>
  685 3 -12.747947 20.563556 2.473219 100 E "A" 24 -0.22000 -0.22000 "GLU " " CG " "    " 6 0 0 808080  ""  1 1 7 <> <> <> 0 0 0 685 685 1 2 685 1 119.55 0 1468 <> 662 685 100 662 0 <> <>
  686 2 -13.359728 19.178522 2.545710 100 E "A" 24 0.70000 0.70000 "GLU " " CD " "    " 6 0 0 808080  ""  1 1 7 <> <> <> 0 0 0 686 686 1 0 686 1 119.94 0 1469 <> 663 686 100 663 0 <> <>
  687 15 -14.618002 19.107677 2.768760 100 E "A" 70 -0.80000 -0.80000 "GLU " " OE1" "    " 8 0 0 FF2E2E  ""  1 1 7 <> <> <> 0 0 0 687 687 1 0 687 1 119.23 0 1470 <> 664 687 100 664 0 <> <>
  688 18 -12.634199 18.170458 2.206161 100 E "A" 70 -0.80000 -0.80000 "GLU " " OE2" "    " 8 -1 0 FF2E2E  ""  1 1 7 <> <> <> 0 0 0 688 688 1 0 688 1 120.59 0 1471 <> 665 688 100 665 0 <> <>
  689 25 -8.722624 21.592390 4.339505 101 C "A" 38 -0.50000 -0.50000 "CYS " " N  " "    " 7 0 0 2E2EFF  ""  1 1 7 <> <> <> 0 0 0 689 689 1 1 689 1 116.61 0 1478 <> 666 689 101 666 0 <> <>
  690 3 -7.420744 22.134137 4.648406 101 C "A" 24 0.14000 0.14000 "CYS " " CA " "    " 6 0 0 808080  ""  1 1 -1108 FF7800  <> <> 0 0 0 690 690 1 1 690 1 114.86 0 1479 <> 667 690 101 667 0 <> <>
  691 2 -6.597890 21.281575 5.698774 101 C "A" 24 0.50000 0.50000 "CYS " " C  " "    " 6 0 0 808080  ""  1 1 7 <> <> <> 0 0 0 691 691 1 0 691 1 112.74 0 1480 <> 668 691 101 668 0 <> <>
  692 15 -5.373360 21.369344 5.619711 101 C "A" 70 -0.50000 -0.50000 "CYS " " O  " "    " 8 0 0 FF2E2E  ""  1 1 7 <> <> <> 0 0 0 692 692 1 0 692 1 112.5 0 1481 <> 669 692 101 669 0 <> <>
  693 3 -7.797161 23.555859 5.123847 101 C "A" 24 0.09750 0.09750 "CYS " " CB " "    " 6 0 0 808080  ""  1 1 7 <> <> <> 0 0 0 693 693 1 2 693 1 116.21 0 1482 <> 670 693 101 670 0 <> <>
  694 49 -6.518564 24.927548 5.224190 101 C "A" 143 -0.21750 -0.21750 "CYS " " SG " "    " 16 0 0 FFFF6B  ""  1 1 7 <> <> <> 0 0 0 694 694 1 0 694 1 118.6 0 1483 <> 671 694 101 671 0 <> <>
  695 25 -7.237797 20.530134 6.544585 102 F "A" 38 -0.50000 -0.50000 "PHE " " N  " "    " 7 0 0 2E2EFF  ""  1 1 7 <> <> <> 0 0 0 695 695 1 1 695 1 109.68 0 1488 1 672 695 102 672 0 <> <>
  696 3 -6.639481 19.467152 7.299816 102 F "A" 24 0.14000 0.14000 "PHE " " CA " "    " 6 0 0 808080  ""  1 1 -1108 FF7800  <> <> 0 0 0 696 696 1 1 696 1 106.57 0 1489 1 673 696 102 673 0 <> 1
  697 2 -6.204130 18.189750 6.534325 102 F "A" 24 0.50000 0.50000 "PHE " " C  " "    " 6 0 0 808080  ""  1 1 7 <> <> <> 0 0 0 697 697 1 0 697 1 104.23 0 1490 1 674 697 102 674 0 <> <>
  698 15 -5.188334 17.571066 6.836350 102 F "A" 70 -0.50000 -0.50000 "PHE " " O  " "    " 8 0 0 FF2E2E  ""  1 1 7 <> <> <> 0 0 0 698 698 1 0 698 1 104.3 0 1491 1 675 698 102 675 0 <> <>
  699 25 -6.842336 17.997482 5.415551 103 L "A" 38 -0.50000 -0.50000 "LEU " " N  " "    " 7 0 0 2E2EFF  ""  1 1 7 <> <> <> 0 0 0 699 699 1 1 699 1 101.34 0 1508 <> 676 700 103 676 0 <> <>
  700 3 -6.558307 16.899021 4.528195 103 L "A" 24 0.14000 0.14000 "LEU " " CA " "    " 6 0 0 808080  ""  1 1 -1108 FF7800  <> <> 0 0 0 700 700 1 1 700 1 98.9 0 1509 <> 677 701 103 677 0 <> <>
  701 2 -5.456901 17.319831 3.611887 103 L "A" 24 0.50000 0.50000 "LEU " " C  " "    " 6 0 0 808080  ""  1 1 7 <> <> <> 0 0 0 701 701 1 0 701 1 96.17 0 1510 <> 678 702 103 678 0 <> <>
  702 15 -4.553200 16.446309 3.311440 103 L "A" 70 -0.50000 -0.50000 "LEU " " O  " "    " 8 0 0 FF2E2E  ""  1 1 7 <> <> <> 0 0 0 702 702 1 0 702 1 94.68 0 1511 <> 679 703 103 679 0 <> <>
  703 3 -7.810301 16.450481 3.774880 103 L "A" 24 -0.12000 -0.12000 "LEU " " CB " "    " 6 0 0 808080  ""  1 1 7 <> <> <> 0 0 0 703 703 1 2 703 1 99.35 0 1512 <> 680 704 103 680 0 <> <>
  704 3 -8.807785 15.704293 4.760678 103 L "A" 24 -0.06000 -0.06000 "LEU " " CG " "    " 6 0 0 808080  ""  1 1 7 <> <> <> 0 0 0 704 704 1 1 704 1 99.02 0 1513 <> 681 705 103 681 0 <> <>
  705 3 -10.224982 15.593793 4.075066 103 L "A" 24 -0.18000 -0.18000 "LEU " " CD1" "    " 6 0 0 808080  ""  1 1 7 <> <> <> 0 0 0 705 705 1 3 705 1 98.69 0 1514 <> 682 706 103 682 0 <> <>
  706 3 -8.294489 14.323224 5.214172 103 L "A" 24 -0.18000 -0.18000 "LEU " " CD2" "    " 6 0 0 808080  ""  1 1 7 <> <> <> 0 0 0 706 706 1 3 706 1 99.01 0 1515 <> 683 707 103 683 0 <> <>
  707 25 -5.363745 18.593790 3.226695 104 Q "A" 38 -0.50000 -0.50000 "GLN " " N  " "    " 7 0 0 2E2EFF  ""  1 1 7 <> <> <> 0 0 0 707 707 1 1 707 1 93.86 0 1527 1 684 708 104 684 0 <> <>
  708 3 -4.293391 19.031628 2.325844 104 Q "A" 24 0.14000 0.14000 "GLN " " CA " "    " 6 0 0 808080  ""  1 1 -1109 FF9600  <> <> 0 0 0 708 708 1 1 708 1 90.98 0 1528 1 685 709 104 685 0 <> 1
  709 2 -2.865389 18.963205 2.934207 104 Q "A" 24 0.50000 0.50000 "GLN " " C  " "    " 6 0 0 808080  ""  1 1 7 <> <> <> 0 0 0 709 709 1 0 709 1 89.45 0 1529 1 686 710 104 686 0 <> <>
  710 15 -1.897704 18.602472 2.234076 104 Q "A" 70 -0.50000 -0.50000 "GLN " " O  " "    " 8 0 0 FF2E2E  ""  1 1 7 <> <> <> 0 0 0 710 710 1 0 710 1 88.79 0 1530 1 687 711 104 687 0 <> <>
  711 25 -2.768143 19.204360 4.245788 105 H "A" 38 -0.50000 -0.50000 "HIS " " N  " "    " 7 0 0 2E2EFF  ""  0 1 7 <> <> <> 0 0 0 711 711 1 1 711 1 88 0 1544 <> 688 714 105 688 0 <> <>
  712 3 -1.598985 19.141851 5.112732 105 H "A" 24 0.14000 0.14000 "HIS " " CA " "    " 6 0 0 808080  ""  0 1 -1109 FF9600  <> <> 0 0 0 712 712 1 1 712 1 85.89 0 1545 <> 689 715 105 689 0 <> <>
  713 2 -1.058828 17.687066 5.368195 105 H "A" 24 0.50000 0.50000 "HIS " " C  " "    " 6 0 0 808080  ""  0 1 7 <> <> <> 0 0 0 713 713 1 0 713 1 84.11 0 1546 <> 690 716 105 690 0 <> <>
  714 15 -0.097328 17.535901 6.075892 105 H "A" 70 -0.50000 -0.50000 "HIS " " O  " "    " 8 0 0 FF2E2E  ""  0 1 7 <> <> <> 0 0 0 714 714 1 0 714 1 83.27 0 1547 <> 691 717 105 691 0 <> <>
  715 3 -1.959876 19.849002 6.402335 105 H "A" 24 -0.00500 -0.00500 "HIS " " CB " "    " 6 0 0 808080  ""  0 1 7 <> <> <> 0 0 0 715 715 1 2 715 1 86.87 0 1548 <> 692 718 105 692 0 <> <>
  716 2 -0.813602 20.164200 7.324355 105 H "A" 24 0.01500 0.01500 "HIS " " CG " "    " 6 0 0 808080  ""  0 1 7 <> <> <> 0 0 0 716 716 1 0 716 1 88.28 0 1549 <> 693 719 105 693 0 "HIS"  <>
  717 25 0.063765 21.181101 7.140779 105 H "A" 38 -0.57000 -0.57000 "HIS " " ND1" "    " 7 0 0 2E2EFF  ""  0 1 7 <> <> <> 0 0 0 717 717 1 1 717 1 89.23 0 1550 <> 694 720 105 694 0 <> <>
  718 2 -0.417916 19.484176 8.484009 105 H "A" 24 -0.01500 -0.01500 "HIS " " CD2" "    " 6 0 0 808080  ""  0 1 7 <> <> <> 0 0 0 718 718 1 1 718 1 87.95 0 1551 <> 695 721 105 695 0 <> <>
  719 2 1.020150 21.050198 8.032023 105 H "A" 24 0.29500 0.29500 "HIS " " CE1" "    " 6 0 0 808080  ""  0 1 7 <> <> <> 0 0 0 719 719 1 1 719 1 89.01 0 1552 <> 696 722 105 696 0 <> <>
  720 25 0.745555 20.113335 8.921488 105 H "A" 38 -0.49000 -0.49000 "HIS " " NE2" "    " 7 0 0 2E2EFF  ""  0 1 7 <> <> <> 0 0 0 720 720 1 0 720 1 88.55 0 1553 <> 697 723 105 697 0 <> <>
  721 25 -1.611658 16.628007 4.793974 106 K "A" 38 -0.50000 -0.50000 "LYS " " N  " "    " 7 0 0 2E2EFF  ""  0 1 7 <> <> <> 0 0 0 721 721 1 1 721 1 83.24 0 1561 <> 698 724 106 698 0 <> <>
  722 3 -1.039192 15.286033 4.888492 106 K "A" 24 0.14000 0.14000 "LYS " " CA " "    " 6 0 0 808080  ""  0 1 -1109 FF9600  <> <> 0 0 0 722 722 1 1 722 1 83.16 0 1562 <> 699 725 106 699 0 <> <>
  723 2 0.271591 15.108844 4.006050 106 K "A" 24 0.50000 0.50000 "LYS " " C  " "    " 6 0 0 808080  ""  0 1 7 <> <> <> 0 0 0 723 723 1 0 723 1 82.44 0 1563 <> 700 726 106 700 0 <> <>
  724 15 0.112974 15.122553 2.782551 106 K "A" 70 -0.50000 -0.50000 "LYS " " O  " "    " 8 0 0 FF2E2E  ""  0 1 7 <> <> <> 0 0 0 724 724 1 0 724 1 83.61 0 1564 <> 701 727 106 701 0 <> <>
  725 3 -2.212234 14.412295 4.303908 106 K "A" 24 -0.12000 -0.12000 "LYS " " CB " "    " 6 0 0 808080  ""  0 1 7 <> <> <> 0 0 0 725 725 1 2 725 1 83.81 0 1565 <> 702 728 106 702 0 <> <>
  726 3 -3.325017 14.337572 5.283039 106 K "A" 24 -0.12000 -0.12000 "LYS " " CG " "    " 6 0 0 808080  ""  0 1 7 <> <> <> 0 0 0 726 726 1 2 726 1 83.81 0 1566 <> 703 729 106 703 0 <> <>
  727 3 -4.224695 13.210627 4.999525 106 K "A" 24 -0.12000 -0.12000 "LYS " " CD " "    " 6 0 0 808080  ""  0 1 7 <> <> <> 0 0 0 727 727 1 2 727 1 82.99 0 1567 <> 704 730 106 704 0 <> <>
  728 3 -5.068956 12.690413 6.140399 106 K "A" 24 0.19000 0.19000 "LYS " " CE " "    " 6 0 0 808080  ""  0 1 7 <> <> <> 0 0 0 728 728 1 2 728 1 82.86 0 1568 <> 705 731 106 705 0 <> <>
  729 32 -5.935619 11.520735 5.694239 106 K "A" 38 -0.30000 -0.30000 "LYS " " NZ " "    " 7 1 0 2E2EFF  ""  0 1 7 <> <> <> 0 0 0 729 729 1 3 729 1 84.32 0 1569 <> 706 732 106 706 0 <> <>
  730 25 1.456056 14.901298 4.569800 107 D "A" 38 -0.50000 -0.50000 "ASP " " N  " "    " 7 0 0 2E2EFF  ""  0 1 7 <> <> <> 0 0 0 730 730 1 1 730 1 80.9 0 1583 <> 707 733 107 707 0 <> <>
  731 3 2.625619 14.496406 3.780159 107 D "A" 24 0.14000 0.14000 "ASP " " CA " "    " 6 0 0 808080  ""  0 1 -1109 FF9600  <> <> 0 0 0 731 731 1 1 731 1 80.23 0 1584 <> 708 734 107 708 0 <> <>
  732 2 2.855395 13.018659 3.658687 107 D "A" 24 0.50000 0.50000 "ASP " " C  " "    " 6 0 0 808080  ""  0 1 7 <> <> <> 0 0 0 732 732 1 0 732 1 79.74 0 1585 <> 709 735 107 709 0 <> <>
  733 15 2.872288 12.308609 4.704376 107 D "A" 70 -0.50000 -0.50000 "ASP " " O  " "    " 8 0 0 FF2E2E  ""  0 1 7 <> <> <> 0 0 0 733 733 1 0 733 1 80.24 0 1586 <> 710 736 107 710 0 <> <>
  734 3 3.924898 15.007539 4.479131 107 D "A" 24 -0.22000 -0.22000 "ASP " " CB " "    " 6 0 0 808080  ""  0 1 7 <> <> <> 0 0 0 734 734 1 2 734 1 82.07 0 1587 <> 711 737 107 711 0 <> <>
  735 2 4.040158 16.483522 4.852346 107 D "A" 24 0.70000 0.70000 "ASP " " CG " "    " 6 0 0 808080  ""  0 1 7 <> <> <> 0 0 0 735 735 1 0 735 1 82.26 0 1588 <> 712 738 107 712 0 <> <>
  736 15 4.894490 16.766032 5.702134 107 D "A" 70 -0.80000 -0.80000 "ASP " " OD1" "    " 8 0 0 FF2E2E  ""  0 1 7 <> <> <> 0 0 0 736 736 1 0 736 1 83.94 0 1589 <> 713 739 107 713 0 <> <>
  737 18 3.369595 17.414171 4.269038 107 D "A" 70 -0.80000 -0.80000 "ASP " " OD2" "    " 8 -1 0 FF2E2E  ""  0 1 7 <> <> <> 0 0 0 737 737 1 0 737 1 80.86 0 1590 <> 714 740 107 714 0 <> <>
  738 25 3.113185 12.587880 2.436191 108 D "A" 38 -0.50000 -0.50000 "ASP " " N  " "    " 7 0 0 2E2EFF  ""  0 1 7 <> <> <> 0 0 0 738 738 1 1 738 1 78.73 0 1595 <> 715 741 108 715 0 <> <>
  739 3 3.589507 11.291817 2.125931 108 D "A" 24 0.14000 0.14000 "ASP " " CA " "    " 6 0 0 808080  ""  0 1 -1109 FF9600  <> <> 0 0 0 739 739 1 1 739 1 78.89 0 1596 <> 716 742 108 716 0 <> <>
  740 2 5.053488 11.189027 2.506389 108 D "A" 24 0.50000 0.50000 "ASP " " C  " "    " 6 0 0 808080  ""  0 1 7 <> <> <> 0 0 0 740 740 1 0 740 1 80.32 0 1597 <> 717 743 108 717 0 <> <>
  741 15 5.509613 10.100173 2.778773 108 D "A" 70 -0.50000 -0.50000 "ASP " " O  " "    " 8 0 0 FF2E2E  ""  0 1 7 <> <> <> 0 0 0 741 741 1 0 741 1 79.45 0 1598 <> 718 744 108 718 0 <> <>
  742 3 3.544633 10.813024 0.563376 108 D "A" 24 -0.22000 -0.22000 "ASP " " CB " "    " 6 0 0 808080  ""  0 1 7 <> <> <> 0 0 0 742 742 1 2 742 1 77.56 0 1599 <> 719 745 108 719 0 <> <>
  743 2 2.627793 11.474252 -0.412454 108 D "A" 24 0.70000 0.70000 "ASP " " CG " "    " 6 0 0 808080  ""  0 1 7 <> <> <> 0 0 0 743 743 1 0 743 1 75.76 0 1600 <> 720 746 108 720 0 <> <>
  744 15 2.328929 10.779591 -1.425848 108 D "A" 70 -0.80000 -0.80000 "ASP " " OD1" "    " 8 0 0 FF2E2E  ""  0 1 7 <> <> <> 0 0 0 744 744 1 0 744 1 73.87 0 1601 <> 721 747 108 721 0 <> <>
  745 18 2.456559 12.690352 -0.408927 108 D "A" 70 -0.80000 -0.80000 "ASP " " OD2" "    " 8 -1 0 FF2E2E  ""  0 1 7 <> <> <> 0 0 0 745 745 1 0 745 1 75.37 0 1602 <> 722 748 108 722 0 <> <>
  746 25 5.853524 12.335122 2.443117 109 N "A" 38 -0.50000 -0.50000 "ASN " " N  " "    " 7 0 0 2E2EFF  ""  0 1 7 <> <> <> 0 0 0 746 746 1 1 746 1 83.54 0 1607 <> 723 749 109 723 0 <> <>
  747 3 7.212615 12.399213 2.932606 109 N "A" 24 0.14000 0.14000 "ASN " " CA " "    " 6 0 0 808080  ""  0 1 -1109 FF9600  <> <> 0 0 0 747 747 1 1 747 1 87.96 0 1608 <> 724 750 109 724 0 <> <>
  748 2 7.272799 13.154985 4.284016 109 N "A" 24 0.50000 0.50000 "ASN " " C  " "    " 6 0 0 808080  ""  0 1 7 <> <> <> 0 0 0 748 748 1 0 748 1 90.38 0 1609 <> 725 751 109 725 0 <> <>
  749 15 7.830756 14.235582 4.335327 109 N "A" 70 -0.50000 -0.50000 "ASN " " O  " "    " 8 0 0 FF2E2E  ""  0 1 7 <> <> <> 0 0 0 749 749 1 0 749 1 91.78 0 1610 <> 726 752 109 726 0 <> <>
  750 3 8.191341 12.879169 1.924073 109 N "A" 24 -0.12000 -0.12000 "ASN " " CB " "    " 6 0 0 808080  ""  0 1 7 <> <> <> 0 0 0 750 750 1 2 750 1 88.8 0 1611 <> 727 753 109 727 0 <> <>
  751 2 8.522889 11.971695 0.717642 109 N "A" 24 0.50000 0.50000 "ASN " " CG " "    " 6 0 0 808080  ""  0 1 7 <> <> <> 0 0 0 751 751 1 0 751 1 90.21 0 1612 <> 728 754 109 728 0 "Flip"  <>
  752 15 8.349611 10.786336 0.591250 109 N "A" 70 -0.50000 -0.50000 "ASN " " OD1" "    " 8 0 0 FF2E2E  ""  0 1 7 <> <> <> 0 0 0 752 752 1 0 752 1 92.11 0 1613 <> 729 755 109 729 0 <> <>
  753 25 8.968801 12.608363 -0.384164 109 N "A" 38 -0.76000 -0.76000 "ASN " " ND2" "    " 7 0 0 2E2EFF  ""  0 1 7 <> <> <> 0 0 0 753 753 1 2 753 1 90.77 0 1614 <> 730 756 109 730 0 <> <>
  754 25 6.878254 12.539121 5.407624 110 P "A" 38 -0.14000 -0.14000 "PRO " " N  " "    " 7 0 0 2E2EFF  ""  0 1 7 <> <> <> 0 0 0 754 754 1 0 754 1 92.08 0 1621 <> 731 757 110 731 0 <> <>
  755 3 7.085050 13.201283 6.715171 110 P "A" 24 0.01000 0.01000 "PRO " " CA " "    " 6 0 0 808080  ""  0 1 -1109 FF9600  <> <> 0 0 0 755 755 1 1 755 1 93.17 0 1622 <> 732 758 110 732 0 <> <>
  756 2 8.654551 13.214283 7.026430 110 P "A" 24 0.50000 0.50000 "PRO " " C  " "    " 6 0 0 808080  ""  0 1 7 <> <> <> 0 0 0 756 756 1 0 756 1 94.47 0 1623 <> 733 759 110 733 0 <> <>
  757 15 9.361210 12.248868 6.873640 110 P "A" 70 -0.50000 -0.50000 "PRO " " O  " "    " 8 0 0 FF2E2E  ""  0 1 7 <> <> <> 0 0 0 757 757 1 0 757 1 94.09 0 1624 <> 734 760 110 734 0 <> <>
  758 3 6.401324 12.288454 7.725832 110 P "A" 24 -0.12000 -0.12000 "PRO " " CB " "    " 6 0 0 808080  ""  0 1 7 <> <> <> 0 0 0 758 758 1 2 758 1 92.87 0 1625 <> 735 761 110 735 0 <> <>
  759 3 6.069717 10.914727 6.987056 110 P "A" 24 -0.12000 -0.12000 "PRO " " CG " "    " 6 0 0 808080  ""  0 1 7 <> <> <> 0 0 0 759 759 1 2 759 1 93.55 0 1626 <> 736 762 110 736 0 <> <>
  760 3 6.167511 11.252256 5.519806 110 P "A" 24 -0.05000 -0.05000 "PRO " " CD " "    " 6 0 0 808080  ""  0 1 7 <> <> <> 0 0 0 760 760 1 2 760 1 92.76 0 1627 <> 737 763 110 737 0 <> <>
  761 25 9.192680 14.395330 7.394906 111 N "A" 38 -0.50000 -0.50000 "ASN " " N  " "    " 7 0 0 2E2EFF  ""  0 1 7 <> <> <> 0 0 0 761 761 1 1 761 1 95.27 0 1635 1 738 764 111 738 0 <> <>
  762 3 10.515256 14.439145 8.077742 111 N "A" 24 0.14000 0.14000 "ASN " " CA " "    " 6 0 0 808080  ""  0 1 -1109 FF9600  <> <> 0 0 0 762 762 1 1 762 1 96.04 0 1636 1 739 765 111 739 0 <> 1
  763 2 10.379639 13.934163 9.480052 111 N "A" 24 0.50000 0.50000 "ASN " " C  " "    " 6 0 0 808080  ""  0 1 7 <> <> <> 0 0 0 763 763 1 0 763 1 96.88 0 1637 1 740 766 111 740 0 <> <>
  764 15 9.633319 14.495613 10.258632 111 N "A" 70 -0.50000 -0.50000 "ASN " " O  " "    " 8 0 0 FF2E2E  ""  0 1 7 <> <> <> 0 0 0 764 764 1 0 764 1 97.59 0 1638 1 741 767 111 741 0 <> <>
  765 25 11.126943 12.838552 9.821203 112 L "A" 38 -0.50000 -0.50000 "LEU " " N  " "    " 7 0 0 2E2EFF  ""  0 1 7 <> <> <> 0 0 0 765 765 1 1 765 1 98.02 0 1649 <> 742 769 112 742 0 <> <>
  766 3 11.115604 12.238631 11.107950 112 L "A" 24 0.14000 0.14000 "LEU " " CA " "    " 6 0 0 808080  ""  0 1 -1109 FF9600  <> <> 0 0 0 766 766 1 1 766 1 99.19 0 1650 <> 743 770 112 743 0 <> <>
  767 2 12.617300 12.147120 11.516560 112 L "A" 24 0.50000 0.50000 "LEU " " C  " "    " 6 0 0 808080  ""  0 1 7 <> <> <> 0 0 0 767 767 1 0 767 1 100.05 0 1651 <> 744 771 112 744 0 <> <>
  768 15 13.468948 11.802441 10.674213 112 L "A" 70 -0.50000 -0.50000 "LEU " " O  " "    " 8 0 0 FF2E2E  ""  0 1 7 <> <> <> 0 0 0 768 768 1 0 768 1 98.8 0 1652 <> 745 772 112 745 0 <> <>
  769 3 10.678877 10.754913 10.934564 112 L "A" 24 -0.12000 -0.12000 "LEU " " CB " "    " 6 0 0 808080  ""  0 1 7 <> <> <> 0 0 0 769 769 1 2 769 1 99.14 0 1653 <> 746 773 112 746 0 <> <>
  770 3 9.224189 10.534317 10.353732 112 L "A" 24 -0.06000 -0.06000 "LEU " " CG " "    " 6 0 0 808080  ""  0 1 7 <> <> <> 0 0 0 770 770 1 1 770 1 99.1 0 1654 <> 747 774 112 747 0 <> <>
  771 3 8.924815 9.062130 10.196500 112 L "A" 24 -0.18000 -0.18000 "LEU " " CD1" "    " 6 0 0 808080  ""  0 1 7 <> <> <> 0 0 0 771 771 1 3 771 1 100.04 0 1655 <> 748 775 112 748 0 <> <>
  772 3 8.047839 11.260243 11.066663 112 L "A" 24 -0.18000 -0.18000 "LEU " " CD2" "    " 6 0 0 808080  ""  0 1 7 <> <> <> 0 0 0 772 772 1 3 772 1 99.71 0 1656 <> 749 776 112 749 0 <> <>
  773 25 12.966438 12.304655 12.860297 113 P "A" 38 -0.14000 -0.14000 "PRO " " N  " "    " 7 0 0 2E2EFF  ""  0 1 7 <> <> <> 0 0 0 773 773 1 0 773 1 101.74 0 1668 <> 750 777 113 750 0 <> <>
  774 3 14.370023 12.273484 13.229561 113 P "A" 24 0.01000 0.01000 "PRO " " CA " "    " 6 0 0 808080  ""  0 1 -1109 FF9600  <> <> 0 0 0 774 774 1 1 774 1 102.69 0 1669 <> 751 778 113 751 0 <> <>
  775 2 15.058776 10.844561 13.080422 113 P "A" 24 0.50000 0.50000 "PRO " " C  " "    " 6 0 0 808080  ""  0 1 7 <> <> <> 0 0 0 775 775 1 0 775 1 102.99 0 1670 <> 752 779 113 752 0 <> <>
  776 15 14.534442 9.817783 13.541642 113 P "A" 70 -0.50000 -0.50000 "PRO " " O  " "    " 8 0 0 FF2E2E  ""  0 1 7 <> <> <> 0 0 0 776 776 1 0 776 1 102.85 0 1671 <> 753 780 113 753 0 <> <>
  777 3 14.347824 12.741371 14.714277 113 P "A" 24 -0.12000 -0.12000 "PRO " " CB " "    " 6 0 0 808080  ""  0 1 7 <> <> <> 0 0 0 777 777 1 2 777 1 102.78 0 1672 <> 754 781 113 754 0 <> <>
  778 3 12.949392 12.586608 15.174397 113 P "A" 24 -0.12000 -0.12000 "PRO " " CG " "    " 6 0 0 808080  ""  0 1 7 <> <> <> 0 0 0 778 778 1 2 778 1 102.86 0 1673 <> 755 782 113 755 0 <> <>
  779 3 12.049903 12.637624 13.918924 113 P "A" 24 -0.05000 -0.05000 "PRO " " CD " "    " 6 0 0 808080  ""  0 1 7 <> <> <> 0 0 0 779 779 1 2 779 1 101.99 0 1674 <> 756 783 113 756 0 <> <>
  780 25 16.241254 10.864723 12.493372 114 R "A" 38 -0.50000 -0.50000 "ARG " " N  " "    " 7 0 0 2E2EFF  ""  0 1 7 <> <> <> 0 0 0 780 780 1 1 780 1 104.26 0 1682 1 757 784 114 757 0 <> <>
  781 3 17.168643 9.744329 12.322672 114 R "A" 24 0.14000 0.14000 "ARG " " CA " "    " 6 0 0 808080  ""  0 1 -1109 FF9600  <> <> 0 0 0 781 781 1 1 781 1 105.95 0 1683 1 758 785 114 758 0 <> 1
  782 2 18.065683 9.537641 13.582630 114 R "A" 24 0.50000 0.50000 "ARG " " C  " "    " 6 0 0 808080  ""  0 1 7 <> <> <> 0 0 0 782 782 1 0 782 1 106.76 0 1684 1 759 786 114 759 0 <> <>
  783 15 19.015941 10.285647 13.839785 114 R "A" 70 -0.50000 -0.50000 "ARG " " O  " "    " 8 0 0 FF2E2E  ""  0 1 7 <> <> <> 0 0 0 783 783 1 0 783 1 107.04 0 1685 1 760 787 114 760 0 <> <>
  784 25 17.704580 8.529727 14.324043 115 L "A" 38 -0.50000 -0.50000 "LEU " " N  " "    " 7 0 0 2E2EFF  ""  0 1 7 <> <> <> 0 0 0 784 784 1 1 784 1 107.46 0 1706 <> 761 789 115 761 0 <> <>
  785 3 18.237602 8.181366 15.690395 115 L "A" 24 0.14000 0.14000 "LEU " " CA " "    " 6 0 0 808080  ""  0 1 -1109 FF9600  <> <> 0 0 0 785 785 1 1 785 1 108.23 0 1707 <> 762 790 115 762 0 <> <>
  786 2 19.125030 6.929407 15.548879 115 L "A" 24 0.50000 0.50000 "LEU " " C  " "    " 6 0 0 808080  ""  0 1 7 <> <> <> 0 0 0 786 786 1 0 786 1 108.77 0 1708 <> 763 791 115 763 0 <> <>
  787 15 19.363843 6.348739 14.487253 115 L "A" 70 -0.50000 -0.50000 "LEU " " O  " "    " 8 0 0 FF2E2E  ""  0 1 7 <> <> <> 0 0 0 787 787 1 0 787 1 108.56 0 1709 <> 764 792 115 764 0 <> <>
  788 3 17.020240 7.968088 16.681580 115 L "A" 24 -0.12000 -0.12000 "LEU " " CB " "    " 6 0 0 808080  ""  0 1 7 <> <> <> 0 0 0 788 788 1 2 788 1 108.24 0 1710 <> 765 793 115 765 0 <> <>
  789 3 16.030254 9.084865 16.739009 115 L "A" 24 -0.06000 -0.06000 "LEU " " CG " "    " 6 0 0 808080  ""  0 1 7 <> <> <> 0 0 0 789 789 1 1 789 1 108.68 0 1711 <> 766 794 115 766 0 <> <>
  790 3 14.945917 8.623155 17.748051 115 L "A" 24 -0.18000 -0.18000 "LEU " " CD1" "    " 6 0 0 808080  ""  0 1 7 <> <> <> 0 0 0 790 790 1 3 790 1 108.76 0 1712 <> 767 795 115 767 0 <> <>
  791 3 16.689416 10.486399 17.070612 115 L "A" 24 -0.18000 -0.18000 "LEU " " CD2" "    " 6 0 0 808080  ""  0 1 7 <> <> <> 0 0 0 791 791 1 3 791 1 108.79 0 1713 <> 768 796 115 768 0 <> <>
  792 25 19.677913 6.627796 16.733791 116 V "A" 38 -0.50000 -0.50000 "VAL " " N  " "    " 7 0 0 2E2EFF  ""  0 1 7 <> <> <> 0 0 0 792 792 1 1 792 1 110.05 0 1725 <> 769 797 116 769 0 <> <>
  793 3 20.568149 5.426609 16.763723 116 V "A" 24 0.14000 0.14000 "VAL " " CA " "    " 6 0 0 808080  ""  0 1 -1109 FF9600  <> <> 0 0 0 793 793 1 1 793 1 111.61 0 1726 <> 770 798 116 770 0 <> <>
  794 2 19.655885 4.206479 17.035581 116 V "A" 24 0.50000 0.50000 "VAL " " C  " "    " 6 0 0 808080  ""  0 1 7 <> <> <> 0 0 0 794 794 1 0 794 1 111.7 0 1727 <> 771 799 116 771 0 <> <>
  795 15 18.584169 4.295687 17.632003 116 V "A" 70 -0.50000 -0.50000 "VAL " " O  " "    " 8 0 0 FF2E2E  ""  0 1 7 <> <> <> 0 0 0 795 795 1 0 795 1 111.6 0 1728 <> 772 800 116 772 0 <> <>
  796 3 21.509637 5.595339 17.892358 116 V "A" 24 -0.06000 -0.06000 "VAL " " CB " "    " 6 0 0 808080  ""  0 1 7 <> <> <> 0 0 0 796 796 1 1 796 1 111.97 0 1729 <> 773 801 116 773 0 <> <>
  797 3 20.824451 5.647007 19.310305 116 V "A" 24 -0.18000 -0.18000 "VAL " " CG1" "    " 6 0 0 808080  ""  0 1 7 <> <> <> 0 0 0 797 797 1 3 797 1 111.69 0 1730 <> 774 802 116 774 0 <> <>
  798 3 22.643350 4.517228 17.938481 116 V "A" 24 -0.18000 -0.18000 "VAL " " CG2" "    " 6 0 0 808080  ""  0 1 7 <> <> <> 0 0 0 798 798 1 3 798 1 112.17 0 1731 <> 775 803 116 775 0 <> <>
  799 25 20.167449 2.997113 16.632708 117 R "A" 38 -0.50000 -0.50000 "ARG " " N  " "    " 7 0 0 2E2EFF  ""  0 1 7 <> <> <> 0 0 0 799 799 1 1 799 1 111.76 0 1741 <> 776 804 117 776 0 <> <>
  800 3 19.511894 1.692832 16.768982 117 R "A" 24 0.14000 0.14000 "ARG " " CA " "    " 6 0 0 808080  ""  0 1 -1109 FF9600  <> <> 0 0 0 800 800 1 1 800 1 112.38 0 1742 <> 777 805 117 777 0 <> <>
  801 2 18.717023 1.462630 18.064679 117 R "A" 24 0.50000 0.50000 "ARG " " C  " "    " 6 0 0 808080  ""  0 1 7 <> <> <> 0 0 0 801 801 1 0 801 1 112.32 0 1743 <> 778 806 117 778 0 <> <>
  802 15 19.350626 1.458963 19.116292 117 R "A" 70 -0.50000 -0.50000 "ARG " " O  " "    " 8 0 0 FF2E2E  ""  0 1 7 <> <> <> 0 0 0 802 802 1 0 802 1 112.6 0 1744 <> 779 807 117 779 0 <> <>
  803 3 20.620142 0.690786 16.672152 117 R "A" 24 -0.12000 -0.12000 "ARG " " CB " "    " 6 0 0 808080  ""  0 1 7 <> <> <> 0 0 0 803 803 1 2 803 1 112.62 0 1745 <> 780 808 117 780 0 <> <>
  804 3 20.117006 -0.772418 16.769787 117 R "A" 24 -0.05000 -0.05000 "ARG " " CG " "    " 6 0 0 808080  ""  0 1 7 <> <> <> 0 0 0 804 804 1 2 804 1 112.33 0 1746 <> 781 809 117 781 0 <> <>
  805 3 21.109579 -1.918082 17.053450 117 R "A" 24 0.19000 0.19000 "ARG " " CD " "    " 6 0 0 808080  ""  0 1 7 <> <> <> 0 0 0 805 805 1 2 805 1 112.9 0 1747 <> 782 810 117 782 0 <> <>
  806 25 21.907424 -1.648978 18.349437 117 R "A" 38 -0.69997 -0.69997 "ARG " " NE " "    " 7 0 0 2E2EFF  ""  0 1 7 <> <> <> 0 0 0 806 806 1 1 806 1 114.81 0 1748 <> 783 811 117 783 0 <> <>
  807 2 21.592521 -1.980679 19.603055 117 R "A" 24 0.63990 0.63990 "ARG " " CZ " "    " 6 0 0 808080  ""  0 1 7 <> <> <> 0 0 0 807 807 1 0 807 1 115.78 0 1749 <> 784 812 117 784 0 <> <>
  808 25 20.605772 -2.838646 19.922658 117 R "A" 38 -0.79997 -0.79997 "ARG " " NH1" "    " 7 0 0 2E2EFF  ""  0 1 7 <> <> <> 0 0 0 808 808 1 2 808 1 115.53 0 1750 <> 785 813 117 785 0 <> <>
  809 31 22.350639 -1.484292 20.618652 117 R "A" 38 -0.79997 -0.79997 "ARG " " NH2" "    " 7 1 0 2E2EFF  ""  0 1 7 <> <> <> 0 0 0 809 809 1 2 809 1 115.84 0 1751 <> 786 814 117 786 0 <> <>
  810 25 17.383754 1.497817 18.011244 118 P "A" 38 -0.14000 -0.14000 "PRO " " N  " "    " 7 0 0 2E2EFF  ""  0 1 7 <> <> <> 0 0 0 810 810 1 0 810 1 111.91 0 1765 <> 787 815 118 787 0 <> <>
  811 3 16.624927 1.482833 19.213259 118 P "A" 24 0.01000 0.01000 "PRO " " CA " "    " 6 0 0 808080  ""  0 1 -1109 FF9600  <> <> 0 0 0 811 811 1 1 811 1 110.95 0 1766 <> 788 816 118 788 0 <> <>
  812 2 16.748720 0.176823 20.062616 118 P "A" 24 0.50000 0.50000 "PRO " " C  " "    " 6 0 0 808080  ""  0 1 7 <> <> <> 0 0 0 812 812 1 0 812 1 110.04 0 1767 <> 789 817 118 789 0 <> <>
  813 15 16.628818 -0.865300 19.430726 118 P "A" 70 -0.50000 -0.50000 "PRO " " O  " "    " 8 0 0 FF2E2E  ""  0 1 7 <> <> <> 0 0 0 813 813 1 0 813 1 110.46 0 1768 <> 790 818 118 790 0 <> <>
  814 3 15.176454 1.778325 18.717805 118 P "A" 24 -0.12000 -0.12000 "PRO " " CB " "    " 6 0 0 808080  ""  0 1 7 <> <> <> 0 0 0 814 814 1 2 814 1 110.81 0 1769 <> 791 819 118 791 0 <> <>
  815 3 15.163070 1.286873 17.210197 118 P "A" 24 -0.12000 -0.12000 "PRO " " CG " "    " 6 0 0 808080  ""  0 1 7 <> <> <> 0 0 0 815 815 1 2 815 1 111.26 0 1770 <> 792 820 118 792 0 <> <>
  816 3 16.537561 1.649680 16.766827 118 P "A" 24 -0.05000 -0.05000 "PRO " " CD " "    " 6 0 0 808080  ""  0 1 7 <> <> <> 0 0 0 816 816 1 2 816 1 111.8 0 1771 <> 793 821 118 793 0 <> <>
  817 25 17.140150 0.231689 21.336482 119 E "A" 38 -0.50000 -0.50000 "GLU " " N  " "    " 7 0 0 2E2EFF  ""  0 1 7 <> <> <> 0 0 0 817 817 1 1 817 1 108.8 0 1779 <> 794 822 119 794 0 <> <>
  818 3 17.730682 -0.891018 21.911671 119 E "A" 24 0.14000 0.14000 "GLU " " CA " "    " 6 0 0 808080  ""  0 1 -1109 FF9600  <> <> 0 0 0 818 818 1 1 818 1 107.89 0 1780 <> 795 823 119 795 0 <> <>
  819 2 16.698837 -1.923085 22.427263 119 E "A" 24 0.50000 0.50000 "GLU " " C  " "    " 6 0 0 808080  ""  0 1 7 <> <> <> 0 0 0 819 819 1 0 819 1 106.86 0 1781 <> 796 824 119 796 0 <> <>
  820 15 15.729095 -1.483073 23.000974 119 E "A" 70 -0.50000 -0.50000 "GLU " " O  " "    " 8 0 0 FF2E2E  ""  0 1 7 <> <> <> 0 0 0 820 820 1 0 820 1 106.51 0 1782 <> 797 825 119 797 0 <> <>
  821 3 18.660684 -0.408559 23.038845 119 E "A" 24 -0.12000 -0.12000 "GLU " " CB " "    " 6 0 0 808080  ""  0 1 7 <> <> <> 0 0 0 821 821 1 2 821 1 108.97 0 1783 <> 798 826 119 798 0 <> <>
  822 3 19.362998 -1.427754 23.857793 119 E "A" 24 -0.22000 -0.22000 "GLU " " CG " "    " 6 0 0 808080  ""  0 1 7 <> <> <> 0 0 0 822 822 1 2 822 1 109.89 0 1784 <> 799 827 119 799 0 <> <>
  823 2 20.401966 -2.254385 23.039846 119 E "A" 24 0.70000 0.70000 "GLU " " CD " "    " 6 0 0 808080  ""  0 1 7 <> <> <> 0 0 0 823 823 1 0 823 1 110.06 0 1785 <> 800 828 119 800 0 <> <>
  824 15 21.589733 -1.906124 23.025076 119 E "A" 70 -0.80000 -0.80000 "GLU " " OE1" "    " 8 0 0 FF2E2E  ""  0 1 7 <> <> <> 0 0 0 824 824 1 0 824 1 110.59 0 1786 <> 801 829 119 801 0 <> <>
  825 18 19.963905 -3.247742 22.392128 119 E "A" 70 -0.80000 -0.80000 "GLU " " OE2" "    " 8 -1 0 FF2E2E  ""  0 1 7 <> <> <> 0 0 0 825 825 1 0 825 1 110.47 0 1787 <> 802 830 119 802 0 <> <>
  826 25 16.957317 -3.263128 22.313699 120 V "A" 38 -0.50000 -0.50000 "VAL " " N  " "    " 7 0 0 2E2EFF  ""  1 1 7 <> <> <> 0 0 0 826 826 1 1 826 1 106.13 0 1794 <> 803 831 120 803 0 <> <>
  827 3 16.000562 -4.376362 22.618887 120 V "A" 24 0.14000 0.14000 "VAL " " CA " "    " 6 0 0 808080  ""  1 1 -1109 FF9600  <> <> 0 0 0 827 827 1 1 827 1 105.83 0 1795 <> 804 832 120 804 0 <> <>
  828 2 15.638948 -4.488948 24.075521 120 V "A" 24 0.50000 0.50000 "VAL " " C  " "    " 6 0 0 808080  ""  1 1 7 <> <> <> 0 0 0 828 828 1 0 828 1 105.14 0 1796 <> 805 833 120 805 0 <> <>
  829 15 14.434526 -4.432776 24.406355 120 V "A" 70 -0.50000 -0.50000 "VAL " " O  " "    " 8 0 0 FF2E2E  ""  1 1 7 <> <> <> 0 0 0 829 829 1 0 829 1 104.91 0 1797 <> 806 834 120 806 0 <> <>
  830 3 16.354433 -5.733072 21.981452 120 V "A" 24 -0.06000 -0.06000 "VAL " " CB " "    " 6 0 0 808080  ""  1 1 7 <> <> <> 0 0 0 830 830 1 1 830 1 106.14 0 1798 <> 807 835 120 807 0 <> <>
  831 3 17.524723 -6.529601 22.689891 120 V "A" 24 -0.18000 -0.18000 "VAL " " CG1" "    " 6 0 0 808080  ""  1 1 7 <> <> <> 0 0 0 831 831 1 3 831 1 105.46 0 1799 <> 808 836 120 808 0 <> <>
  832 3 15.066041 -6.628440 21.810467 120 V "A" 24 -0.18000 -0.18000 "VAL " " CG2" "    " 6 0 0 808080  ""  1 1 7 <> <> <> 0 0 0 832 832 1 3 832 1 106.22 0 1800 <> 809 837 120 809 0 <> <>
  833 25 16.648029 -4.377096 24.975787 121 D "A" 38 -0.50000 -0.50000 "ASP " " N  " "    " 7 0 0 2E2EFF  ""  1 1 7 <> <> <> 0 0 0 833 833 1 1 833 1 104.21 0 1810 <> 810 838 121 810 0 <> <>
  834 3 16.379047 -4.348784 26.431100 121 D "A" 24 0.14000 0.14000 "ASP " " CA " "    " 6 0 0 808080  ""  1 1 -1109 FF9600  <> <> 0 0 0 834 834 1 1 834 1 103 0 1811 <> 811 839 121 811 0 <> <>
  835 2 15.545917 -3.095139 26.784557 121 D "A" 24 0.50000 0.50000 "ASP " " C  " "    " 6 0 0 808080  ""  1 1 7 <> <> <> 0 0 0 835 835 1 0 835 1 101.57 0 1812 <> 812 840 121 812 0 <> <>
  836 15 14.768312 -3.123810 27.734971 121 D "A" 70 -0.50000 -0.50000 "ASP " " O  " "    " 8 0 0 FF2E2E  ""  1 1 7 <> <> <> 0 0 0 836 836 1 0 836 1 100.94 0 1813 <> 813 841 121 813 0 <> <>
  837 3 17.646247 -4.498849 27.315605 121 D "A" 24 -0.22000 -0.22000 "ASP " " CB " "    " 6 0 0 808080  ""  1 1 7 <> <> <> 0 0 0 837 837 1 2 837 1 104.9 0 1814 <> 814 842 121 814 0 <> <>
  838 2 18.485898 -5.734144 27.104738 121 D "A" 24 0.70000 0.70000 "ASP " " CG " "    " 6 0 0 808080  ""  1 1 7 <> <> <> 0 0 0 838 838 1 0 838 1 107.21 0 1815 <> 815 843 121 815 0 <> <>
  839 15 19.244035 -6.220747 27.981068 121 D "A" 70 -0.80000 -0.80000 "ASP " " OD1" "    " 8 0 0 FF2E2E  ""  1 1 7 <> <> <> 0 0 0 839 839 1 0 839 1 108.15 0 1816 <> 816 844 121 816 0 <> <>
  840 18 18.677120 -6.070804 25.907034 121 D "A" 70 -0.80000 -0.80000 "ASP " " OD2" "    " 8 -1 0 FF2E2E  ""  1 1 7 <> <> <> 0 0 0 840 840 1 0 840 1 108.89 0 1817 <> 817 845 121 817 0 <> <>
  841 25 15.685365 -1.983221 26.011815 122 V "A" 38 -0.50000 -0.50000 "VAL " " N  " "    " 7 0 0 2E2EFF  ""  1 1 7 <> <> <> 0 0 0 841 841 1 1 841 1 100.11 0 1822 <> 818 846 122 818 0 <> <>
  842 3 15.048088 -0.691857 26.326464 122 V "A" 24 0.14000 0.14000 "VAL " " CA " "    " 6 0 0 808080  ""  1 1 -1109 FF9600  <> <> 0 0 0 842 842 1 1 842 1 99.39 0 1823 <> 819 847 122 819 0 <> <>
  843 2 13.620052 -0.564942 25.822623 122 V "A" 24 0.50000 0.50000 "VAL " " C  " "    " 6 0 0 808080  ""  1 1 7 <> <> <> 0 0 0 843 843 1 0 843 1 99.39 0 1824 <> 820 848 122 820 0 <> <>
  844 15 12.770700 -0.167696 26.592266 122 V "A" 70 -0.50000 -0.50000 "VAL " " O  " "    " 8 0 0 FF2E2E  ""  1 1 7 <> <> <> 0 0 0 844 844 1 0 844 1 99.44 0 1825 <> 821 849 122 821 0 <> <>
  845 3 15.928272 0.472134 25.898876 122 V "A" 24 -0.06000 -0.06000 "VAL " " CB " "    " 6 0 0 808080  ""  1 1 7 <> <> <> 0 0 0 845 845 1 1 845 1 99.21 0 1826 <> 822 850 122 822 0 <> <>
  846 3 15.257202 1.876232 25.670531 122 V "A" 24 -0.18000 -0.18000 "VAL " " CG1" "    " 6 0 0 808080  ""  1 1 7 <> <> <> 0 0 0 846 846 1 3 846 1 98.58 0 1827 <> 823 851 122 823 0 <> <>
  847 3 17.169248 0.621589 26.840823 122 V "A" 24 -0.18000 -0.18000 "VAL " " CG2" "    " 6 0 0 808080  ""  1 1 7 <> <> <> 0 0 0 847 847 1 3 847 1 98.15 0 1828 <> 824 852 122 824 0 <> <>
  848 25 13.433851 -1.168715 24.635152 123 M "A" 38 -0.50000 -0.50000 "MET " " N  " "    " 7 0 0 2E2EFF  ""  1 1 7 <> <> <> 0 0 0 848 848 1 1 848 1 99.17 0 1838 <> 825 853 123 825 0 <> <>
  849 3 12.049776 -1.423056 24.152983 123 M "A" 24 0.14000 0.14000 "MET " " CA " "    " 6 0 0 808080  ""  1 1 -1109 FF9600  <> <> 0 0 0 849 849 1 1 849 1 97.94 0 1839 <> 826 854 123 826 0 <> <>
  850 2 11.272878 -2.438058 25.036353 123 M "A" 24 0.50000 0.50000 "MET " " C  " "    " 6 0 0 808080  ""  1 1 7 <> <> <> 0 0 0 850 850 1 0 850 1 95.53 0 1840 <> 827 855 123 827 0 <> <>
  851 15 10.048342 -2.262393 25.288070 123 M "A" 70 -0.50000 -0.50000 "MET " " O  " "    " 8 0 0 FF2E2E  ""  1 1 7 <> <> <> 0 0 0 851 851 1 0 851 1 94.53 0 1841 <> 828 856 123 828 0 <> <>
  852 3 12.209129 -1.884228 22.646190 123 M "A" 24 -0.12000 -0.12000 "MET " " CB " "    " 6 0 0 808080  ""  1 1 7 <> <> <> 0 0 0 852 852 1 2 852 1 100.18 0 1842 <> 829 857 123 829 0 <> <>
  853 3 12.754508 -0.886325 21.658110 123 M "A" 24 0.04750 0.04750 "MET " " CG " "    " 6 0 0 808080  ""  1 1 7 <> <> <> 0 0 0 853 853 1 2 853 1 100.6 0 1843 <> 830 858 123 830 0 <> <>
  854 49 12.216051 -1.089984 19.931126 123 M "A" 143 -0.33500 -0.33500 "MET " " SD " "    " 16 0 0 FFFF6B  ""  1 1 7 <> <> <> 0 0 0 854 854 1 0 854 1 100.96 0 1844 <> 831 859 123 831 0 <> <>
  855 3 13.537942 -2.309280 19.414942 123 M "A" 24 -0.01250 -0.01250 "MET " " CE " "    " 6 0 0 808080  ""  1 1 7 <> <> <> 0 0 0 855 855 1 3 855 1 101.9 0 1845 <> 832 860 123 832 0 <> <>
  856 25 11.939336 -3.489392 25.529593 124 C "A" 38 -0.50000 -0.50000 "CYS " " N  " "    " 7 0 0 2E2EFF  ""  1 1 7 <> <> <> 0 0 0 856 856 1 1 856 1 93.28 0 1855 <> 833 861 124 833 0 <> <>
  857 3 11.276994 -4.472624 26.317843 124 C "A" 24 0.14000 0.14000 "CYS " " CA " "    " 6 0 0 808080  ""  1 1 -1109 FF9600  <> <> 0 0 0 857 857 1 1 857 1 92.31 0 1856 <> 834 862 124 834 0 <> <>
  858 2 10.926445 -3.839116 27.644817 124 C "A" 24 0.50000 0.50000 "CYS " " C  " "    " 6 0 0 808080  ""  1 1 7 <> <> <> 0 0 0 858 858 1 0 858 1 91.19 0 1857 <> 835 863 124 835 0 <> <>
  859 15 9.877851 -4.198042 28.198147 124 C "A" 70 -0.50000 -0.50000 "CYS " " O  " "    " 8 0 0 FF2E2E  ""  1 1 7 <> <> <> 0 0 0 859 859 1 0 859 1 91.82 0 1858 <> 836 864 124 836 0 <> <>
  860 3 12.182193 -5.682754 26.575020 124 C "A" 24 0.09750 0.09750 "CYS " " CB " "    " 6 0 0 808080  ""  1 1 7 <> <> <> 0 0 0 860 860 1 2 860 1 93.18 0 1859 <> 837 865 124 837 0 <> <>
  861 49 12.346845 -6.893707 25.249962 124 C "A" 143 -0.21750 -0.21750 "CYS " " SG " "    " 16 0 0 FFFF6B  ""  1 1 7 <> <> <> 0 0 0 861 861 1 0 861 1 93.99 0 1860 <> 838 866 124 838 0 <> <>
  862 25 11.790547 -2.923193 28.170371 125 T "A" 38 -0.50000 -0.50000 "THR " " N  " "    " 7 0 0 2E2EFF  ""  1 1 7 <> <> <> 0 0 0 862 862 1 1 862 1 89.3 0 1865 <> 839 867 125 839 0 <> <>
  863 3 11.549161 -2.093748 29.287769 125 T "A" 24 0.14000 0.14000 "THR " " CA " "    " 6 0 0 808080  ""  1 1 -1109 FF9600  <> <> 0 0 0 863 863 1 1 863 1 86.77 0 1866 <> 840 868 125 840 0 <> <>
  864 2 10.323339 -1.216046 29.194598 125 T "A" 24 0.50000 0.50000 "THR " " C  " "    " 6 0 0 808080  ""  1 1 7 <> <> <> 0 0 0 864 864 1 0 864 1 85.72 0 1867 <> 841 869 125 841 0 <> <>
  865 15 9.562082 -1.156234 30.190035 125 T "A" 70 -0.50000 -0.50000 "THR " " O  " "    " 8 0 0 FF2E2E  ""  1 1 7 <> <> <> 0 0 0 865 865 1 0 865 1 85.49 0 1868 <> 842 870 125 842 0 <> <>
  866 3 12.814294 -1.265839 29.693010 125 T "A" 24 0.20500 0.20500 "THR " " CB " "    " 6 0 0 808080  ""  1 1 7 <> <> <> 0 0 0 866 866 1 1 866 1 86.02 0 1869 <> 843 871 125 843 0 <> <>
  867 16 13.923868 -2.068648 30.133509 125 T "A" 70 -0.68300 -0.68300 "THR " " OG1" "    " 8 0 0 FF2E2E  ""  1 1 7 <> <> <> 0 0 0 867 867 1 1 867 1 85.78 0 1870 <> 844 872 125 844 0 <> <>
  868 3 12.740457 -0.264076 30.783758 125 T "A" 24 -0.18000 -0.18000 "THR " " CG2" "    " 6 0 0 808080  ""  1 1 7 <> <> <> 0 0 0 868 868 1 3 868 1 84.28 0 1871 <> 845 873 125 845 0 <> <>
  869 25 10.136309 -0.483290 28.051710 126 A "A" 38 -0.50000 -0.50000 "ALA " " N  " "    " 7 0 0 2E2EFF  ""  1 1 7 <> <> <> 0 0 0 869 869 1 1 869 1 84.21 0 1879 <> 846 874 126 846 0 <> <>
  870 3 8.941178 0.404794 27.940501 126 A "A" 24 0.14000 0.14000 "ALA " " CA " "    " 6 0 0 808080  ""  1 1 -1109 FF9600  <> <> 0 0 0 870 870 1 1 870 1 82.65 0 1880 <> 847 875 126 847 0 <> <>
  871 2 7.635896 -0.418782 27.945532 126 A "A" 24 0.50000 0.50000 "ALA " " C  " "    " 6 0 0 808080  ""  1 1 7 <> <> <> 0 0 0 871 871 1 0 871 1 81.61 0 1881 <> 848 876 126 848 0 <> <>
  872 15 6.724657 -0.022663 28.624252 126 A "A" 70 -0.50000 -0.50000 "ALA " " O  " "    " 8 0 0 FF2E2E  ""  1 1 7 <> <> <> 0 0 0 872 872 1 0 872 1 80.15 0 1882 <> 849 877 126 849 0 <> <>
  873 3 9.054455 1.224424 26.643389 126 A "A" 24 -0.18000 -0.18000 "ALA " " CB " "    " 6 0 0 808080  ""  1 1 7 <> <> <> 0 0 0 873 873 1 3 873 1 82.8 0 1883 <> 850 878 126 850 0 <> <>
  874 25 7.686067 -1.564575 27.288721 127 F "A" 38 -0.50000 -0.50000 "PHE " " N  " "    " 7 0 0 2E2EFF  ""  1 1 7 <> <> <> 0 0 0 874 874 1 1 874 1 80.73 0 1889 <> 851 879 127 851 0 <> <>
  875 3 6.620553 -2.564947 27.095392 127 F "A" 24 0.14000 0.14000 "PHE " " CA " "    " 6 0 0 808080  ""  1 1 -1110 FFB400  <> <> 0 0 0 875 875 1 1 875 1 80.85 0 1890 <> 852 880 127 852 0 <> <>
  876 2 6.293089 -3.147748 28.492694 127 F "A" 24 0.50000 0.50000 "PHE " " C  " "    " 6 0 0 808080  ""  1 1 7 <> <> <> 0 0 0 876 876 1 0 876 1 81.71 0 1891 <> 853 881 127 853 0 <> <>
  877 15 5.146834 -3.139522 28.795615 127 F "A" 70 -0.50000 -0.50000 "PHE " " O  " "    " 8 0 0 FF2E2E  ""  1 1 7 <> <> <> 0 0 0 877 877 1 0 877 1 81.48 0 1892 <> 854 882 127 854 0 <> <>
  878 3 6.995311 -3.607384 26.025444 127 F "A" 24 -0.00500 -0.00500 "PHE " " CB " "    " 6 0 0 808080  ""  1 1 7 <> <> <> 0 0 0 878 878 1 2 878 1 78.7 0 1893 <> 855 883 127 855 0 <> <>
  879 2 6.262649 -5.021766 26.019724 127 F "A" 24 -0.11500 -0.11500 "PHE " " CG " "    " 6 0 0 808080  ""  1 1 7 <> <> <> 0 0 0 879 879 1 0 879 1 76.09 0 1894 <> 856 884 127 856 0 <> <>
  880 2 4.845967 -5.040211 25.848086 127 F "A" 24 -0.11500 -0.11500 "PHE " " CD1" "    " 6 0 0 808080  ""  1 1 7 <> <> <> 0 0 0 880 880 1 1 880 1 73.96 0 1895 <> 857 885 127 857 0 <> <>
  881 2 7.000813 -6.242216 26.165174 127 F "A" 24 -0.11500 -0.11500 "PHE " " CD2" "    " 6 0 0 808080  ""  1 1 7 <> <> <> 0 0 0 881 881 1 1 881 1 73.87 0 1896 <> 858 886 127 858 0 <> <>
  882 2 4.257655 -6.291694 26.165603 127 F "A" 24 -0.11500 -0.11500 "PHE " " CE1" "    " 6 0 0 808080  ""  1 1 7 <> <> <> 0 0 0 882 882 1 1 882 1 74 0 1897 <> 859 887 127 859 0 <> <>
  883 2 6.391721 -7.413830 26.245477 127 F "A" 24 -0.11500 -0.11500 "PHE " " CE2" "    " 6 0 0 808080  ""  1 1 7 <> <> <> 0 0 0 883 883 1 1 883 1 72.98 0 1898 <> 860 888 127 860 0 <> <>
  884 2 4.994131 -7.461755 26.318286 127 F "A" 24 -0.11500 -0.11500 "PHE " " CZ " "    " 6 0 0 808080  ""  1 1 7 <> <> <> 0 0 0 884 884 1 1 884 1 73.93 0 1899 <> 861 889 127 861 0 <> <>
  885 25 7.266345 -3.812914 29.176030 128 H "A" 38 -0.50000 -0.50000 "HIS " " N  " "    " 7 0 0 2E2EFF  ""  1 1 7 <> <> <> 0 0 0 885 885 1 1 885 1 82.98 0 1909 <> 862 890 128 862 0 <> <>
  886 3 7.020668 -4.383544 30.576095 128 H "A" 24 0.14000 0.14000 "HIS " " CA " "    " 6 0 0 808080  ""  1 1 -1110 FFB400  <> <> 0 0 0 886 886 1 1 886 1 84.58 0 1910 <> 863 891 128 863 0 <> <>
  887 2 6.346650 -3.355546 31.579227 128 H "A" 24 0.50000 0.50000 "HIS " " C  " "    " 6 0 0 808080  ""  1 1 7 <> <> <> 0 0 0 887 887 1 0 887 1 85.67 0 1911 <> 864 892 128 864 0 <> <>
  888 15 5.342607 -3.637806 32.281223 128 H "A" 70 -0.50000 -0.50000 "HIS " " O  " "    " 8 0 0 FF2E2E  ""  1 1 7 <> <> <> 0 0 0 888 888 1 0 888 1 85.81 0 1912 <> 865 893 128 865 0 <> <>
  889 3 8.327980 -4.882500 31.203697 128 H "A" 24 -0.00500 -0.00500 "HIS " " CB " "    " 6 0 0 808080  ""  1 1 7 <> <> <> 0 0 0 889 889 1 2 889 1 84.3 0 1913 <> 866 894 128 866 0 <> <>
  890 2 8.857278 -6.116761 30.545434 128 H "A" 24 0.01500 0.01500 "HIS " " CG " "    " 6 0 0 808080  ""  1 1 7 <> <> <> 0 0 0 890 890 1 0 890 1 85.33 0 1914 <> 867 895 128 867 0 "Flip HIS"  <>
  891 25 10.202149 -6.446000 30.552579 128 H "A" 38 -0.57000 -0.57000 "HIS " " ND1" "    " 7 0 0 2E2EFF  ""  1 1 7 <> <> <> 0 0 0 891 891 1 1 891 1 86.51 0 1915 <> 868 896 128 868 0 <> <>
  892 2 8.245484 -7.061530 29.729053 128 H "A" 24 -0.01500 -0.01500 "HIS " " CD2" "    " 6 0 0 808080  ""  1 1 7 <> <> <> 0 0 0 892 892 1 1 892 1 85.88 0 1916 <> 869 897 128 869 0 <> <>
  893 2 10.398684 -7.496609 29.723287 128 H "A" 24 0.29500 0.29500 "HIS " " CE1" "    " 6 0 0 808080  ""  1 1 7 <> <> <> 0 0 0 893 893 1 1 893 1 86.28 0 1917 <> 870 898 128 870 0 <> <>
  894 25 9.240456 -7.920135 29.208280 128 H "A" 38 -0.49000 -0.49000 "HIS " " NE2" "    " 7 0 0 2E2EFF  ""  1 1 7 <> <> <> 0 0 0 894 894 1 0 894 1 86.84 0 1918 <> 871 899 128 871 0 <> <>
  895 25 6.895792 -2.128392 31.465928 129 D "A" 38 -0.50000 -0.50000 "ASP " " N  " "    " 7 0 0 2E2EFF  ""  1 1 7 <> <> <> 0 0 0 895 895 1 1 895 1 86.71 0 1926 <> 872 900 129 872 0 <> <>
  896 3 6.490170 -0.932829 32.234996 129 D "A" 24 0.14000 0.14000 "ASP " " CA " "    " 6 0 0 808080  ""  1 1 -1110 FFB400  <> <> 0 0 0 896 896 1 1 896 1 88.1 0 1927 <> 873 901 129 873 0 <> <>
  897 2 4.992695 -0.548845 32.004283 129 D "A" 24 0.50000 0.50000 "ASP " " C  " "    " 6 0 0 808080  ""  1 1 7 <> <> <> 0 0 0 897 897 1 0 897 1 88.58 0 1928 <> 874 902 129 874 0 <> <>
  898 15 4.190762 -0.519890 32.963847 129 D "A" 70 -0.50000 -0.50000 "ASP " " O  " "    " 8 0 0 FF2E2E  ""  1 1 7 <> <> <> 0 0 0 898 898 1 0 898 1 89.1 0 1929 <> 875 903 129 875 0 <> <>
  899 3 7.469252 0.290765 32.189969 129 D "A" 24 -0.22000 -0.22000 "ASP " " CB " "    " 6 0 0 808080  ""  1 1 7 <> <> <> 0 0 0 899 899 1 2 899 1 89.93 0 1930 <> 876 904 129 876 0 <> <>
  900 2 6.897395 1.575498 32.727475 129 D "A" 24 0.70000 0.70000 "ASP " " CG " "    " 6 0 0 808080  ""  1 1 7 <> <> <> 0 0 0 900 900 1 0 900 1 91.21 0 1931 <> 877 905 129 877 0 <> <>
  901 15 6.269252 1.491968 33.811105 129 D "A" 70 -0.80000 -0.80000 "ASP " " OD1" "    " 8 0 0 FF2E2E  ""  1 1 7 <> <> <> 0 0 0 901 901 1 0 901 1 90.44 0 1932 <> 878 906 129 878 0 <> <>
  902 18 7.125825 2.660932 32.133834 129 D "A" 70 -0.80000 -0.80000 "ASP " " OD2" "    " 8 -1 0 FF2E2E  ""  1 1 7 <> <> <> 0 0 0 902 902 1 0 902 1 91.76 0 1933 <> 879 907 129 879 0 <> <>
  903 25 4.715218 -0.358802 30.676545 130 N "A" 38 -0.50000 -0.50000 "ASN " " N  " "    " 7 0 0 2E2EFF  ""  0 1 7 <> <> <> 0 0 0 903 903 1 1 903 1 89.05 0 1938 <> 880 908 130 880 0 <> <>
  904 3 3.422397 0.110776 30.235614 130 N "A" 24 0.14000 0.14000 "ASN " " CA " "    " 6 0 0 808080  ""  0 1 -1110 FFB400  <> <> 0 0 0 904 904 1 1 904 1 89.96 0 1939 <> 881 909 130 881 0 <> <>
  905 2 3.237936 -0.357481 28.755147 130 N "A" 24 0.50000 0.50000 "ASN " " C  " "    " 6 0 0 808080  ""  0 1 7 <> <> <> 0 0 0 905 905 1 0 905 1 90.63 0 1940 <> 882 910 130 882 0 <> <>
  906 15 3.924757 0.137214 27.874482 130 N "A" 70 -0.50000 -0.50000 "ASN " " O  " "    " 8 0 0 FF2E2E  ""  0 1 7 <> <> <> 0 0 0 906 906 1 0 906 1 91.57 0 1941 <> 883 911 130 883 0 <> <>
  907 3 3.352644 1.611501 30.313561 130 N "A" 24 -0.12000 -0.12000 "ASN " " CB " "    " 6 0 0 808080  ""  0 1 7 <> <> <> 0 0 0 907 907 1 2 907 1 89.33 0 1942 <> 884 912 130 884 0 <> <>
  908 2 1.926084 2.050711 30.614488 130 N "A" 24 0.50000 0.50000 "ASN " " CG " "    " 6 0 0 808080  ""  0 1 7 <> <> <> 0 0 0 908 908 1 0 908 1 89.82 0 1943 <> 885 913 130 885 0 "No Flip"  <>
  909 15 1.086656 2.074775 29.659169 130 N "A" 70 -0.50000 -0.50000 "ASN " " OD1" "    " 8 0 0 FF2E2E  ""  0 1 7 <> <> <> 0 0 0 909 909 1 0 909 1 90.48 0 1944 <> 886 914 130 886 0 <> <>
  910 25 1.573988 2.530103 31.778758 130 N "A" 38 -0.76000 -0.76000 "ASN " " ND2" "    " 7 0 0 2E2EFF  ""  0 1 7 <> <> <> 0 0 0 910 910 1 2 910 1 89.18 0 1945 <> 887 915 130 887 0 <> <>
  911 25 2.510946 -1.469021 28.522395 131 E "A" 38 -0.50000 -0.50000 "GLU " " N  " "    " 7 0 0 2E2EFF  ""  1 1 7 <> <> <> 0 0 0 911 911 1 1 911 1 91.04 0 1952 <> 888 916 131 888 0 <> <>
  912 3 2.219412 -1.888579 27.126742 131 E "A" 24 0.14000 0.14000 "GLU " " CA " "    " 6 0 0 808080  ""  1 1 -1110 FFB400  <> <> 0 0 0 912 912 1 1 912 1 91.88 0 1953 <> 889 917 131 889 0 <> <>
  913 2 1.260950 -0.890338 26.384325 131 E "A" 24 0.50000 0.50000 "GLU " " C  " "    " 6 0 0 808080  ""  1 1 7 <> <> <> 0 0 0 913 913 1 0 913 1 92.5 0 1954 <> 890 918 131 890 0 <> <>
  914 15 1.577933 -0.791258 25.211686 131 E "A" 70 -0.50000 -0.50000 "GLU " " O  " "    " 8 0 0 FF2E2E  ""  1 1 7 <> <> <> 0 0 0 914 914 1 0 914 1 92.53 0 1955 <> 891 919 131 891 0 <> <>
  915 3 1.597679 -3.245398 27.173117 131 E "A" 24 -0.12000 -0.12000 "GLU " " CB " "    " 6 0 0 808080  ""  1 1 7 <> <> <> 0 0 0 915 915 1 2 915 1 92.25 0 1956 <> 892 920 131 892 0 <> <>
  916 3 0.487062 -3.380197 28.314513 131 E "A" 24 -0.22000 -0.22000 "GLU " " CG " "    " 6 0 0 808080  ""  1 1 7 <> <> <> 0 0 0 916 916 1 2 916 1 93.16 0 1957 <> 893 921 131 893 0 <> <>
  917 2 -0.550275 -4.468959 28.017908 131 E "A" 24 0.70000 0.70000 "GLU " " CD " "    " 6 0 0 808080  ""  1 1 7 <> <> <> 0 0 0 917 917 1 0 917 1 94.19 0 1958 <> 894 922 131 894 0 <> <>
  918 15 -1.604833 -4.500530 28.659973 131 E "A" 70 -0.80000 -0.80000 "GLU " " OE1" "    " 8 0 0 FF2E2E  ""  1 1 7 <> <> <> 0 0 0 918 918 1 0 918 1 94.13 0 1959 <> 895 923 131 895 0 <> <>
  919 18 -0.324044 -5.430733 27.275471 131 E "A" 70 -0.80000 -0.80000 "GLU " " OE2" "    " 8 -1 0 FF2E2E  ""  1 1 7 <> <> <> 0 0 0 919 919 1 0 919 1 95.22 0 1960 <> 896 924 131 896 0 <> <>
  920 25 0.223946 -0.317965 27.061832 132 E "A" 38 -0.50000 -0.50000 "GLU " " N  " "    " 7 0 0 2E2EFF  ""  1 1 7 <> <> <> 0 0 0 920 920 1 1 920 1 93.6 0 1967 <> 897 925 132 897 0 <> <>
  921 3 -0.641845 0.742145 26.643540 132 E "A" 24 0.14000 0.14000 "GLU " " CA " "    " 6 0 0 808080  ""  1 1 -1110 FFB400  <> <> 0 0 0 921 921 1 1 921 1 94.86 0 1968 <> 898 926 132 898 0 <> <>
  922 2 0.047133 1.899996 25.942040 132 E "A" 24 0.50000 0.50000 "GLU " " C  " "    " 6 0 0 808080  ""  1 1 7 <> <> <> 0 0 0 922 922 1 0 922 1 94.54 0 1969 <> 899 927 132 899 0 <> <>
  923 15 -0.194901 2.052043 24.758665 132 E "A" 70 -0.50000 -0.50000 "GLU " " O  " "    " 8 0 0 FF2E2E  ""  1 1 7 <> <> <> 0 0 0 923 923 1 0 923 1 95.33 0 1970 <> 900 928 132 900 0 <> <>
  924 3 -1.616847 1.118228 27.827772 132 E "A" 24 -0.12000 -0.12000 "GLU " " CB " "    " 6 0 0 808080  ""  1 1 7 <> <> <> 0 0 0 924 924 1 2 924 1 96.72 0 1971 <> 901 929 132 901 0 <> <>
  925 3 -2.662413 2.165156 27.665270 132 E "A" 24 -0.22000 -0.22000 "GLU " " CG " "    " 6 0 0 808080  ""  1 1 7 <> <> <> 0 0 0 925 925 1 2 925 1 101.16 0 1972 <> 902 930 132 902 0 <> <>
  926 2 -3.726628 1.765746 26.681247 132 E "A" 24 0.70000 0.70000 "GLU " " CD " "    " 6 0 0 808080  ""  1 1 7 <> <> <> 0 0 0 926 926 1 0 926 1 103.2 0 1973 <> 903 931 132 903 0 <> <>
  927 15 -4.669752 1.041556 27.135943 132 E "A" 70 -0.80000 -0.80000 "GLU " " OE1" "    " 8 0 0 FF2E2E  ""  1 1 7 <> <> <> 0 0 0 927 927 1 0 927 1 104.41 0 1974 <> 904 932 132 904 0 <> <>
  928 18 -3.535927 2.065841 25.464974 132 E "A" 70 -0.80000 -0.80000 "GLU " " OE2" "    " 8 -1 0 FF2E2E  ""  1 1 7 <> <> <> 0 0 0 928 928 1 0 928 1 103.94 0 1975 <> 905 933 132 905 0 <> <>
  929 25 0.827660 2.701778 26.652963 133 T "A" 38 -0.50000 -0.50000 "THR " " N  " "    " 7 0 0 2E2EFF  ""  1 1 7 <> <> <> 0 0 0 929 929 1 1 929 1 93.79 0 1982 <> 906 934 133 906 0 <> <>
  930 3 1.529675 3.817731 26.122364 133 T "A" 24 0.14000 0.14000 "THR " " CA " "    " 6 0 0 808080  ""  1 1 -1110 FFB400  <> <> 0 0 0 930 930 1 1 930 1 93.1 0 1983 <> 907 935 133 907 0 <> <>
  931 2 2.558916 3.499247 25.008836 133 T "A" 24 0.50000 0.50000 "THR " " C  " "    " 6 0 0 808080  ""  1 1 7 <> <> <> 0 0 0 931 931 1 0 931 1 91.7 0 1984 <> 908 936 133 908 0 <> <>
  932 15 2.752084 4.299738 24.044187 133 T "A" 70 -0.50000 -0.50000 "THR " " O  " "    " 8 0 0 FF2E2E  ""  1 1 7 <> <> <> 0 0 0 932 932 1 0 932 1 91.95 0 1985 <> 909 937 133 909 0 <> <>
  933 3 2.314862 4.536035 27.260820 133 T "A" 24 0.20500 0.20500 "THR " " CB " "    " 6 0 0 808080  ""  1 1 7 <> <> <> 0 0 0 933 933 1 1 933 1 93.85 0 1986 <> 910 938 133 910 0 <> <>
  934 16 1.426512 4.772436 28.370643 133 T "A" 70 -0.68300 -0.68300 "THR " " OG1" "    " 8 0 0 FF2E2E  ""  1 1 7 <> <> <> 0 0 0 934 934 1 1 934 1 95.05 0 1987 <> 911 939 133 911 0 <> <>
  935 3 2.933144 5.967439 26.932242 133 T "A" 24 -0.18000 -0.18000 "THR " " CG2" "    " 6 0 0 808080  ""  1 1 7 <> <> <> 0 0 0 935 935 1 3 935 1 94.17 0 1988 <> 912 940 133 912 0 <> <>
  936 25 3.209952 2.321932 25.151987 134 F "A" 38 -0.50000 -0.50000 "PHE " " N  " "    " 7 0 0 2E2EFF  ""  1 1 7 <> <> <> 0 0 0 936 936 1 1 936 1 89.65 0 1996 <> 913 941 134 913 0 <> <>
  937 3 4.149499 1.763127 24.189534 134 F "A" 24 0.14000 0.14000 "PHE " " CA " "    " 6 0 0 808080  ""  1 1 -1110 FFB400  <> <> 0 0 0 937 937 1 1 937 1 87.35 0 1997 <> 914 942 134 914 0 <> <>
  938 2 3.378889 1.340117 22.871290 134 F "A" 24 0.50000 0.50000 "PHE " " C  " "    " 6 0 0 808080  ""  1 1 7 <> <> <> 0 0 0 938 938 1 0 938 1 85.93 0 1998 <> 915 943 134 915 0 <> <>
  939 15 3.852593 1.692355 21.764204 134 F "A" 70 -0.50000 -0.50000 "PHE " " O  " "    " 8 0 0 FF2E2E  ""  1 1 7 <> <> <> 0 0 0 939 939 1 0 939 1 85.87 0 1999 <> 916 944 134 916 0 <> <>
  940 3 4.856146 0.543606 24.831175 134 F "A" 24 -0.00500 -0.00500 "PHE " " CB " "    " 6 0 0 808080  ""  1 1 7 <> <> <> 0 0 0 940 940 1 2 940 1 87.52 0 2000 <> 917 945 134 917 0 <> <>
  941 2 5.751807 -0.051183 23.843813 134 F "A" 24 -0.11500 -0.11500 "PHE " " CG " "    " 6 0 0 808080  ""  1 1 7 <> <> <> 0 0 0 941 941 1 0 941 1 87.86 0 2001 <> 918 946 134 918 0 <> <>
  942 2 6.934317 0.597606 23.493683 134 F "A" 24 -0.11500 -0.11500 "PHE " " CD1" "    " 6 0 0 808080  ""  1 1 7 <> <> <> 0 0 0 942 942 1 1 942 1 87.96 0 2002 <> 919 947 134 919 0 <> <>
  943 2 5.451215 -1.265900 23.148051 134 F "A" 24 -0.11500 -0.11500 "PHE " " CD2" "    " 6 0 0 808080  ""  1 1 7 <> <> <> 0 0 0 943 943 1 1 943 1 88.14 0 2003 <> 920 948 134 920 0 <> <>
  944 2 7.739361 0.013339 22.510024 134 F "A" 24 -0.11500 -0.11500 "PHE " " CE1" "    " 6 0 0 808080  ""  1 1 7 <> <> <> 0 0 0 944 944 1 1 944 1 88.01 0 2004 <> 921 949 134 921 0 <> <>
  945 2 6.381276 -1.814558 22.285439 134 F "A" 24 -0.11500 -0.11500 "PHE " " CE2" "    " 6 0 0 808080  ""  1 1 7 <> <> <> 0 0 0 945 945 1 1 945 1 88.07 0 2005 <> 922 950 134 922 0 <> <>
  946 2 7.525739 -1.170195 21.905437 134 F "A" 24 -0.11500 -0.11500 "PHE " " CZ " "    " 6 0 0 808080  ""  1 1 7 <> <> <> 0 0 0 946 946 1 1 946 1 87.96 0 2006 <> 923 951 134 923 0 <> <>
  947 25 2.171126 0.724533 23.013182 135 L "A" 38 -0.50000 -0.50000 "LEU " " N  " "    " 7 0 0 2E2EFF  ""  1 1 7 <> <> <> 0 0 0 947 947 1 1 947 1 83.98 0 2016 <> 924 952 135 924 0 <> <>
  948 3 1.419410 0.248444 21.819489 135 L "A" 24 0.14000 0.14000 "LEU " " CA " "    " 6 0 0 808080  ""  1 1 -1110 FFB400  <> <> 0 0 0 948 948 1 1 948 1 82.1 0 2017 <> 925 953 135 925 0 <> <>
  949 2 0.747689 1.440121 21.105455 135 L "A" 24 0.50000 0.50000 "LEU " " C  " "    " 6 0 0 808080  ""  1 1 7 <> <> <> 0 0 0 949 949 1 0 949 1 81.11 0 2018 <> 926 954 135 926 0 <> <>
  950 15 0.688358 1.479024 19.858400 135 L "A" 70 -0.50000 -0.50000 "LEU " " O  " "    " 8 0 0 FF2E2E  ""  1 1 7 <> <> <> 0 0 0 950 950 1 0 950 1 81.3 0 2019 <> 927 955 135 927 0 <> <>
  951 3 0.574533 -0.887457 22.315178 135 L "A" 24 -0.12000 -0.12000 "LEU " " CB " "    " 6 0 0 808080  ""  1 1 7 <> <> <> 0 0 0 951 951 1 2 951 1 80.95 0 2020 <> 928 956 135 928 0 <> <>
  952 3 -0.396447 -1.545772 21.256179 135 L "A" 24 -0.06000 -0.06000 "LEU " " CG " "    " 6 0 0 808080  ""  1 1 7 <> <> <> 0 0 0 952 952 1 1 952 1 80.59 0 2021 <> 929 957 135 929 0 <> <>
  953 3 0.530853 -2.033304 20.172770 135 L "A" 24 -0.18000 -0.18000 "LEU " " CD1" "    " 6 0 0 808080  ""  1 1 7 <> <> <> 0 0 0 953 953 1 3 953 1 81.59 0 2022 <> 930 958 135 930 0 <> <>
  954 3 -1.340762 -2.628348 21.823810 135 L "A" 24 -0.18000 -0.18000 "LEU " " CD2" "    " 6 0 0 808080  ""  1 1 7 <> <> <> 0 0 0 954 954 1 3 954 1 80.65 0 2023 <> 931 959 135 931 0 <> <>
  955 25 0.386185 2.444937 21.934552 136 K "A" 38 -0.50000 -0.50000 "LYS " " N  " "    " 7 0 0 2E2EFF  ""  1 1 7 <> <> <> 0 0 0 955 955 1 1 955 1 80.2 0 2035 1 932 960 136 932 0 <> <>
  956 3 -0.178391 3.749005 21.487214 136 K "A" 24 0.14000 0.14000 "LYS " " CA " "    " 6 0 0 808080  ""  1 1 -1110 FFB400  <> <> 0 0 0 956 956 1 1 956 1 79.2 0 2036 1 933 961 136 933 0 <> 1
  957 2 0.838127 4.667197 20.785897 136 K "A" 24 0.50000 0.50000 "LYS " " C  " "    " 6 0 0 808080  ""  1 1 7 <> <> <> 0 0 0 957 957 1 0 957 1 78.67 0 2037 1 934 962 136 934 0 <> <>
  958 15 0.558499 5.284441 19.768615 136 K "A" 70 -0.50000 -0.50000 "LYS " " O  " "    " 8 0 0 FF2E2E  ""  1 1 7 <> <> <> 0 0 0 958 958 1 0 958 1 79.35 0 2038 1 935 963 136 935 0 <> <>
  959 25 2.072417 4.667249 21.301999 137 K "A" 38 -0.50000 -0.50000 "LYS " " N  " "    " 7 0 0 2E2EFF  ""  1 1 7 <> <> <> 0 0 0 959 959 1 1 959 1 78.13 0 2057 1 936 966 137 936 0 <> <>
  960 3 3.295540 5.190780 20.600531 137 K "A" 24 0.14000 0.14000 "LYS " " CA " "    " 6 0 0 808080  ""  1 1 -1110 FFB400  <> <> 0 0 0 960 960 1 1 960 1 76.98 0 2058 1 937 967 137 937 0 <> 1
  961 2 3.496117 4.440382 19.248983 137 K "A" 24 0.50000 0.50000 "LYS " " C  " "    " 6 0 0 808080  ""  1 1 7 <> <> <> 0 0 0 961 961 1 0 961 1 75.96 0 2059 1 938 968 137 938 0 <> <>
  962 15 3.612470 5.067009 18.206520 137 K "A" 70 -0.50000 -0.50000 "LYS " " O  " "    " 8 0 0 FF2E2E  ""  1 1 7 <> <> <> 0 0 0 962 962 1 0 962 1 75.65 0 2060 1 939 969 137 939 0 <> <>
  963 25 3.391397 3.102425 19.183827 138 Y "A" 38 -0.50000 -0.50000 "TYR " " N  " "    " 7 0 0 2E2EFF  ""  1 1 7 <> <> <> 0 0 0 963 963 1 1 963 1 74.41 0 2079 <> 940 973 138 940 0 <> <>
  964 3 3.354272 2.425877 17.854387 138 Y "A" 24 0.14000 0.14000 "TYR " " CA " "    " 6 0 0 808080  ""  1 1 -1110 FFB400  <> <> 0 0 0 964 964 1 1 964 1 73.58 0 2080 <> 941 974 138 941 0 <> <>
  965 2 2.251966 2.758311 16.922634 138 Y "A" 24 0.50000 0.50000 "TYR " " C  " "    " 6 0 0 808080  ""  1 1 7 <> <> <> 0 0 0 965 965 1 0 965 1 73.08 0 2081 <> 942 975 138 942 0 <> <>
  966 15 2.502630 3.112880 15.753149 138 Y "A" 70 -0.50000 -0.50000 "TYR " " O  " "    " 8 0 0 FF2E2E  ""  1 1 7 <> <> <> 0 0 0 966 966 1 0 966 1 74.57 0 2082 <> 943 976 138 943 0 <> <>
  967 3 3.474571 0.864699 18.073973 138 Y "A" 24 -0.00500 -0.00500 "TYR " " CB " "    " 6 0 0 808080  ""  1 1 7 <> <> <> 0 0 0 967 967 1 2 967 1 74.87 0 2083 <> 944 977 138 944 0 <> <>
  968 2 3.157721 0.015620 16.873064 138 Y "A" 24 -0.11500 -0.11500 "TYR " " CG " "    " 6 0 0 808080  ""  1 1 7 <> <> <> 0 0 0 968 968 1 0 968 1 77.42 0 2084 <> 945 978 138 945 0 <> <>
  969 2 4.116060 -0.201379 15.860027 138 Y "A" 24 -0.11500 -0.11500 "TYR " " CD1" "    " 6 0 0 808080  ""  1 1 7 <> <> <> 0 0 0 969 969 1 1 969 1 78.94 0 2085 <> 946 979 138 946 0 <> <>
  970 2 1.858478 -0.569536 16.676186 138 Y "A" 24 -0.11500 -0.11500 "TYR " " CD2" "    " 6 0 0 808080  ""  1 1 7 <> <> <> 0 0 0 970 970 1 1 970 1 78.99 0 2086 <> 947 980 138 947 0 <> <>
  971 2 3.824203 -0.851706 14.645974 138 Y "A" 24 -0.11500 -0.11500 "TYR " " CE1" "    " 6 0 0 808080  ""  1 1 7 <> <> <> 0 0 0 971 971 1 1 971 1 79.08 0 2087 <> 948 981 138 948 0 <> <>
  972 2 1.572375 -1.223533 15.476563 138 Y "A" 24 -0.11500 -0.11500 "TYR " " CE2" "    " 6 0 0 808080  ""  1 1 7 <> <> <> 0 0 0 972 972 1 1 972 1 80.14 0 2088 <> 949 982 138 949 0 <> <>
  973 2 2.526998 -1.411728 14.481110 138 Y "A" 24 0.15000 0.15000 "TYR " " CZ " "    " 6 0 0 808080  ""  1 1 7 <> <> <> 0 0 0 973 973 1 0 973 1 79.74 0 2089 <> 950 983 138 950 0 <> <>
  974 16 2.159971 -2.022556 13.321074 138 Y "A" 70 -0.58500 -0.58500 "TYR " " OH " "    " 8 0 0 FF2E2E  ""  1 1 7 <> <> <> 0 0 0 974 974 1 1 974 1 79.37 0 2090 <> 951 984 138 951 0 <> <>
  975 25 1.021638 2.914930 17.458302 139 L "A" 38 -0.50000 -0.50000 "LEU " " N  " "    " 7 0 0 2E2EFF  ""  1 1 7 <> <> <> 0 0 0 975 975 1 1 975 1 71.67 0 2100 <> 952 985 139 952 0 <> <>
  976 3 -0.096711 3.373086 16.647086 139 L "A" 24 0.14000 0.14000 "LEU " " CA " "    " 6 0 0 808080  ""  1 1 -1110 FFB400  <> <> 0 0 0 976 976 1 1 976 1 70.71 0 2101 <> 953 986 139 953 0 <> <>
  977 2 0.085289 4.775221 16.097280 139 L "A" 24 0.50000 0.50000 "LEU " " C  " "    " 6 0 0 808080  ""  1 1 7 <> <> <> 0 0 0 977 977 1 0 977 1 70.41 0 2102 <> 954 987 139 954 0 <> <>
  978 15 -0.068455 4.926006 14.908120 139 L "A" 70 -0.50000 -0.50000 "LEU " " O  " "    " 8 0 0 FF2E2E  ""  1 1 7 <> <> <> 0 0 0 978 978 1 0 978 1 72.11 0 2103 <> 955 988 139 955 0 <> <>
  979 3 -1.517562 3.463425 17.449241 139 L "A" 24 -0.12000 -0.12000 "LEU " " CB " "    " 6 0 0 808080  ""  1 1 7 <> <> <> 0 0 0 979 979 1 2 979 1 71.44 0 2104 <> 956 989 139 956 0 <> <>
  980 3 -2.159594 2.248562 18.121588 139 L "A" 24 -0.06000 -0.06000 "LEU " " CG " "    " 6 0 0 808080  ""  1 1 7 <> <> <> 0 0 0 980 980 1 1 980 1 72.51 0 2105 <> 957 990 139 957 0 <> <>
  981 3 -3.456790 2.659320 18.774866 139 L "A" 24 -0.18000 -0.18000 "LEU " " CD1" "    " 6 0 0 808080  ""  1 1 7 <> <> <> 0 0 0 981 981 1 3 981 1 72.3 0 2106 <> 958 991 139 958 0 <> <>
  982 3 -2.104603 0.999920 17.278167 139 L "A" 24 -0.18000 -0.18000 "LEU " " CD2" "    " 6 0 0 808080  ""  1 1 7 <> <> <> 0 0 0 982 982 1 3 982 1 72.81 0 2107 <> 959 992 139 959 0 <> <>
  983 25 0.651721 5.652517 16.863999 140 Y "A" 38 -0.50000 -0.50000 "TYR " " N  " "    " 7 0 0 2E2EFF  ""  1 1 7 <> <> <> 0 0 0 983 983 1 1 983 1 69.57 0 2119 <> 960 993 140 960 0 <> <>
  984 3 1.127518 6.969542 16.459983 140 Y "A" 24 0.14000 0.14000 "TYR " " CA " "    " 6 0 0 808080  ""  1 1 -1110 FFB400  <> <> 0 0 0 984 984 1 1 984 1 68.68 0 2120 <> 961 994 140 961 0 <> <>
  985 2 2.277702 6.809423 15.386764 140 Y "A" 24 0.50000 0.50000 "TYR " " C  " "    " 6 0 0 808080  ""  1 1 7 <> <> <> 0 0 0 985 985 1 0 985 1 67.36 0 2121 <> 962 995 140 962 0 <> <>
  986 15 2.183229 7.593756 14.445810 140 Y "A" 70 -0.50000 -0.50000 "TYR " " O  " "    " 8 0 0 FF2E2E  ""  1 1 7 <> <> <> 0 0 0 986 986 1 0 986 1 65.78 0 2122 <> 963 996 140 963 0 <> <>
  987 3 1.539475 7.836314 17.674755 140 Y "A" 24 -0.00500 -0.00500 "TYR " " CB " "    " 6 0 0 808080  ""  1 1 7 <> <> <> 0 0 0 987 987 1 2 987 1 69.76 0 2123 <> 964 997 140 964 0 <> <>
  988 2 2.296892 9.183705 17.531655 140 Y "A" 24 -0.11500 -0.11500 "TYR " " CG " "    " 6 0 0 808080  ""  1 1 7 <> <> <> 0 0 0 988 988 1 0 988 1 70.63 0 2124 <> 965 998 140 965 0 <> <>
  989 2 1.674221 10.323474 17.052488 140 Y "A" 24 -0.11500 -0.11500 "TYR " " CD1" "    " 6 0 0 808080  ""  1 1 7 <> <> <> 0 0 0 989 989 1 1 989 1 71.51 0 2125 <> 966 999 140 966 0 <> <>
  990 2 3.694743 9.182310 17.752058 140 Y "A" 24 -0.11500 -0.11500 "TYR " " CD2" "    " 6 0 0 808080  ""  1 1 7 <> <> <> 0 0 0 990 990 1 1 990 1 71.17 0 2126 <> 967 1000 140 967 0 <> <>
  991 2 2.483969 11.475597 16.755322 140 Y "A" 24 -0.11500 -0.11500 "TYR " " CE1" "    " 6 0 0 808080  ""  1 1 7 <> <> <> 0 0 0 991 991 1 1 991 1 72.66 0 2127 <> 968 1001 140 968 0 <> <>
  992 2 4.485301 10.321431 17.506769 140 Y "A" 24 -0.11500 -0.11500 "TYR " " CE2" "    " 6 0 0 808080  ""  1 1 7 <> <> <> 0 0 0 992 992 1 1 992 1 71.3 0 2128 <> 969 1002 140 969 0 <> <>
  993 2 3.900704 11.481153 16.946880 140 Y "A" 24 0.15000 0.15000 "TYR " " CZ " "    " 6 0 0 808080  ""  1 1 7 <> <> <> 0 0 0 993 993 1 0 993 1 72.68 0 2129 <> 970 1003 140 970 0 <> <>
  994 16 4.685656 12.588321 16.678660 140 Y "A" 70 -0.58500 -0.58500 "TYR " " OH " "    " 8 0 0 FF2E2E  ""  1 1 7 <> <> <> 0 0 0 994 994 1 1 994 1 73.09 0 2130 <> 971 1004 140 971 0 <> <>
  995 25 3.252423 5.895366 15.493851 141 E "A" 38 -0.50000 -0.50000 "GLU " " N  " "    " 7 0 0 2E2EFF  ""  1 1 7 <> <> <> 0 0 0 995 995 1 1 995 1 65.67 0 2140 <> 972 1005 141 972 0 <> <>
  996 3 4.440198 5.715043 14.669184 141 E "A" 24 0.14000 0.14000 "GLU " " CA " "    " 6 0 0 808080  ""  1 1 -1110 FFB400  <> <> 0 0 0 996 996 1 1 996 1 66.35 0 2141 <> 973 1006 141 973 0 <> <>
  997 2 4.059517 5.200968 13.296122 141 E "A" 24 0.50000 0.50000 "GLU " " C  " "    " 6 0 0 808080  ""  1 1 7 <> <> <> 0 0 0 997 997 1 0 997 1 65.13 0 2142 <> 974 1007 141 974 0 <> <>
  998 15 4.759960 5.494612 12.317861 141 E "A" 70 -0.50000 -0.50000 "GLU " " O  " "    " 8 0 0 FF2E2E  ""  1 1 7 <> <> <> 0 0 0 998 998 1 0 998 1 64.76 0 2143 <> 975 1008 141 975 0 <> <>
  999 3 5.446558 4.805567 15.421517 141 E "A" 24 -0.12000 -0.12000 "GLU " " CB " "    " 6 0 0 808080  ""  1 1 7 <> <> <> 0 0 0 999 999 1 2 999 1 68.94 0 2144 <> 976 1009 141 976 0 <> <>
  1000 3 6.052010 5.591293 16.683351 141 E "A" 24 -0.22000 -0.22000 "GLU " " CG " "    " 6 0 0 808080  ""  1 1 7 <> <> <> 0 0 0 1000 1000 1 2 1000 1 74.53 0 2145 <> 977 1010 141 977 0 <> <>
  1001 2 7.010148 6.723249 16.401305 141 E "A" 24 0.70000 0.70000 "GLU " " CD " "    " 6 0 0 808080  ""  1 1 7 <> <> <> 0 0 0 1001 1001 1 0 1001 1 77.21 0 2146 <> 978 1011 141 978 0 <> <>
  1002 15 7.806375 6.522612 15.448268 141 E "A" 70 -0.80000 -0.80000 "GLU " " OE1" "    " 8 0 0 FF2E2E  ""  1 1 7 <> <> <> 0 0 0 1002 1002 1 0 1002 1 77.6 0 2147 <> 979 1012 141 979 0 <> <>
  1003 18 6.930157 7.789926 17.034035 141 E "A" 70 -0.80000 -0.80000 "GLU " " OE2" "    " 8 -1 0 FF2E2E  ""  1 1 7 <> <> <> 0 0 0 1003 1003 1 0 1003 1 77.34 0 2148 <> 980 1013 141 980 0 <> <>
  1004 25 2.947196 4.399659 13.208904 142 I "A" 38 -0.50000 -0.50000 "ILE " " N  " "    " 7 0 0 2E2EFF  ""  1 1 7 <> <> <> 0 0 0 1004 1004 1 1 1004 1 63.32 0 2155 <> 981 1014 142 981 0 <> <>
  1005 3 2.339349 4.103259 11.951858 142 I "A" 24 0.14000 0.14000 "ILE " " CA " "    " 6 0 0 808080  ""  1 1 -1110 FFB400  <> <> 0 0 0 1005 1005 1 1 1005 1 60.42 0 2156 <> 982 1015 142 982 0 <> <>
  1006 2 1.536140 5.375397 11.467208 142 I "A" 24 0.50000 0.50000 "ILE " " C  " "    " 6 0 0 808080  ""  1 1 7 <> <> <> 0 0 0 1006 1006 1 0 1006 1 59.84 0 2157 <> 983 1016 142 983 0 <> <>
  1007 15 1.756107 5.794202 10.311046 142 I "A" 70 -0.50000 -0.50000 "ILE " " O  " "    " 8 0 0 FF2E2E  ""  1 1 7 <> <> <> 0 0 0 1007 1007 1 0 1007 1 58.1 0 2158 <> 984 1017 142 984 0 <> <>
  1008 3 1.381703 2.845916 12.042053 142 I "A" 24 -0.06000 -0.06000 "ILE " " CB " "    " 6 0 0 808080  ""  1 1 7 <> <> <> 0 0 0 1008 1008 1 1 1008 1 58.54 0 2159 <> 985 1018 142 985 0 <> <>
  1009 3 2.258344 1.593270 12.403988 142 I "A" 24 -0.12000 -0.12000 "ILE " " CG1" "    " 6 0 0 808080  ""  1 1 7 <> <> <> 0 0 0 1009 1009 1 2 1009 1 57.67 0 2160 <> 986 1019 142 986 0 <> <>
  1010 3 0.539584 2.555827 10.789916 142 I "A" 24 -0.18000 -0.18000 "ILE " " CG2" "    " 6 0 0 808080  ""  1 1 7 <> <> <> 0 0 0 1010 1010 1 3 1010 1 56.5 0 2161 <> 987 1020 142 987 0 <> <>
  1011 3 3.484077 1.370111 11.474475 142 I "A" 24 -0.18000 -0.18000 "ILE " " CD1" "    " 6 0 0 808080  ""  1 1 7 <> <> <> 0 0 0 1011 1011 1 3 1011 1 58.43 0 2162 <> 988 1021 142 988 0 <> <>
  1012 25 0.633362 6.012001 12.277603 143 A "A" 38 -0.50000 -0.50000 "ALA " " N  " "    " 7 0 0 2E2EFF  ""  1 1 7 <> <> <> 0 0 0 1012 1012 1 1 1012 1 59.55 0 2174 <> 989 1022 143 989 0 <> <>
  1013 3 -0.139674 7.205745 11.988371 143 A "A" 24 0.14000 0.14000 "ALA " " CA " "    " 6 0 0 808080  ""  1 1 -1110 FFB400  <> <> 0 0 0 1013 1013 1 1 1013 1 60.78 0 2175 <> 990 1023 143 990 0 <> <>
  1014 2 0.551881 8.433252 11.473302 143 A "A" 24 0.50000 0.50000 "ALA " " C  " "    " 6 0 0 808080  ""  1 1 7 <> <> <> 0 0 0 1014 1014 1 0 1014 1 61.17 0 2176 <> 991 1024 143 991 0 <> <>
  1015 15 0.030862 9.121673 10.563149 143 A "A" 70 -0.50000 -0.50000 "ALA " " O  " "    " 8 0 0 FF2E2E  ""  1 1 7 <> <> <> 0 0 0 1015 1015 1 0 1015 1 60.83 0 2177 <> 992 1025 143 992 0 <> <>
  1016 3 -1.108964 7.511496 13.152609 143 A "A" 24 -0.18000 -0.18000 "ALA " " CB " "    " 6 0 0 808080  ""  1 1 7 <> <> <> 0 0 0 1016 1016 1 3 1016 1 61.17 0 2178 <> 993 1026 143 993 0 <> <>
  1017 25 1.782567 8.588221 11.950452 144 R "A" 38 -0.50000 -0.50000 "ARG " " N  " "    " 7 0 0 2E2EFF  ""  1 1 7 <> <> <> 0 0 0 1017 1017 1 1 1017 1 62.79 0 2184 <> 994 1027 144 994 0 <> <>
  1018 3 2.644453 9.717307 11.617218 144 R "A" 24 0.14000 0.14000 "ARG " " CA " "    " 6 0 0 808080  ""  1 1 -1110 FFB400  <> <> 0 0 0 1018 1018 1 1 1018 1 63.74 0 2185 <> 995 1028 144 995 0 <> <>
  1019 2 3.416782 9.551652 10.288284 144 R "A" 24 0.50000 0.50000 "ARG " " C  " "    " 6 0 0 808080  ""  1 1 7 <> <> <> 0 0 0 1019 1019 1 0 1019 1 63.73 0 2186 <> 996 1029 144 996 0 <> <>
  1020 15 3.713035 10.519164 9.544315 144 R "A" 70 -0.50000 -0.50000 "ARG " " O  " "    " 8 0 0 FF2E2E  ""  1 1 7 <> <> <> 0 0 0 1020 1020 1 0 1020 1 62.26 0 2187 <> 997 1030 144 997 0 <> <>
  1021 3 3.620224 10.069574 12.681240 144 R "A" 24 -0.12000 -0.12000 "ARG " " CB " "    " 6 0 0 808080  ""  1 1 7 <> <> <> 0 0 0 1021 1021 1 2 1021 1 64.93 0 2188 <> 998 1031 144 998 0 <> <>
  1022 3 4.822382 9.041710 12.909258 144 R "A" 24 -0.05000 -0.05000 "ARG " " CG " "    " 6 0 0 808080  ""  1 1 7 <> <> <> 0 0 0 1022 1022 1 2 1022 1 65.93 0 2189 <> 999 1032 144 999 0 <> <>
  1023 3 5.668844 9.297038 14.192008 144 R "A" 24 0.19000 0.19000 "ARG " " CD " "    " 6 0 0 808080  ""  1 1 7 <> <> <> 0 0 0 1023 1023 1 2 1023 1 65.66 0 2190 <> 1000 1033 144 1000 0 <> <>
  1024 25 6.147665 10.697729 14.248798 144 R "A" 38 -0.69997 -0.69997 "ARG " " NE " "    " 7 0 0 2E2EFF  ""  1 1 7 <> <> <> 0 0 0 1024 1024 1 1 1024 1 64.7 0 2191 <> 1001 1034 144 1001 0 <> <>
  1025 2 7.181378 11.066586 14.979011 144 R "A" 24 0.63990 0.63990 "ARG " " CZ " "    " 6 0 0 808080  ""  1 1 7 <> <> <> 0 0 0 1025 1025 1 0 1025 1 65.81 0 2192 <> 1002 1035 144 1002 0 <> <>
  1026 25 7.804049 10.256342 15.818296 144 R "A" 38 -0.79997 -0.79997 "ARG " " NH1" "    " 7 0 0 2E2EFF  ""  1 1 7 <> <> <> 0 0 0 1026 1026 1 2 1026 1 65.08 0 2193 <> 1003 1036 144 1003 0 <> <>
  1027 31 7.609957 12.306874 14.773585 144 R "A" 38 -0.79997 -0.79997 "ARG " " NH2" "    " 7 1 0 2E2EFF  ""  1 1 7 <> <> <> 0 0 0 1027 1027 1 2 1027 1 66.94 0 2194 <> 1004 1037 144 1004 0 <> <>
  1028 25 3.667932 8.260171 10.025033 145 R "A" 38 -0.50000 -0.50000 "ARG " " N  " "    " 7 0 0 2E2EFF  ""  1 1 7 <> <> <> 0 0 0 1028 1028 1 1 1028 1 64.01 0 2208 <> 1005 1038 145 1005 0 <> <>
  1029 3 4.315796 7.775699 8.814184 145 R "A" 24 0.14000 0.14000 "ARG " " CA " "    " 6 0 0 808080  ""  1 1 -1110 FFB400  <> <> 0 0 0 1029 1029 1 1 1029 1 63.29 0 2209 <> 1006 1039 145 1006 0 <> <>
  1030 2 3.415700 7.691194 7.564496 145 R "A" 24 0.50000 0.50000 "ARG " " C  " "    " 6 0 0 808080  ""  1 1 7 <> <> <> 0 0 0 1030 1030 1 0 1030 1 62.12 0 2210 <> 1007 1040 145 1007 0 <> <>
  1031 15 3.778660 8.098933 6.490223 145 R "A" 70 -0.50000 -0.50000 "ARG " " O  " "    " 8 0 0 FF2E2E  ""  1 1 7 <> <> <> 0 0 0 1031 1031 1 0 1031 1 64.69 0 2211 <> 1008 1041 145 1008 0 <> <>
  1032 3 5.044446 6.431773 9.147164 145 R "A" 24 -0.12000 -0.12000 "ARG " " CB " "    " 6 0 0 808080  ""  1 1 7 <> <> <> 0 0 0 1032 1032 1 2 1032 1 64.33 0 2212 <> 1009 1042 145 1009 0 <> <>
  1033 3 5.955839 5.831586 8.092071 145 R "A" 24 -0.05000 -0.05000 "ARG " " CG " "    " 6 0 0 808080  ""  1 1 7 <> <> <> 0 0 0 1033 1033 1 2 1033 1 68.34 0 2213 <> 1010 1043 145 1010 0 <> <>
  1034 3 7.374352 6.410010 8.002891 145 R "A" 24 0.19000 0.19000 "ARG " " CD " "    " 6 0 0 808080  ""  1 1 7 <> <> <> 0 0 0 1034 1034 1 2 1034 1 72.03 0 2214 <> 1011 1044 145 1011 0 <> <>
  1035 25 8.200404 5.699810 7.032142 145 R "A" 38 -0.69997 -0.69997 "ARG " " NE " "    " 7 0 0 2E2EFF  ""  1 1 7 <> <> <> 0 0 0 1035 1035 1 1 1035 1 75.94 0 2215 <> 1012 1045 145 1012 0 <> <>
  1036 2 9.256927 4.904039 7.361936 145 R "A" 24 0.63990 0.63990 "ARG " " CZ " "    " 6 0 0 808080  ""  1 1 7 <> <> <> 0 0 0 1036 1036 1 0 1036 1 77.48 0 2216 <> 1013 1046 145 1013 0 <> <>
  1037 25 9.861841 4.851920 8.541766 145 R "A" 38 -0.79997 -0.79997 "ARG " " NH1" "    " 7 0 0 2E2EFF  ""  1 1 7 <> <> <> 0 0 0 1037 1037 1 2 1037 1 78.91 0 2217 <> 1014 1047 145 1014 0 <> <>
  1038 31 9.954298 4.358972 6.348275 145 R "A" 38 -0.79997 -0.79997 "ARG " " NH2" "    " 7 1 0 2E2EFF  ""  1 1 7 <> <> <> 0 0 0 1038 1038 1 2 1038 1 79 0 2218 <> 1015 1048 145 1015 0 <> <>
  1039 25 2.187788 7.217830 7.800240 146 H "A" 38 -0.50000 -0.50000 "HIE " " N  " "    " 7 0 0 2E2EFF  ""  0 1 7 <> <> <> 0 0 0 1039 1039 1 1 1039 1 59.17 0 2232 <> 1016 1049 146 1016 0 <> <>
  1040 3 1.297776 6.745583 6.865877 146 H "A" 24 0.14000 0.14000 "HIE " " CA " "    " 6 0 0 808080  ""  0 1 -1110 FFB400  <> <> 0 0 0 1040 1040 1 1 1040 1 55.36 0 2233 <> 1017 1050 146 1017 0 <> <>
  1041 2 -0.043476 7.486490 7.024893 146 H "A" 24 0.50000 0.50000 "HIE " " C  " "    " 6 0 0 808080  ""  0 1 7 <> <> <> 0 0 0 1041 1041 1 0 1041 1 53.24 0 2234 <> 1018 1051 146 1018 0 <> <>
  1042 15 -0.988828 7.013564 7.681719 146 H "A" 70 -0.50000 -0.50000 "HIE " " O  " "    " 8 0 0 FF2E2E  ""  0 1 7 <> <> <> 0 0 0 1042 1042 1 0 1042 1 52.01 0 2235 <> 1019 1052 146 1019 0 <> <>
  1043 3 1.147968 5.246089 7.201494 146 H "A" 24 -0.29700 -0.29700 "HIE " " CB " "    " 6 0 0 808080  ""  0 1 7 <> <> <> 0 0 0 1043 1043 1 2 1043 1 54.51 0 2236 <> 1020 1053 146 1020 0 <> <>
  1044 2 2.369151 4.362399 6.891985 146 H "A" 24 0.50400 0.50400 "HIE " " CG " "    " 6 0 0 808080  ""  0 1 7 <> <> <> 0 0 0 1044 1044 1 0 1044 1 52.99 0 2237 <> 1021 1054 146 1021 0 "HIE"  <>
  1045 25 2.923079 4.172988 5.595101 146 H "A" 38 -0.56400 -0.56400 "HIE " " ND1" "    " 7 0 0 2E2EFF  ""  0 1 7 <> <> <> 0 0 0 1045 1045 1 0 1045 1 50.75 0 2238 <> 1022 1055 146 1022 0 <> <>
  1046 2 3.081627 3.549763 7.743406 146 H "A" 24 -0.26100 -0.26100 "HIE " " CD2" "    " 6 0 0 808080  ""  0 1 7 <> <> <> 0 0 0 1046 1046 1 1 1046 1 53.36 0 2239 <> 1023 1056 146 1023 0 <> <>
  1047 2 3.940611 3.361385 5.799777 146 H "A" 24 0.18200 0.18200 "HIE " " CE1" "    " 6 0 0 808080  ""  0 1 7 <> <> <> 0 0 0 1047 1047 1 1 1047 1 52.72 0 2240 <> 1024 1057 146 1024 0 <> <>
  1048 25 4.040459 2.869407 7.038977 146 H "A" 38 -0.29100 -0.29100 "HIE " " NE2" "    " 7 0 0 2E2EFF  ""  0 1 7 <> <> <> 0 0 0 1048 1048 1 1 1048 1 53.18 0 2241 <> 1025 1058 146 1025 0 <> <>
  1049 25 -0.169879 8.685402 6.380392 147 P "A" 38 -0.14000 -0.14000 "PRO " " N  " "    " 7 0 0 2E2EFF  ""  0 1 7 <> <> <> 0 0 0 1049 1049 1 0 1049 1 52.5 0 2249 <> 1026 1059 147 1026 0 <> <>
  1050 3 -1.375942 9.517685 6.618022 147 P "A" 24 0.01000 0.01000 "PRO " " CA " "    " 6 0 0 808080  ""  0 1 -1110 FFB400  <> <> 0 0 0 1050 1050 1 1 1050 1 52.41 0 2250 <> 1027 1060 147 1027 0 <> <>
  1051 2 -2.697635 8.943606 6.201144 147 P "A" 24 0.50000 0.50000 "PRO " " C  " "    " 6 0 0 808080  ""  0 1 7 <> <> <> 0 0 0 1051 1051 1 0 1051 1 51.43 0 2251 <> 1028 1061 147 1028 0 <> <>
  1052 15 -3.682151 9.561582 6.507228 147 P "A" 70 -0.50000 -0.50000 "PRO " " O  " "    " 8 0 0 FF2E2E  ""  0 1 7 <> <> <> 0 0 0 1052 1052 1 0 1052 1 50.4 0 2252 <> 1029 1062 147 1029 0 <> <>
  1053 3 -1.079184 10.902496 6.020446 147 P "A" 24 -0.12000 -0.12000 "PRO " " CB " "    " 6 0 0 808080  ""  0 1 7 <> <> <> 0 0 0 1053 1053 1 2 1053 1 53.16 0 2253 <> 1030 1063 147 1030 0 <> <>
  1054 3 0.077864 10.579581 5.080470 147 P "A" 24 -0.12000 -0.12000 "PRO " " CG " "    " 6 0 0 808080  ""  0 1 7 <> <> <> 0 0 0 1054 1054 1 2 1054 1 52.73 0 2254 <> 1031 1064 147 1031 0 <> <>
  1055 3 0.846516 9.394742 5.660317 147 P "A" 24 -0.05000 -0.05000 "PRO " " CD " "    " 6 0 0 808080  ""  0 1 7 <> <> <> 0 0 0 1055 1055 1 2 1055 1 52.34 0 2255 <> 1032 1065 147 1032 0 <> <>
  1056 25 -2.718023 7.826828 5.408040 148 Y "A" 38 -0.50000 -0.50000 "TYR " " N  " "    " 7 0 0 2E2EFF  ""  0 1 7 <> <> <> 0 0 0 1056 1056 1 1 1056 1 50.4 0 2263 <> 1033 1066 148 1033 0 <> <>
  1057 3 -3.927627 7.290145 4.753090 148 Y "A" 24 0.14000 0.14000 "TYR " " CA " "    " 6 0 0 808080  ""  0 1 -1110 FFB400  <> <> 0 0 0 1057 1057 1 1 1057 1 50.75 0 2264 <> 1034 1067 148 1034 0 <> <>
  1058 2 -4.341932 5.908212 5.295099 148 Y "A" 24 0.50000 0.50000 "TYR " " C  " "    " 6 0 0 808080  ""  0 1 7 <> <> <> 0 0 0 1058 1058 1 0 1058 1 51.03 0 2265 <> 1035 1068 148 1035 0 <> <>
  1059 15 -5.337305 5.334579 4.858074 148 Y "A" 70 -0.50000 -0.50000 "TYR " " O  " "    " 8 0 0 FF2E2E  ""  0 1 7 <> <> <> 0 0 0 1059 1059 1 0 1059 1 51.55 0 2266 <> 1036 1069 148 1036 0 <> <>
  1060 3 -3.725616 7.277123 3.184804 148 Y "A" 24 -0.00500 -0.00500 "TYR " " CB " "    " 6 0 0 808080  ""  0 1 7 <> <> <> 0 0 0 1060 1060 1 2 1060 1 51.17 0 2267 <> 1037 1070 148 1037 0 <> <>
  1061 2 -3.445894 8.667050 2.587973 148 Y "A" 24 -0.11500 -0.11500 "TYR " " CG " "    " 6 0 0 808080  ""  0 1 7 <> <> <> 0 0 0 1061 1061 1 0 1061 1 51.05 0 2268 <> 1038 1071 148 1038 0 <> <>
  1062 2 -2.145374 9.155820 2.617296 148 Y "A" 24 -0.11500 -0.11500 "TYR " " CD1" "    " 6 0 0 808080  ""  0 1 7 <> <> <> 0 0 0 1062 1062 1 1 1062 1 51.15 0 2269 <> 1039 1072 148 1039 0 <> <>
  1063 2 -4.526972 9.406023 2.026116 148 Y "A" 24 -0.11500 -0.11500 "TYR " " CD2" "    " 6 0 0 808080  ""  0 1 7 <> <> <> 0 0 0 1063 1063 1 1 1063 1 52.45 0 2270 <> 1040 1073 148 1040 0 <> <>
  1064 2 -1.864281 10.370733 2.011683 148 Y "A" 24 -0.11500 -0.11500 "TYR " " CE1" "    " 6 0 0 808080  ""  0 1 7 <> <> <> 0 0 0 1064 1064 1 1 1064 1 54.39 0 2271 <> 1041 1074 148 1041 0 <> <>
  1065 2 -4.270503 10.644422 1.413494 148 Y "A" 24 -0.11500 -0.11500 "TYR " " CE2" "    " 6 0 0 808080  ""  0 1 7 <> <> <> 0 0 0 1065 1065 1 1 1065 1 53.83 0 2272 <> 1042 1075 148 1042 0 <> <>
  1066 2 -2.966562 11.093861 1.511048 148 Y "A" 24 0.15000 0.15000 "TYR " " CZ " "    " 6 0 0 808080  ""  0 1 7 <> <> <> 0 0 0 1066 1066 1 0 1066 1 56.37 0 2273 <> 1043 1076 148 1043 0 <> <>
  1067 16 -2.780825 12.375100 1.063871 148 Y "A" 70 -0.58500 -0.58500 "TYR " " OH " "    " 8 0 0 FF2E2E  ""  0 1 7 <> <> <> 0 0 0 1067 1067 1 1 1067 1 60.96 0 2274 <> 1044 1077 148 1044 0 <> <>
  1068 25 -3.593272 5.421950 6.328011 149 F "A" 38 -0.50000 -0.50000 "PHE " " N  " "    " 7 0 0 2E2EFF  ""  0 1 7 <> <> <> 0 0 0 1068 1068 1 1 1068 1 52.15 0 2284 <> 1045 1078 149 1045 0 <> <>
  1069 3 -3.699730 4.084163 6.942069 149 F "A" 24 0.14000 0.14000 "PHE " " CA " "    " 6 0 0 808080  ""  0 1 -1110 FFB400  <> <> 0 0 0 1069 1069 1 1 1069 1 53.61 0 2285 <> 1046 1079 149 1046 0 <> <>
  1070 2 -5.141839 3.753609 7.437914 149 F "A" 24 0.50000 0.50000 "PHE " " C  " "    " 6 0 0 808080  ""  0 1 7 <> <> <> 0 0 0 1070 1070 1 0 1070 1 55.56 0 2286 <> 1047 1080 149 1047 0 <> <>
  1071 15 -5.735519 4.612898 8.076293 149 F "A" 70 -0.50000 -0.50000 "PHE " " O  " "    " 8 0 0 FF2E2E  ""  0 1 7 <> <> <> 0 0 0 1071 1071 1 0 1071 1 56.91 0 2287 <> 1048 1081 149 1048 0 <> <>
  1072 3 -2.613053 3.863934 8.008833 149 F "A" 24 -0.00500 -0.00500 "PHE " " CB " "    " 6 0 0 808080  ""  0 1 7 <> <> <> 0 0 0 1072 1072 1 2 1072 1 49.77 0 2288 <> 1049 1082 149 1049 0 <> <>
  1073 2 -2.186631 2.392574 8.245620 149 F "A" 24 -0.11500 -0.11500 "PHE " " CG " "    " 6 0 0 808080  ""  0 1 7 <> <> <> 0 0 0 1073 1073 1 0 1073 1 47.48 0 2289 <> 1050 1083 149 1050 0 <> <>
  1074 2 -3.089265 1.572188 8.927041 149 F "A" 24 -0.11500 -0.11500 "PHE " " CD1" "    " 6 0 0 808080  ""  0 1 7 <> <> <> 0 0 0 1074 1074 1 1 1074 1 47.55 0 2290 <> 1051 1084 149 1051 0 <> <>
  1075 2 -1.044253 1.918313 7.708027 149 F "A" 24 -0.11500 -0.11500 "PHE " " CD2" "    " 6 0 0 808080  ""  0 1 7 <> <> <> 0 0 0 1075 1075 1 1 1075 1 45.87 0 2291 <> 1052 1085 149 1052 0 <> <>
  1076 2 -2.720790 0.218873 9.226038 149 F "A" 24 -0.11500 -0.11500 "PHE " " CE1" "    " 6 0 0 808080  ""  0 1 7 <> <> <> 0 0 0 1076 1076 1 1 1076 1 49.52 0 2292 <> 1053 1086 149 1053 0 <> <>
  1077 2 -0.708586 0.550008 7.863999 149 F "A" 24 -0.11500 -0.11500 "PHE " " CE2" "    " 6 0 0 808080  ""  0 1 7 <> <> <> 0 0 0 1077 1077 1 1 1077 1 45.95 0 2293 <> 1054 1087 149 1054 0 <> <>
  1078 2 -1.513190 -0.303215 8.660534 149 F "A" 24 -0.11500 -0.11500 "PHE " " CZ " "    " 6 0 0 808080  ""  0 1 7 <> <> <> 0 0 0 1078 1078 1 1 1078 1 46.27 0 2294 <> 1055 1088 149 1055 0 <> <>
  1079 25 -5.672034 2.597268 7.143463 150 Y "A" 38 -0.50000 -0.50000 "TYR " " N  " "    " 7 0 0 2E2EFF  ""  0 1 7 <> <> <> 0 0 0 1079 1079 1 1 1079 1 56.88 0 2304 <> 1056 1089 150 1056 0 <> <>
  1080 3 -7.005260 2.068500 7.316227 150 Y "A" 24 0.14000 0.14000 "TYR " " CA " "    " 6 0 0 808080  ""  0 1 -1111 FFD200  <> <> 0 0 0 1080 1080 1 1 1080 1 57.97 0 2305 <> 1057 1090 150 1057 0 <> <>
  1081 2 -7.201202 1.778663 8.770990 150 Y "A" 24 0.50000 0.50000 "TYR " " C  " "    " 6 0 0 808080  ""  0 1 7 <> <> <> 0 0 0 1081 1081 1 0 1081 1 58.46 0 2306 <> 1058 1091 150 1058 0 <> <>
  1082 15 -6.845715 0.694331 9.207011 150 Y "A" 70 -0.50000 -0.50000 "TYR " " O  " "    " 8 0 0 FF2E2E  ""  0 1 7 <> <> <> 0 0 0 1082 1082 1 0 1082 1 56.96 0 2307 <> 1059 1092 150 1059 0 <> <>
  1083 3 -7.096369 0.839253 6.409606 150 Y "A" 24 -0.00500 -0.00500 "TYR " " CB " "    " 6 0 0 808080  ""  0 1 7 <> <> <> 0 0 0 1083 1083 1 2 1083 1 57.11 0 2308 <> 1060 1093 150 1060 0 <> <>
  1084 2 -8.424163 0.330772 5.936985 150 Y "A" 24 -0.11500 -0.11500 "TYR " " CG " "    " 6 0 0 808080  ""  0 1 7 <> <> <> 0 0 0 1084 1084 1 0 1084 1 54.57 0 2309 <> 1061 1094 150 1061 0 <> <>
  1085 2 -8.703928 -1.007724 6.015875 150 Y "A" 24 -0.11500 -0.11500 "TYR " " CD1" "    " 6 0 0 808080  ""  0 1 7 <> <> <> 0 0 0 1085 1085 1 1 1085 1 54.85 0 2310 <> 1062 1095 150 1062 0 <> <>
  1086 2 -9.416606 1.248986 5.473392 150 Y "A" 24 -0.11500 -0.11500 "TYR " " CD2" "    " 6 0 0 808080  ""  0 1 7 <> <> <> 0 0 0 1086 1086 1 1 1086 1 53.37 0 2311 <> 1063 1096 150 1063 0 <> <>
  1087 2 -9.956406 -1.507464 5.541580 150 Y "A" 24 -0.11500 -0.11500 "TYR " " CE1" "    " 6 0 0 808080  ""  0 1 7 <> <> <> 0 0 0 1087 1087 1 1 1087 1 56.53 0 2312 <> 1064 1097 150 1064 0 <> <>
  1088 2 -10.698398 0.760139 4.977993 150 Y "A" 24 -0.11500 -0.11500 "TYR " " CE2" "    " 6 0 0 808080  ""  0 1 7 <> <> <> 0 0 0 1088 1088 1 1 1088 1 54.88 0 2313 <> 1065 1098 150 1065 0 <> <>
  1089 2 -10.955471 -0.630487 5.131805 150 Y "A" 24 0.15000 0.15000 "TYR " " CZ " "    " 6 0 0 808080  ""  0 1 7 <> <> <> 0 0 0 1089 1089 1 0 1089 1 56.68 0 2314 <> 1066 1099 150 1066 0 <> <>
  1090 16 -12.201905 -1.121194 4.824375 150 Y "A" 70 -0.58500 -0.58500 "TYR " " OH " "    " 8 0 0 FF2E2E  ""  0 1 7 <> <> <> 0 0 0 1090 1090 1 1 1090 1 57.64 0 2315 <> 1067 1100 150 1067 0 <> <>
  1091 25 -7.537565 2.823665 9.543074 151 A "A" 38 -0.50000 -0.50000 "ALA " " N  " "    " 7 0 0 2E2EFF  ""  1 1 7 <> <> <> 0 0 0 1091 1091 1 1 1091 1 59.18 0 2325 <> 1068 1101 151 1068 0 <> <>
  1092 3 -7.412205 2.883815 10.947939 151 A "A" 24 0.14000 0.14000 "ALA " " CA " "    " 6 0 0 808080  ""  1 1 -1111 FFD200  <> <> 0 0 0 1092 1092 1 1 1092 1 58.9 0 2326 <> 1069 1102 151 1069 0 <> <>
  1093 2 -8.078033 1.683482 11.734137 151 A "A" 24 0.50000 0.50000 "ALA " " C  " "    " 6 0 0 808080  ""  1 1 7 <> <> <> 0 0 0 1093 1093 1 0 1093 1 59.8 0 2327 <> 1070 1103 151 1070 0 <> <>
  1094 15 -7.414168 1.163883 12.612102 151 A "A" 70 -0.50000 -0.50000 "ALA " " O  " "    " 8 0 0 FF2E2E  ""  1 1 7 <> <> <> 0 0 0 1094 1094 1 0 1094 1 58.87 0 2328 <> 1071 1104 151 1071 0 <> <>
  1095 3 -7.987412 4.164262 11.604687 151 A "A" 24 -0.18000 -0.18000 "ALA " " CB " "    " 6 0 0 808080  ""  1 1 7 <> <> <> 0 0 0 1095 1095 1 3 1095 1 58.4 0 2329 <> 1072 1105 151 1072 0 <> <>
  1096 25 -9.217266 1.151398 11.335779 152 P "A" 38 -0.14000 -0.14000 "PRO " " N  " "    " 7 0 0 2E2EFF  ""  1 1 7 <> <> <> 0 0 0 1096 1096 1 0 1096 1 60.46 0 2335 <> 1073 1106 152 1073 0 <> <>
  1097 3 -9.697012 -0.109559 11.995515 152 P "A" 24 0.01000 0.01000 "PRO " " CA " "    " 6 0 0 808080  ""  1 1 -1111 FFD200  <> <> 0 0 0 1097 1097 1 1 1097 1 61.13 0 2336 <> 1074 1107 152 1074 0 <> <>
  1098 2 -8.783848 -1.367560 11.922739 152 P "A" 24 0.50000 0.50000 "PRO " " C  " "    " 6 0 0 808080  ""  1 1 7 <> <> <> 0 0 0 1098 1098 1 0 1098 1 62.45 0 2337 <> 1075 1108 152 1075 0 <> <>
  1099 15 -8.608589 -1.964730 12.966210 152 P "A" 70 -0.50000 -0.50000 "PRO " " O  " "    " 8 0 0 FF2E2E  ""  1 1 7 <> <> <> 0 0 0 1099 1099 1 0 1099 1 63.4 0 2338 <> 1076 1109 152 1076 0 <> <>
  1100 3 -11.155563 -0.371256 11.564940 152 P "A" 24 -0.12000 -0.12000 "PRO " " CB " "    " 6 0 0 808080  ""  1 1 7 <> <> <> 0 0 0 1100 1100 1 2 1100 1 61.92 0 2339 <> 1077 1110 152 1077 0 <> <>
  1101 3 -11.344729 0.541136 10.372685 152 P "A" 24 -0.12000 -0.12000 "PRO " " CG " "    " 6 0 0 808080  ""  1 1 7 <> <> <> 0 0 0 1101 1101 1 2 1101 1 62.91 0 2340 <> 1078 1111 152 1078 0 <> <>
  1102 3 -10.288361 1.682864 10.492023 152 P "A" 24 -0.05000 -0.05000 "PRO " " CD " "    " 6 0 0 808080  ""  1 1 7 <> <> <> 0 0 0 1102 1102 1 2 1102 1 61.68 0 2341 <> 1079 1112 152 1079 0 <> <>
  1103 25 -8.168312 -1.614256 10.757090 153 E "A" 38 -0.50000 -0.50000 "GLU " " N  " "    " 7 0 0 2E2EFF  ""  1 1 7 <> <> <> 0 0 0 1103 1103 1 1 1103 1 63.88 0 2349 <> 1080 1113 153 1080 0 <> <>
  1104 3 -7.268495 -2.696623 10.570861 153 E "A" 24 0.14000 0.14000 "GLU " " CA " "    " 6 0 0 808080  ""  1 1 -1111 FFD200  <> <> 0 0 0 1104 1104 1 1 1104 1 65.18 0 2350 <> 1081 1114 153 1081 0 <> <>
  1105 2 -5.938041 -2.507981 11.418908 153 E "A" 24 0.50000 0.50000 "GLU " " C  " "    " 6 0 0 808080  ""  1 1 7 <> <> <> 0 0 0 1105 1105 1 0 1105 1 65.99 0 2351 <> 1082 1115 153 1082 0 <> <>
  1106 15 -5.302241 -3.499837 11.755831 153 E "A" 70 -0.50000 -0.50000 "GLU " " O  " "    " 8 0 0 FF2E2E  ""  1 1 7 <> <> <> 0 0 0 1106 1106 1 0 1106 1 65.77 0 2352 <> 1083 1116 153 1083 0 <> <>
  1107 3 -6.966048 -2.915487 9.118043 153 E "A" 24 -0.12000 -0.12000 "GLU " " CB " "    " 6 0 0 808080  ""  1 1 7 <> <> <> 0 0 0 1107 1107 1 2 1107 1 66.6 0 2353 <> 1084 1117 153 1084 0 <> <>
  1108 3 -8.102746 -3.589151 8.315068 153 E "A" 24 -0.22000 -0.22000 "GLU " " CG " "    " 6 0 0 808080  ""  1 1 7 <> <> <> 0 0 0 1108 1108 1 2 1108 1 68.35 0 2354 <> 1085 1118 153 1085 0 <> <>
  1109 2 -8.241964 -5.052441 8.719812 153 E "A" 24 0.70000 0.70000 "GLU " " CD " "    " 6 0 0 808080  ""  1 1 7 <> <> <> 0 0 0 1109 1109 1 0 1109 1 71.47 0 2355 <> 1086 1119 153 1086 0 <> <>
  1110 15 -9.286771 -5.335604 9.354482 153 E "A" 70 -0.80000 -0.80000 "GLU " " OE1" "    " 8 0 0 FF2E2E  ""  1 1 7 <> <> <> 0 0 0 1110 1110 1 0 1110 1 72.85 0 2356 <> 1087 1120 153 1087 0 <> <>
  1111 18 -7.474526 -5.885695 8.283912 153 E "A" 70 -0.80000 -0.80000 "GLU " " OE2" "    " 8 -1 0 FF2E2E  ""  1 1 7 <> <> <> 0 0 0 1111 1111 1 0 1111 1 73.31 0 2357 <> 1088 1121 153 1088 0 <> <>
  1112 25 -5.535003 -1.293735 11.738684 154 L "A" 38 -0.50000 -0.50000 "LEU " " N  " "    " 7 0 0 2E2EFF  ""  1 1 7 <> <> <> 0 0 0 1112 1112 1 1 1112 1 66.42 0 2364 <> 1089 1122 154 1089 0 <> <>
  1113 3 -4.371124 -0.986490 12.586404 154 L "A" 24 0.14000 0.14000 "LEU " " CA " "    " 6 0 0 808080  ""  1 1 -1111 FFD200  <> <> 0 0 0 1113 1113 1 1 1113 1 67.08 0 2365 <> 1090 1123 154 1090 0 <> <>
  1114 2 -4.486990 -1.679633 13.936959 154 L "A" 24 0.50000 0.50000 "LEU " " C  " "    " 6 0 0 808080  ""  1 1 7 <> <> <> 0 0 0 1114 1114 1 0 1114 1 67.15 0 2366 <> 1091 1124 154 1091 0 <> <>
  1115 15 -3.408485 -2.021061 14.396592 154 L "A" 70 -0.50000 -0.50000 "LEU " " O  " "    " 8 0 0 FF2E2E  ""  1 1 7 <> <> <> 0 0 0 1115 1115 1 0 1115 1 67.09 0 2367 <> 1092 1125 154 1092 0 <> <>
  1116 3 -4.229620 0.558815 12.715555 154 L "A" 24 -0.12000 -0.12000 "LEU " " CB " "    " 6 0 0 808080  ""  1 1 7 <> <> <> 0 0 0 1116 1116 1 2 1116 1 67.12 0 2368 <> 1093 1126 154 1093 0 <> <>
  1117 3 -2.953338 1.043341 13.444277 154 L "A" 24 -0.06000 -0.06000 "LEU " " CG " "    " 6 0 0 808080  ""  1 1 7 <> <> <> 0 0 0 1117 1117 1 1 1117 1 66.44 0 2369 <> 1094 1127 154 1094 0 <> <>
  1118 3 -1.589486 0.515592 13.092930 154 L "A" 24 -0.18000 -0.18000 "LEU " " CD1" "    " 6 0 0 808080  ""  1 1 7 <> <> <> 0 0 0 1118 1118 1 3 1118 1 65.82 0 2370 <> 1095 1128 154 1095 0 <> <>
  1119 3 -2.870251 2.561679 13.499929 154 L "A" 24 -0.18000 -0.18000 "LEU " " CD2" "    " 6 0 0 808080  ""  1 1 7 <> <> <> 0 0 0 1119 1119 1 3 1119 1 66.64 0 2371 <> 1096 1129 154 1096 0 <> <>
  1120 25 -5.692126 -1.888043 14.540325 155 L "A" 38 -0.50000 -0.50000 "LEU " " N  " "    " 7 0 0 2E2EFF  ""  1 1 7 <> <> <> 0 0 0 1120 1120 1 1 1120 1 66.59 0 2383 <> 1097 1130 155 1097 0 <> <>
  1121 3 -5.832594 -2.610021 15.832600 155 L "A" 24 0.14000 0.14000 "LEU " " CA " "    " 6 0 0 808080  ""  1 1 -1111 FFD200  <> <> 0 0 0 1121 1121 1 1 1121 1 65.29 0 2384 <> 1098 1131 155 1098 0 <> <>
  1122 2 -5.471139 -4.100584 15.786597 155 L "A" 24 0.50000 0.50000 "LEU " " C  " "    " 6 0 0 808080  ""  1 1 7 <> <> <> 0 0 0 1122 1122 1 0 1122 1 65.18 0 2385 <> 1099 1132 155 1099 0 <> <>
  1123 15 -5.114058 -4.739034 16.802796 155 L "A" 70 -0.50000 -0.50000 "LEU " " O  " "    " 8 0 0 FF2E2E  ""  1 1 7 <> <> <> 0 0 0 1123 1123 1 0 1123 1 66.41 0 2386 <> 1100 1133 155 1100 0 <> <>
  1124 3 -7.262223 -2.385173 16.398542 155 L "A" 24 -0.12000 -0.12000 "LEU " " CB " "    " 6 0 0 808080  ""  1 1 7 <> <> <> 0 0 0 1124 1124 1 2 1124 1 62.59 0 2387 <> 1101 1134 155 1101 0 <> <>
  1125 3 -7.511134 -0.898955 16.868708 155 L "A" 24 -0.06000 -0.06000 "LEU " " CG " "    " 6 0 0 808080  ""  1 1 7 <> <> <> 0 0 0 1125 1125 1 1 1125 1 62.5 0 2388 <> 1102 1135 155 1102 0 <> <>
  1126 3 -6.653451 -0.586465 18.087437 155 L "A" 24 -0.18000 -0.18000 "LEU " " CD1" "    " 6 0 0 808080  ""  1 1 7 <> <> <> 0 0 0 1126 1126 1 3 1126 1 60.39 0 2389 <> 1103 1136 155 1103 0 <> <>
  1127 3 -7.546648 0.233787 15.839443 155 L "A" 24 -0.18000 -0.18000 "LEU " " CD2" "    " 6 0 0 808080  ""  1 1 7 <> <> <> 0 0 0 1127 1127 1 3 1127 1 61.51 0 2390 <> 1104 1137 155 1104 0 <> <>
  1128 25 -5.460817 -4.645770 14.567071 156 F "A" 38 -0.50000 -0.50000 "PHE " " N  " "    " 7 0 0 2E2EFF  ""  1 1 7 <> <> <> 0 0 0 1128 1128 1 1 1128 1 64.39 0 2402 <> 1105 1138 156 1105 0 <> <>
  1129 3 -4.963704 -5.961925 14.372044 156 F "A" 24 0.14000 0.14000 "PHE " " CA " "    " 6 0 0 808080  ""  1 1 -1111 FFD200  <> <> 0 0 0 1129 1129 1 1 1129 1 64.88 0 2403 <> 1106 1139 156 1106 0 <> <>
  1130 2 -3.474742 -6.063984 14.228526 156 F "A" 24 0.50000 0.50000 "PHE " " C  " "    " 6 0 0 808080  ""  1 1 7 <> <> <> 0 0 0 1130 1130 1 0 1130 1 65.7 0 2404 <> 1107 1140 156 1107 0 <> <>
  1131 15 -2.892384 -7.116555 14.516947 156 F "A" 70 -0.50000 -0.50000 "PHE " " O  " "    " 8 0 0 FF2E2E  ""  1 1 7 <> <> <> 0 0 0 1131 1131 1 0 1131 1 66.04 0 2405 <> 1108 1141 156 1108 0 <> <>
  1132 3 -5.712452 -6.629877 13.182170 156 F "A" 24 -0.00500 -0.00500 "PHE " " CB " "    " 6 0 0 808080  ""  1 1 7 <> <> <> 0 0 0 1132 1132 1 2 1132 1 65.43 0 2406 <> 1109 1142 156 1109 0 <> <>
  1133 2 -7.133289 -7.042569 13.510728 156 F "A" 24 -0.11500 -0.11500 "PHE " " CG " "    " 6 0 0 808080  ""  1 1 7 <> <> <> 0 0 0 1133 1133 1 0 1133 1 65.2 0 2407 <> 1110 1143 156 1110 0 <> <>
  1134 2 -7.154454 -8.277630 14.194416 156 F "A" 24 -0.11500 -0.11500 "PHE " " CD1" "    " 6 0 0 808080  ""  1 1 7 <> <> <> 0 0 0 1134 1134 1 1 1134 1 64.47 0 2408 <> 1111 1144 156 1111 0 <> <>
  1135 2 -8.264102 -6.230722 13.497689 156 F "A" 24 -0.11500 -0.11500 "PHE " " CD2" "    " 6 0 0 808080  ""  1 1 7 <> <> <> 0 0 0 1135 1135 1 1 1135 1 67.4 0 2409 <> 1112 1145 156 1112 0 <> <>
  1136 2 -8.331565 -8.687225 14.824412 156 F "A" 24 -0.11500 -0.11500 "PHE " " CE1" "    " 6 0 0 808080  ""  1 1 7 <> <> <> 0 0 0 1136 1136 1 1 1136 1 66.44 0 2410 <> 1113 1146 156 1113 0 <> <>
  1137 2 -9.396379 -6.701404 14.112164 156 F "A" 24 -0.11500 -0.11500 "PHE " " CE2" "    " 6 0 0 808080  ""  1 1 7 <> <> <> 0 0 0 1137 1137 1 1 1137 1 68.33 0 2411 <> 1114 1147 156 1114 0 <> <>
  1138 2 -9.455276 -7.897587 14.768361 156 F "A" 24 -0.11500 -0.11500 "PHE " " CZ " "    " 6 0 0 808080  ""  1 1 7 <> <> <> 0 0 0 1138 1138 1 1 1138 1 67.65 0 2412 <> 1115 1148 156 1115 0 <> <>
  1139 25 -2.848697 -5.028694 13.719222 157 F "A" 38 -0.50000 -0.50000 "PHE " " N  " "    " 7 0 0 2E2EFF  ""  1 1 7 <> <> <> 0 0 0 1139 1139 1 1 1139 1 67.5 0 2422 <> 1116 1149 157 1116 0 <> <>
  1140 3 -1.367805 -4.718895 13.661896 157 F "A" 24 0.14000 0.14000 "PHE " " CA " "    " 6 0 0 808080  ""  1 1 -1111 FFD200  <> <> 0 0 0 1140 1140 1 1 1140 1 68.4 0 2423 <> 1117 1150 157 1117 0 <> <>
  1141 2 -0.786260 -4.573182 15.028944 157 F "A" 24 0.50000 0.50000 "PHE " " C  " "    " 6 0 0 808080  ""  1 1 7 <> <> <> 0 0 0 1141 1141 1 0 1141 1 67.63 0 2424 <> 1118 1151 157 1118 0 <> <>
  1142 15 0.287588 -5.055193 15.373954 157 F "A" 70 -0.50000 -0.50000 "PHE " " O  " "    " 8 0 0 FF2E2E  ""  1 1 7 <> <> <> 0 0 0 1142 1142 1 0 1142 1 67.09 0 2425 <> 1119 1152 157 1119 0 <> <>
  1143 3 -1.053181 -3.464021 12.755772 157 F "A" 24 -0.00500 -0.00500 "PHE " " CB " "    " 6 0 0 808080  ""  1 1 7 <> <> <> 0 0 0 1143 1143 1 2 1143 1 69.64 0 2426 <> 1120 1153 157 1120 0 <> <>
  1144 2 -1.060408 -3.693715 11.214244 157 F "A" 24 -0.11500 -0.11500 "PHE " " CG " "    " 6 0 0 808080  ""  1 1 7 <> <> <> 0 0 0 1144 1144 1 0 1144 1 71.56 0 2427 <> 1121 1154 157 1121 0 <> <>
  1145 2 -2.209577 -4.157410 10.527073 157 F "A" 24 -0.11500 -0.11500 "PHE " " CD1" "    " 6 0 0 808080  ""  1 1 7 <> <> <> 0 0 0 1145 1145 1 1 1145 1 74.93 0 2428 <> 1122 1155 157 1122 0 <> <>
  1146 2 0.127304 -3.485491 10.469789 157 F "A" 24 -0.11500 -0.11500 "PHE " " CD2" "    " 6 0 0 808080  ""  1 1 7 <> <> <> 0 0 0 1146 1146 1 1 1146 1 72.55 0 2429 <> 1123 1156 157 1123 0 <> <>
  1147 2 -2.055415 -4.403165 9.150309 157 F "A" 24 -0.11500 -0.11500 "PHE " " CE1" "    " 6 0 0 808080  ""  1 1 7 <> <> <> 0 0 0 1147 1147 1 1 1147 1 76.14 0 2430 <> 1124 1157 157 1124 0 <> <>
  1148 2 0.233209 -3.730086 9.104162 157 F "A" 24 -0.11500 -0.11500 "PHE " " CE2" "    " 6 0 0 808080  ""  1 1 7 <> <> <> 0 0 0 1148 1148 1 1 1148 1 73.04 0 2431 <> 1125 1158 157 1125 0 <> <>
  1149 2 -0.789552 -4.405358 8.516239 157 F "A" 24 -0.11500 -0.11500 "PHE " " CZ " "    " 6 0 0 808080  ""  1 1 7 <> <> <> 0 0 0 1149 1149 1 1 1149 1 74.81 0 2432 <> 1126 1159 157 1126 0 <> <>
  1150 25 -1.516428 -3.892365 15.915414 158 A "A" 38 -0.50000 -0.50000 "ALA " " N  " "    " 7 0 0 2E2EFF  ""  1 1 7 <> <> <> 0 0 0 1150 1150 1 1 1150 1 66.93 0 2442 <> 1127 1160 158 1127 0 <> <>
  1151 3 -1.407706 -3.725816 17.353306 158 A "A" 24 0.14000 0.14000 "ALA " " CA " "    " 6 0 0 808080  ""  1 1 -1111 FFD200  <> <> 0 0 0 1151 1151 1 1 1151 1 65.88 0 2443 <> 1128 1161 158 1128 0 <> <>
  1152 2 -1.288418 -5.007788 18.136690 158 A "A" 24 0.50000 0.50000 "ALA " " C  " "    " 6 0 0 808080  ""  1 1 7 <> <> <> 0 0 0 1152 1152 1 0 1152 1 65.99 0 2444 <> 1129 1162 158 1129 0 <> <>
  1153 15 -0.251354 -5.307722 18.670428 158 A "A" 70 -0.50000 -0.50000 "ALA " " O  " "    " 8 0 0 FF2E2E  ""  1 1 7 <> <> <> 0 0 0 1153 1153 1 0 1153 1 64.59 0 2445 <> 1130 1163 158 1130 0 <> <>
  1154 3 -2.451313 -2.790267 17.959580 158 A "A" 24 -0.18000 -0.18000 "ALA " " CB " "    " 6 0 0 808080  ""  1 1 7 <> <> <> 0 0 0 1154 1154 1 3 1154 1 63.91 0 2446 <> 1131 1164 158 1131 0 <> <>
  1155 25 -2.321401 -5.855883 18.036154 159 K "A" 38 -0.50000 -0.50000 "LYS " " N  " "    " 7 0 0 2E2EFF  ""  1 1 7 <> <> <> 0 0 0 1155 1155 1 1 1155 1 68.43 0 2452 1 1132 1165 159 1132 0 <> <>
  1156 3 -2.262962 -7.292513 18.475557 159 K "A" 24 0.14000 0.14000 "LYS " " CA " "    " 6 0 0 808080  ""  1 1 -1111 FFD200  <> <> 0 0 0 1156 1156 1 1 1156 1 71.06 0 2453 1 1133 1166 159 1133 0 <> 1
  1157 2 -1.114872 -8.116748 17.942920 159 K "A" 24 0.50000 0.50000 "LYS " " C  " "    " 6 0 0 808080  ""  1 1 7 <> <> <> 0 0 0 1157 1157 1 0 1157 1 72.93 0 2454 1 1134 1167 159 1134 0 <> <>
  1158 15 -0.339263 -8.693360 18.691180 159 K "A" 70 -0.50000 -0.50000 "LYS " " O  " "    " 8 0 0 FF2E2E  ""  1 1 7 <> <> <> 0 0 0 1158 1158 1 0 1158 1 73.33 0 2455 1 1135 1168 159 1135 0 <> <>
  1159 25 -0.928314 -8.109622 16.564267 160 R "A" 38 -0.50000 -0.50000 "ARG " " N  " "    " 7 0 0 2E2EFF  ""  1 1 7 <> <> <> 0 0 0 1159 1159 1 1 1159 1 75.15 0 2474 <> 1136 1171 160 1136 0 <> <>
  1160 3 0.270163 -8.761030 15.992211 160 R "A" 24 0.14000 0.14000 "ARG " " CA " "    " 6 0 0 808080  ""  1 1 -1111 FFD200  <> <> 0 0 0 1160 1160 1 1 1160 1 78.07 0 2475 <> 1137 1172 160 1137 0 <> <>
  1161 2 1.611985 -8.208316 16.492453 160 R "A" 24 0.50000 0.50000 "ARG " " C  " "    " 6 0 0 808080  ""  1 1 7 <> <> <> 0 0 0 1161 1161 1 0 1161 1 78.6 0 2476 <> 1138 1173 160 1138 0 <> <>
  1162 15 2.521261 -9.033309 16.728487 160 R "A" 70 -0.50000 -0.50000 "ARG " " O  " "    " 8 0 0 FF2E2E  ""  1 1 7 <> <> <> 0 0 0 1162 1162 1 0 1162 1 78.49 0 2477 <> 1139 1174 160 1139 0 <> <>
  1163 3 0.222676 -8.830473 14.485196 160 R "A" 24 -0.12000 -0.12000 "ARG " " CB " "    " 6 0 0 808080  ""  1 1 7 <> <> <> 0 0 0 1163 1163 1 2 1163 1 80.26 0 2478 <> 1140 1175 160 1140 0 <> <>
  1164 3 -0.974175 -9.699227 14.012641 160 R "A" 24 -0.05000 -0.05000 "ARG " " CG " "    " 6 0 0 808080  ""  1 1 7 <> <> <> 0 0 0 1164 1164 1 2 1164 1 83.73 0 2479 <> 1141 1176 160 1141 0 <> <>
  1165 3 -1.246074 -10.008030 12.478275 160 R "A" 24 0.19000 0.19000 "ARG " " CD " "    " 6 0 0 808080  ""  1 1 7 <> <> <> 0 0 0 1165 1165 1 2 1165 1 86.66 0 2480 <> 1142 1177 160 1142 0 <> <>
  1166 25 -1.051037 -8.805726 11.687725 160 R "A" 38 -0.69997 -0.69997 "ARG " " NE " "    " 7 0 0 2E2EFF  ""  1 1 7 <> <> <> 0 0 0 1166 1166 1 1 1166 1 91.48 0 2481 <> 1143 1178 160 1143 0 <> <>
  1167 2 -0.262504 -8.374565 10.726303 160 R "A" 24 0.63990 0.63990 "ARG " " CZ " "    " 6 0 0 808080  ""  1 1 7 <> <> <> 0 0 0 1167 1167 1 0 1167 1 92.14 0 2482 <> 1144 1179 160 1144 0 <> <>
  1168 25 0.756436 -9.086917 10.300049 160 R "A" 38 -0.79997 -0.79997 "ARG " " NH1" "    " 7 0 0 2E2EFF  ""  1 1 7 <> <> <> 0 0 0 1168 1168 1 2 1168 1 91.9 0 2483 <> 1145 1180 160 1145 0 <> <>
  1169 31 -0.510537 -7.269014 10.051481 160 R "A" 38 -0.79997 -0.79997 "ARG " " NH2" "    " 7 1 0 2E2EFF  ""  1 1 7 <> <> <> 0 0 0 1169 1169 1 2 1169 1 92.73 0 2484 <> 1146 1181 160 1146 0 <> <>
  1170 25 1.705039 -6.881992 16.718053 161 Y "A" 38 -0.50000 -0.50000 "TYR " " N  " "    " 7 0 0 2E2EFF  ""  1 1 7 <> <> <> 0 0 0 1170 1170 1 1 1170 1 79.91 0 2498 <> 1147 1182 161 1147 0 <> <>
  1171 3 2.910589 -6.181990 17.170242 161 Y "A" 24 0.14000 0.14000 "TYR " " CA " "    " 6 0 0 808080  ""  1 1 -1111 FFD200  <> <> 0 0 0 1171 1171 1 1 1171 1 81.04 0 2499 <> 1148 1183 161 1148 0 <> <>
  1172 2 3.191607 -6.569940 18.606849 161 Y "A" 24 0.50000 0.50000 "TYR " " C  " "    " 6 0 0 808080  ""  1 1 7 <> <> <> 0 0 0 1172 1172 1 0 1172 1 81.76 0 2500 <> 1149 1184 161 1149 0 <> <>
  1173 15 4.301981 -7.006952 18.916423 161 Y "A" 70 -0.50000 -0.50000 "TYR " " O  " "    " 8 0 0 FF2E2E  ""  1 1 7 <> <> <> 0 0 0 1173 1173 1 0 1173 1 81.56 0 2501 <> 1150 1185 161 1150 0 <> <>
  1174 3 2.787997 -4.632699 17.028488 161 Y "A" 24 -0.00500 -0.00500 "TYR " " CB " "    " 6 0 0 808080  ""  1 1 7 <> <> <> 0 0 0 1174 1174 1 2 1174 1 81.47 0 2502 <> 1151 1186 161 1151 0 <> <>
  1175 2 3.956485 -3.767630 17.542978 161 Y "A" 24 -0.11500 -0.11500 "TYR " " CG " "    " 6 0 0 808080  ""  1 1 7 <> <> <> 0 0 0 1175 1175 1 0 1175 1 83.28 0 2503 <> 1152 1187 161 1152 0 <> <>
  1176 2 5.162793 -3.665590 16.778845 161 Y "A" 24 -0.11500 -0.11500 "TYR " " CD1" "    " 6 0 0 808080  ""  1 1 7 <> <> <> 0 0 0 1176 1176 1 1 1176 1 82.37 0 2504 <> 1153 1188 161 1153 0 <> <>
  1177 2 3.820490 -2.979905 18.738178 161 Y "A" 24 -0.11500 -0.11500 "TYR " " CD2" "    " 6 0 0 808080  ""  1 1 7 <> <> <> 0 0 0 1177 1177 1 1 1177 1 84.54 0 2505 <> 1154 1189 161 1154 0 <> <>
  1178 2 6.154167 -2.767350 17.133531 161 Y "A" 24 -0.11500 -0.11500 "TYR " " CE1" "    " 6 0 0 808080  ""  1 1 7 <> <> <> 0 0 0 1178 1178 1 1 1178 1 83.1 0 2506 <> 1155 1190 161 1155 0 <> <>
  1179 2 4.764235 -1.932251 19.001962 161 Y "A" 24 -0.11500 -0.11500 "TYR " " CE2" "    " 6 0 0 808080  ""  1 1 7 <> <> <> 0 0 0 1179 1179 1 1 1179 1 83.79 0 2507 <> 1156 1191 161 1156 0 <> <>
  1180 2 5.954987 -1.961126 18.249756 161 Y "A" 24 0.15000 0.15000 "TYR " " CZ " "    " 6 0 0 808080  ""  1 1 7 <> <> <> 0 0 0 1180 1180 1 0 1180 1 84.32 0 2508 <> 1157 1192 161 1157 0 <> <>
  1181 16 6.858151 -0.978835 18.588254 161 Y "A" 70 -0.58500 -0.58500 "TYR " " OH " "    " 8 0 0 FF2E2E  ""  1 1 7 <> <> <> 0 0 0 1181 1181 1 1 1181 1 85.76 0 2509 <> 1158 1193 161 1158 0 <> <>
  1182 25 2.214308 -6.647840 19.430076 162 K "A" 38 -0.50000 -0.50000 "LYS " " N  " "    " 7 0 0 2E2EFF  ""  1 1 7 <> <> <> 0 0 0 1182 1182 1 1 1182 1 81.86 0 2519 1 1159 1194 162 1159 0 <> <>
  1183 3 2.366589 -6.860456 20.885137 162 K "A" 24 0.14000 0.14000 "LYS " " CA " "    " 6 0 0 808080  ""  1 1 -1111 FFD200  <> <> 0 0 0 1183 1183 1 1 1183 1 81.63 0 2520 1 1160 1195 162 1160 0 <> 1
  1184 2 2.556563 -8.387592 21.223759 162 K "A" 24 0.50000 0.50000 "LYS " " C  " "    " 6 0 0 808080  ""  1 1 7 <> <> <> 0 0 0 1184 1184 1 0 1184 1 81.08 0 2521 1 1161 1196 162 1161 0 <> <>
  1185 15 3.191964 -8.722919 22.246051 162 K "A" 70 -0.50000 -0.50000 "LYS " " O  " "    " 8 0 0 FF2E2E  ""  1 1 7 <> <> <> 0 0 0 1185 1185 1 0 1185 1 81.65 0 2522 1 1162 1197 162 1162 0 <> <>
  1186 25 2.131835 -9.261147 20.259799 163 A "A" 38 -0.50000 -0.50000 "ALA " " N  " "    " 7 0 0 2E2EFF  ""  1 1 7 <> <> <> 0 0 0 1186 1186 1 1 1186 1 80.2 0 2541 <> 1163 1199 163 1163 0 <> <>
  1187 3 2.258458 -10.713987 20.492292 163 A "A" 24 0.14000 0.14000 "ALA " " CA " "    " 6 0 0 808080  ""  1 1 -1111 FFD200  <> <> 0 0 0 1187 1187 1 1 1187 1 80.46 0 2542 <> 1164 1200 163 1164 0 <> <>
  1188 2 3.798952 -11.105272 20.472988 163 A "A" 24 0.50000 0.50000 "ALA " " C  " "    " 6 0 0 808080  ""  1 1 7 <> <> <> 0 0 0 1188 1188 1 0 1188 1 80.99 0 2543 <> 1165 1201 163 1165 0 <> <>
  1189 15 4.264843 -11.732095 21.382470 163 A "A" 70 -0.50000 -0.50000 "ALA " " O  " "    " 8 0 0 FF2E2E  ""  1 1 7 <> <> <> 0 0 0 1189 1189 1 0 1189 1 80.09 0 2544 <> 1166 1202 163 1166 0 <> <>
  1190 3 1.507159 -11.560960 19.546760 163 A "A" 24 -0.18000 -0.18000 "ALA " " CB " "    " 6 0 0 808080  ""  1 1 7 <> <> <> 0 0 0 1190 1190 1 3 1190 1 80.55 0 2545 <> 1167 1203 163 1167 0 <> <>
  1191 25 4.451972 -10.529199 19.503706 164 A "A" 38 -0.50000 -0.50000 "ALA " " N  " "    " 7 0 0 2E2EFF  ""  1 1 7 <> <> <> 0 0 0 1191 1191 1 1 1191 1 81.72 0 2551 <> 1168 1204 164 1168 0 <> <>
  1192 3 5.936462 -10.624101 19.339720 164 A "A" 24 0.14000 0.14000 "ALA " " CA " "    " 6 0 0 808080  ""  1 1 -1111 FFD200  <> <> 0 0 0 1192 1192 1 1 1192 1 82.16 0 2552 <> 1169 1205 164 1169 0 <> <>
  1193 2 6.753468 -10.136665 20.513022 164 A "A" 24 0.50000 0.50000 "ALA " " C  " "    " 6 0 0 808080  ""  1 1 7 <> <> <> 0 0 0 1193 1193 1 0 1193 1 83.04 0 2553 <> 1170 1206 164 1170 0 <> <>
  1194 15 7.630947 -10.806621 21.012711 164 A "A" 70 -0.50000 -0.50000 "ALA " " O  " "    " 8 0 0 FF2E2E  ""  1 1 7 <> <> <> 0 0 0 1194 1194 1 0 1194 1 82.39 0 2554 <> 1171 1207 164 1171 0 <> <>
  1195 3 6.331506 -9.938129 18.072629 164 A "A" 24 -0.18000 -0.18000 "ALA " " CB " "    " 6 0 0 808080  ""  1 1 7 <> <> <> 0 0 0 1195 1195 1 3 1195 1 81.11 0 2555 <> 1172 1208 164 1172 0 <> <>
  1196 25 6.435105 -8.889564 20.972177 165 F "A" 38 -0.50000 -0.50000 "PHE " " N  " "    " 7 0 0 2E2EFF  ""  1 1 7 <> <> <> 0 0 0 1196 1196 1 1 1196 1 84.27 0 2561 <> 1173 1209 165 1173 0 <> <>
  1197 3 6.953442 -8.396609 22.236804 165 F "A" 24 0.14000 0.14000 "PHE " " CA " "    " 6 0 0 808080  ""  1 1 -1111 FFD200  <> <> 0 0 0 1197 1197 1 1 1197 1 85.61 0 2562 <> 1174 1210 165 1174 0 <> <>
  1198 2 6.731351 -9.328856 23.453821 165 F "A" 24 0.50000 0.50000 "PHE " " C  " "    " 6 0 0 808080  ""  1 1 7 <> <> <> 0 0 0 1198 1198 1 0 1198 1 86.59 0 2563 <> 1175 1211 165 1175 0 <> <>
  1199 15 7.623991 -9.481341 24.247350 165 F "A" 70 -0.50000 -0.50000 "PHE " " O  " "    " 8 0 0 FF2E2E  ""  1 1 7 <> <> <> 0 0 0 1199 1199 1 0 1199 1 86.31 0 2564 <> 1176 1212 165 1176 0 <> <>
  1200 3 6.466923 -6.922645 22.394425 165 F "A" 24 -0.00500 -0.00500 "PHE " " CB " "    " 6 0 0 808080  ""  1 1 7 <> <> <> 0 0 0 1200 1200 1 2 1200 1 85.41 0 2565 <> 1177 1213 165 1177 0 <> <>
  1201 2 7.276580 -5.816503 21.635688 165 F "A" 24 -0.11500 -0.11500 "PHE " " CG " "    " 6 0 0 808080  ""  1 1 7 <> <> <> 0 0 0 1201 1201 1 0 1201 1 86.05 0 2566 <> 1178 1214 165 1178 0 <> <>
  1202 2 8.428263 -5.380931 22.303852 165 F "A" 24 -0.11500 -0.11500 "PHE " " CD1" "    " 6 0 0 808080  ""  1 1 7 <> <> <> 0 0 0 1202 1202 1 1 1202 1 86.03 0 2567 <> 1179 1215 165 1179 0 <> <>
  1203 2 7.040972 -5.438003 20.317005 165 F "A" 24 -0.11500 -0.11500 "PHE " " CD2" "    " 6 0 0 808080  ""  1 1 7 <> <> <> 0 0 0 1203 1203 1 1 1203 1 86.75 0 2568 <> 1180 1216 165 1180 0 <> <>
  1204 2 9.318915 -4.481729 21.707346 165 F "A" 24 -0.11500 -0.11500 "PHE " " CE1" "    " 6 0 0 808080  ""  1 1 7 <> <> <> 0 0 0 1204 1204 1 1 1204 1 85.42 0 2569 <> 1181 1217 165 1181 0 <> <>
  1205 2 8.004699 -4.622685 19.658345 165 F "A" 24 -0.11500 -0.11500 "PHE " " CE2" "    " 6 0 0 808080  ""  1 1 7 <> <> <> 0 0 0 1205 1205 1 1 1205 1 85.79 0 2570 <> 1182 1218 165 1182 0 <> <>
  1206 2 9.174872 -4.144147 20.353345 165 F "A" 24 -0.11500 -0.11500 "PHE " " CZ " "    " 6 0 0 808080  ""  1 1 7 <> <> <> 0 0 0 1206 1206 1 1 1206 1 86.31 0 2571 <> 1183 1219 165 1183 0 <> <>
  1207 25 5.549123 -9.930276 23.523456 166 T "A" 38 -0.50000 -0.50000 "THR " " N  " "    " 7 0 0 2E2EFF  ""  1 1 7 <> <> <> 0 0 0 1207 1207 1 1 1207 1 87.34 0 2581 <> 1184 1220 166 1184 0 <> <>
  1208 3 5.153173 -10.768056 24.639405 166 T "A" 24 0.14000 0.14000 "THR " " CA " "    " 6 0 0 808080  ""  1 1 -1111 FFD200  <> <> 0 0 0 1208 1208 1 1 1208 1 88.74 0 2582 <> 1185 1221 166 1185 0 <> <>
  1209 2 5.906316 -12.082569 24.715899 166 T "A" 24 0.50000 0.50000 "THR " " C  " "    " 6 0 0 808080  ""  1 1 7 <> <> <> 0 0 0 1209 1209 1 0 1209 1 90.69 0 2583 <> 1186 1222 166 1186 0 <> <>
  1210 15 6.287543 -12.466793 25.818462 166 T "A" 70 -0.50000 -0.50000 "THR " " O  " "    " 8 0 0 FF2E2E  ""  1 1 7 <> <> <> 0 0 0 1210 1210 1 0 1210 1 91.02 0 2584 <> 1187 1223 166 1187 0 <> <>
  1211 3 3.607947 -11.090414 24.622710 166 T "A" 24 0.20500 0.20500 "THR " " CB " "    " 6 0 0 808080  ""  1 1 7 <> <> <> 0 0 0 1211 1211 1 1 1211 1 88.65 0 2585 <> 1188 1224 166 1188 0 <> <>
  1212 16 2.894311 -9.864777 24.710298 166 T "A" 70 -0.68300 -0.68300 "THR " " OG1" "    " 8 0 0 FF2E2E  ""  1 1 7 <> <> <> 0 0 0 1212 1212 1 1 1212 1 87.65 0 2586 <> 1189 1225 166 1189 0 <> <>
  1213 3 3.037329 -12.075163 25.628117 166 T "A" 24 -0.18000 -0.18000 "THR " " CG2" "    " 6 0 0 808080  ""  1 1 7 <> <> <> 0 0 0 1213 1213 1 3 1213 1 88.44 0 2587 <> 1190 1226 166 1190 0 <> <>
  1214 25 6.274086 -12.690597 23.560207 167 E "A" 38 -0.50000 -0.50000 "GLU " " N  " "    " 7 0 0 2E2EFF  ""  1 1 7 <> <> <> 0 0 0 1214 1214 1 1 1214 1 93.57 0 2595 <> 1191 1227 167 1191 0 <> <>
  1215 3 7.111485 -13.870838 23.570271 167 E "A" 24 0.14000 0.14000 "GLU " " CA " "    " 6 0 0 808080  ""  1 1 -1111 FFD200  <> <> 0 0 0 1215 1215 1 1 1215 1 96.62 0 2596 <> 1192 1228 167 1192 0 <> <>
  1216 2 8.670840 -13.450246 23.568020 167 E "A" 24 0.50000 0.50000 "GLU " " C  " "    " 6 0 0 808080  ""  1 1 7 <> <> <> 0 0 0 1216 1216 1 0 1216 1 96.9 0 2597 <> 1193 1229 167 1193 0 <> <>
  1217 15 9.514469 -14.033910 24.173728 167 E "A" 70 -0.50000 -0.50000 "GLU " " O  " "    " 8 0 0 FF2E2E  ""  1 1 7 <> <> <> 0 0 0 1217 1217 1 0 1217 1 96.65 0 2598 <> 1194 1230 167 1194 0 <> <>
  1218 3 6.678558 -14.852640 22.411625 167 E "A" 24 -0.12000 -0.12000 "GLU " " CB " "    " 6 0 0 808080  ""  1 1 7 <> <> <> 0 0 0 1218 1218 1 2 1218 1 99.26 0 2599 <> 1195 1231 167 1195 0 <> <>
  1219 3 6.785318 -14.314195 20.986156 167 E "A" 24 -0.22000 -0.22000 "GLU " " CG " "    " 6 0 0 808080  ""  1 1 7 <> <> <> 0 0 0 1219 1219 1 2 1219 1 103.16 0 2600 <> 1196 1232 167 1196 0 <> <>
  1220 2 6.433886 -15.416738 19.975234 167 E "A" 24 0.70000 0.70000 "GLU " " CD " "    " 6 0 0 808080  ""  1 1 7 <> <> <> 0 0 0 1220 1220 1 0 1220 1 104.78 0 2601 <> 1197 1233 167 1197 0 <> <>
  1221 15 6.941511 -16.586496 20.068100 167 E "A" 70 -0.80000 -0.80000 "GLU " " OE1" "    " 8 0 0 FF2E2E  ""  1 1 7 <> <> <> 0 0 0 1221 1221 1 0 1221 1 104.85 0 2602 <> 1198 1234 167 1198 0 <> <>
  1222 18 5.622643 -15.056692 19.062742 167 E "A" 70 -0.80000 -0.80000 "GLU " " OE2" "    " 8 -1 0 FF2E2E  ""  1 1 7 <> <> <> 0 0 0 1222 1222 1 0 1222 1 106.05 0 2603 <> 1199 1235 167 1199 0 <> <>
  1223 25 9.061594 -12.453104 22.793040 168 C "A" 38 -0.50000 -0.50000 "CYS " " N  " "    " 7 0 0 2E2EFF  ""  1 1 7 <> <> <> 0 0 0 1223 1223 1 1 1223 1 97.97 0 2610 <> 1200 1236 168 1200 0 <> <>
  1224 3 10.506294 -12.201217 22.410016 168 C "A" 24 0.14000 0.14000 "CYS " " CA " "    " 6 0 0 808080  ""  1 1 -1111 FFD200  <> <> 0 0 0 1224 1224 1 1 1224 1 99.02 0 2611 <> 1201 1237 168 1201 0 <> <>
  1225 2 11.312476 -11.491062 23.456635 168 C "A" 24 0.50000 0.50000 "CYS " " C  " "    " 6 0 0 808080  ""  1 1 7 <> <> <> 0 0 0 1225 1225 1 0 1225 1 99.25 0 2612 <> 1202 1238 168 1202 0 <> <>
  1226 15 12.505819 -11.810394 23.492115 168 C "A" 70 -0.50000 -0.50000 "CYS " " O  " "    " 8 0 0 FF2E2E  ""  1 1 7 <> <> <> 0 0 0 1226 1226 1 0 1226 1 98.75 0 2613 <> 1203 1239 168 1203 0 <> <>
  1227 3 10.581422 -11.452999 21.046863 168 C "A" 24 0.09750 0.09750 "CYS " " CB " "    " 6 0 0 808080  ""  1 1 7 <> <> <> 0 0 0 1227 1227 1 2 1227 1 99.88 0 2614 <> 1204 1240 168 1204 0 <> <>
  1228 49 10.011205 -12.360530 19.632040 168 C "A" 143 -0.21750 -0.21750 "CYS " " SG " "    " 16 0 0 FFFF6B  ""  1 1 7 <> <> <> 0 0 0 1228 1228 1 0 1228 1 101.2 0 2615 <> 1205 1241 168 1205 0 <> <>
  1229 25 10.658587 -10.781532 24.391884 169 C "A" 38 -0.50000 -0.50000 "CYS " " N  " "    " 7 0 0 2E2EFF  ""  0 1 7 <> <> <> 0 0 0 1229 1229 1 1 1229 1 100.25 0 2620 <> 1206 1242 169 1206 0 <> <>
  1230 3 11.237603 -10.234085 25.617937 169 C "A" 24 0.14000 0.14000 "CYS " " CA " "    " 6 0 0 808080  ""  0 1 -1111 FFD200  <> <> 0 0 0 1230 1230 1 1 1230 1 101.4 0 2621 <> 1207 1243 169 1207 0 <> <>
  1231 2 11.365601 -11.359670 26.717822 169 C "A" 24 0.50000 0.50000 "CYS " " C  " "    " 6 0 0 808080  ""  0 1 7 <> <> <> 0 0 0 1231 1231 1 0 1231 1 103.24 0 2622 <> 1208 1244 169 1208 0 <> <>
  1232 15 11.866651 -11.037864 27.783804 169 C "A" 70 -0.50000 -0.50000 "CYS " " O  " "    " 8 0 0 FF2E2E  ""  0 1 7 <> <> <> 0 0 0 1232 1232 1 0 1232 1 103.82 0 2623 <> 1209 1245 169 1209 0 <> <>
  1233 3 10.448645 -8.943040 26.068223 169 C "A" 24 0.09750 0.09750 "CYS " " CB " "    " 6 0 0 808080  ""  0 1 7 <> <> <> 0 0 0 1233 1233 1 2 1233 1 99.24 0 2624 <> 1210 1246 169 1210 0 <> <>
  1234 49 10.580349 -7.702815 24.844262 169 C "A" 143 -0.21750 -0.21750 "CYS " " SG " "    " 16 0 0 FFFF6B  ""  0 1 7 <> <> <> 0 0 0 1234 1234 1 0 1234 1 97.05 0 2625 <> 1211 1247 169 1211 0 <> <>
  1235 25 10.978872 -12.589788 26.395876 170 Q "A" 38 -0.50000 -0.50000 "GLN " " N  " "    " 7 0 0 2E2EFF  ""  0 1 7 <> <> <> 0 0 0 1235 1235 1 1 1235 1 104.77 0 2630 1 1212 1248 170 1212 0 <> <>
  1236 3 11.304701 -13.697097 27.178698 170 Q "A" 24 0.14000 0.14000 "GLN " " CA " "    " 6 0 0 808080  ""  0 1 -1111 FFD200  <> <> 0 0 0 1236 1236 1 1 1236 1 105.69 0 2631 1 1213 1249 170 1213 0 <> 1
  1237 2 12.254552 -14.680065 26.347973 170 Q "A" 24 0.50000 0.50000 "GLN " " C  " "    " 6 0 0 808080  ""  0 1 7 <> <> <> 0 0 0 1237 1237 1 0 1237 1 107.03 0 2632 1 1214 1250 170 1214 0 <> <>
  1238 15 12.494215 -15.815771 26.792152 170 Q "A" 70 -0.50000 -0.50000 "GLN " " O  " "    " 8 0 0 FF2E2E  ""  0 1 7 <> <> <> 0 0 0 1238 1238 1 0 1238 1 107.42 0 2633 1 1215 1251 170 1215 0 <> <>
  1239 25 12.840293 -14.242529 25.223789 171 A "A" 38 -0.50000 -0.50000 "ALA " " N  " "    " 7 0 0 2E2EFF  ""  0 1 7 <> <> <> 0 0 0 1239 1239 1 1 1239 1 108.67 0 2647 <> 1216 1253 171 1216 0 <> <>
  1240 3 13.817087 -15.053815 24.437168 171 A "A" 24 0.14000 0.14000 "ALA " " CA " "    " 6 0 0 808080  ""  0 1 -1111 FFD200  <> <> 0 0 0 1240 1240 1 1 1240 1 110.23 0 2648 <> 1217 1254 171 1217 0 <> <>
  1241 2 15.198991 -14.801979 24.948832 171 A "A" 24 0.50000 0.50000 "ALA " " C  " "    " 6 0 0 808080  ""  0 1 7 <> <> <> 0 0 0 1241 1241 1 0 1241 1 111.08 0 2649 <> 1218 1255 171 1218 0 <> <>
  1242 15 15.503253 -13.717926 25.461778 171 A "A" 70 -0.50000 -0.50000 "ALA " " O  " "    " 8 0 0 FF2E2E  ""  0 1 7 <> <> <> 0 0 0 1242 1242 1 0 1242 1 110.64 0 2650 <> 1219 1256 171 1219 0 <> <>
  1243 3 13.738327 -14.741134 22.944779 171 A "A" 24 -0.18000 -0.18000 "ALA " " CB " "    " 6 0 0 808080  ""  0 1 7 <> <> <> 0 0 0 1243 1243 1 3 1243 1 110.52 0 2651 <> 1220 1257 171 1220 0 <> <>
  1244 25 16.149662 -15.738384 24.881596 172 A "A" 38 -0.50000 -0.50000 "ALA " " N  " "    " 7 0 0 2E2EFF  ""  0 1 7 <> <> <> 0 0 0 1244 1244 1 1 1244 1 111.93 0 2657 <> 1221 1258 172 1221 0 <> <>
  1245 3 17.526214 -15.534565 25.222357 172 A "A" 24 0.14000 0.14000 "ALA " " CA " "    " 6 0 0 808080  ""  0 1 -1111 FFD200  <> <> 0 0 0 1245 1245 1 1 1245 1 112.75 0 2658 <> 1222 1259 172 1222 0 <> <>
  1246 2 18.319786 -14.899290 24.065636 172 A "A" 24 0.50000 0.50000 "ALA " " C  " "    " 6 0 0 808080  ""  0 1 7 <> <> <> 0 0 0 1246 1246 1 0 1246 1 113.34 0 2659 <> 1223 1260 172 1223 0 <> <>
  1247 15 19.239648 -14.076097 24.324244 172 A "A" 70 -0.50000 -0.50000 "ALA " " O  " "    " 8 0 0 FF2E2E  ""  0 1 7 <> <> <> 0 0 0 1247 1247 1 0 1247 1 112.99 0 2660 <> 1224 1261 172 1224 0 <> <>
  1248 3 18.064811 -16.913900 25.699008 172 A "A" 24 -0.18000 -0.18000 "ALA " " CB " "    " 6 0 0 808080  ""  0 1 7 <> <> <> 0 0 0 1248 1248 1 3 1248 1 111.84 0 2661 <> 1225 1262 172 1225 0 <> <>
  1249 25 17.850467 -15.162326 22.817790 173 D "A" 38 -0.50000 -0.50000 "ASP " " N  " "    " 7 0 0 2E2EFF  ""  0 1 7 <> <> <> 0 0 0 1249 1249 1 1 1249 1 113.97 0 2667 <> 1226 1263 173 1226 0 <> <>
  1250 3 18.308326 -14.498920 21.607136 173 D "A" 24 0.14000 0.14000 "ASP " " CA " "    " 6 0 0 808080  ""  0 1 -1112 FFF000  <> <> 0 0 0 1250 1250 1 1 1250 1 114.16 0 2668 <> 1227 1264 173 1227 0 <> <>
  1251 2 17.249158 -13.466289 21.213618 173 D "A" 24 0.50000 0.50000 "ASP " " C  " "    " 6 0 0 808080  ""  0 1 7 <> <> <> 0 0 0 1251 1251 1 0 1251 1 113.62 0 2669 <> 1228 1265 173 1228 0 <> <>
  1252 15 16.375169 -13.691351 20.345305 173 D "A" 70 -0.50000 -0.50000 "ASP " " O  " "    " 8 0 0 FF2E2E  ""  0 1 7 <> <> <> 0 0 0 1252 1252 1 0 1252 1 113.13 0 2670 <> 1229 1266 173 1229 0 <> <>
  1253 3 18.591484 -15.368202 20.359216 173 D "A" 24 -0.22000 -0.22000 "ASP " " CB " "    " 6 0 0 808080  ""  0 1 7 <> <> <> 0 0 0 1253 1253 1 2 1253 1 114.89 0 2671 <> 1230 1267 173 1230 0 <> <>
  1254 2 19.495981 -16.607967 20.525776 173 D "A" 24 0.70000 0.70000 "ASP " " CG " "    " 6 0 0 808080  ""  0 1 7 <> <> <> 0 0 0 1254 1254 1 0 1254 1 115.48 0 2672 <> 1231 1268 173 1231 0 <> <>
  1255 15 20.581220 -16.448715 21.061697 173 D "A" 70 -0.80000 -0.80000 "ASP " " OD1" "    " 8 0 0 FF2E2E  ""  0 1 7 <> <> <> 0 0 0 1255 1255 1 0 1255 1 115.12 0 2673 <> 1232 1269 173 1232 0 <> <>
  1256 18 19.163965 -17.658138 19.914425 173 D "A" 70 -0.80000 -0.80000 "ASP " " OD2" "    " 8 -1 0 FF2E2E  ""  0 1 7 <> <> <> 0 0 0 1256 1256 1 0 1256 1 115.35 0 2674 <> 1233 1270 173 1233 0 <> <>
  1257 25 17.306297 -12.372697 21.949364 174 K "A" 38 -0.50000 -0.50000 "LYS " " N  " "    " 7 0 0 2E2EFF  ""  1 1 7 <> <> <> 0 0 0 1257 1257 1 1 1257 1 113.1 0 2679 1 1234 1271 174 1234 0 <> <>
  1258 3 16.310440 -11.295803 21.989382 174 K "A" 24 0.14000 0.14000 "LYS " " CA " "    " 6 0 0 808080  ""  1 1 -1112 FFF000  <> <> 0 0 0 1258 1258 1 1 1258 1 111.92 0 2680 1 1235 1272 174 1235 0 <> 1
  1259 2 15.925371 -10.658107 20.682232 174 K "A" 24 0.50000 0.50000 "LYS " " C  " "    " 6 0 0 808080  ""  1 1 7 <> <> <> 0 0 0 1259 1259 1 0 1259 1 110.71 0 2681 1 1236 1273 174 1236 0 <> <>
  1260 15 14.805356 -10.774911 20.205080 174 K "A" 70 -0.50000 -0.50000 "LYS " " O  " "    " 8 0 0 FF2E2E  ""  1 1 7 <> <> <> 0 0 0 1260 1260 1 0 1260 1 110.54 0 2682 1 1237 1274 174 1237 0 <> <>
  1261 25 16.912580 -9.991147 20.078444 175 A "A" 38 -0.50000 -0.50000 "ALA " " N  " "    " 7 0 0 2E2EFF  ""  1 1 7 <> <> <> 0 0 0 1261 1261 1 1 1261 1 108.94 0 2701 <> 1238 1276 175 1238 0 <> <>
  1262 3 16.784750 -9.367827 18.779459 175 A "A" 24 0.14000 0.14000 "ALA " " CA " "    " 6 0 0 808080  ""  1 1 -1112 FFF000  <> <> 0 0 0 1262 1262 1 1 1262 1 106.93 0 2702 <> 1239 1277 175 1239 0 <> <>
  1263 2 16.301120 -10.313787 17.623885 175 A "A" 24 0.50000 0.50000 "ALA " " C  " "    " 6 0 0 808080  ""  1 1 7 <> <> <> 0 0 0 1263 1263 1 0 1263 1 105.82 0 2703 <> 1240 1278 175 1240 0 <> <>
  1264 15 15.473011 -9.853807 16.859969 175 A "A" 70 -0.50000 -0.50000 "ALA " " O  " "    " 8 0 0 FF2E2E  ""  1 1 7 <> <> <> 0 0 0 1264 1264 1 0 1264 1 105.56 0 2704 <> 1241 1279 175 1241 0 <> <>
  1265 3 18.120183 -8.813438 18.392148 175 A "A" 24 -0.18000 -0.18000 "ALA " " CB " "    " 6 0 0 808080  ""  1 1 7 <> <> <> 0 0 0 1265 1265 1 3 1265 1 106.67 0 2705 <> 1242 1280 175 1242 0 <> <>
  1266 25 16.974309 -11.508617 17.478607 176 A "A" 38 -0.50000 -0.50000 "ALA " " N  " "    " 7 0 0 2E2EFF  ""  1 1 7 <> <> <> 0 0 0 1266 1266 1 1 1266 1 104.39 0 2711 <> 1243 1281 176 1243 0 <> <>
  1267 3 16.697500 -12.510837 16.469208 176 A "A" 24 0.14000 0.14000 "ALA " " CA " "    " 6 0 0 808080  ""  1 1 -1112 FFF000  <> <> 0 0 0 1267 1267 1 1 1267 1 103.15 0 2712 <> 1244 1282 176 1244 0 <> <>
  1268 2 15.298889 -13.197349 16.469514 176 A "A" 24 0.50000 0.50000 "ALA " " C  " "    " 6 0 0 808080  ""  1 1 7 <> <> <> 0 0 0 1268 1268 1 0 1268 1 102.44 0 2713 <> 1245 1283 176 1245 0 <> <>
  1269 15 14.918367 -13.798940 15.489296 176 A "A" 70 -0.50000 -0.50000 "ALA " " O  " "    " 8 0 0 FF2E2E  ""  1 1 7 <> <> <> 0 0 0 1269 1269 1 0 1269 1 102.59 0 2714 <> 1246 1284 176 1246 0 <> <>
  1270 3 17.859128 -13.466278 16.406631 176 A "A" 24 -0.18000 -0.18000 "ALA " " CB " "    " 6 0 0 808080  ""  1 1 7 <> <> <> 0 0 0 1270 1270 1 3 1270 1 102.19 0 2715 <> 1247 1285 176 1247 0 <> <>
  1271 25 14.593687 -13.172533 17.656780 177 C "A" 38 -0.50000 -0.50000 "CYS " " N  " "    " 7 0 0 2E2EFF  ""  1 1 7 <> <> <> 0 0 0 1271 1271 1 1 1271 1 101.08 0 2721 <> 1248 1286 177 1248 0 <> <>
  1272 3 13.221378 -13.521824 17.790717 177 C "A" 24 0.14000 0.14000 "CYS " " CA " "    " 6 0 0 808080  ""  1 1 -1112 FFF000  <> <> 0 0 0 1272 1272 1 1 1272 1 99.58 0 2722 <> 1249 1287 177 1249 0 <> <>
  1273 2 12.346540 -12.424505 17.150355 177 C "A" 24 0.50000 0.50000 "CYS " " C  " "    " 6 0 0 808080  ""  1 1 7 <> <> <> 0 0 0 1273 1273 1 0 1273 1 98.95 0 2723 <> 1250 1288 177 1250 0 <> <>
  1274 15 11.484807 -12.748117 16.345656 177 C "A" 70 -0.50000 -0.50000 "CYS " " O  " "    " 8 0 0 FF2E2E  ""  1 1 7 <> <> <> 0 0 0 1274 1274 1 0 1274 1 98.93 0 2724 <> 1251 1289 177 1251 0 <> <>
  1275 3 12.935886 -13.716875 19.352577 177 C "A" 24 0.09750 0.09750 "CYS " " CB " "    " 6 0 0 808080  ""  1 1 7 <> <> <> 0 0 0 1275 1275 1 2 1275 1 99.19 0 2725 <> 1252 1290 177 1252 0 <> <>
  1276 49 11.188753 -14.060340 19.723032 177 C "A" 143 -0.21750 -0.21750 "CYS " " SG " "    " 16 0 0 FFFF6B  ""  1 1 7 <> <> <> 0 0 0 1276 1276 1 0 1276 1 99.49 0 2726 <> 1253 1291 177 1253 0 <> <>
  1277 25 12.549356 -11.189426 17.535595 178 L "A" 38 -0.50000 -0.50000 "LEU " " N  " "    " 7 0 0 2E2EFF  ""  1 1 7 <> <> <> 0 0 0 1277 1277 1 1 1277 1 98 0 2731 1 1254 1292 178 1254 0 <> <>
  1278 3 11.638098 -10.060083 17.436795 178 L "A" 24 0.14000 0.14000 "LEU " " CA " "    " 6 0 0 808080  ""  1 1 -1112 FFF000  <> <> 0 0 0 1278 1278 1 1 1278 1 97.02 0 2732 1 1255 1293 178 1255 0 <> 1
  1279 2 11.774795 -9.291120 16.075661 178 L "A" 24 0.50000 0.50000 "LEU " " C  " "    " 6 0 0 808080  ""  1 1 7 <> <> <> 0 0 0 1279 1279 1 0 1279 1 95.72 0 2733 1 1256 1294 178 1256 0 <> <>
  1280 15 10.746009 -9.064934 15.384311 178 L "A" 70 -0.50000 -0.50000 "LEU " " O  " "    " 8 0 0 FF2E2E  ""  1 1 7 <> <> <> 0 0 0 1280 1280 1 0 1280 1 95.98 0 2734 1 1257 1295 178 1257 0 <> <>
  1281 25 13.001590 -8.860872 15.736606 179 L "A" 38 -0.50000 -0.50000 "LEU " " N  " "    " 7 0 0 2E2EFF  ""  1 1 7 <> <> <> 0 0 0 1281 1281 1 1 1281 1 94.18 0 2750 <> 1258 1297 179 1258 0 <> <>
  1282 3 13.222639 -7.989978 14.620545 179 L "A" 24 0.14000 0.14000 "LEU " " CA " "    " 6 0 0 808080  ""  1 1 -1112 FFF000  <> <> 0 0 0 1282 1282 1 1 1282 1 92.62 0 2751 <> 1259 1298 179 1259 0 <> <>
  1283 2 12.926649 -8.545627 13.213129 179 L "A" 24 0.50000 0.50000 "LEU " " C  " "    " 6 0 0 808080  ""  1 1 7 <> <> <> 0 0 0 1283 1283 1 0 1283 1 90.86 0 2752 <> 1260 1299 179 1260 0 <> <>
  1284 15 12.421497 -7.748614 12.462173 179 L "A" 70 -0.50000 -0.50000 "LEU " " O  " "    " 8 0 0 FF2E2E  ""  1 1 7 <> <> <> 0 0 0 1284 1284 1 0 1284 1 91.33 0 2753 <> 1261 1300 179 1261 0 <> <>
  1285 3 14.650468 -7.410223 14.740382 179 L "A" 24 -0.12000 -0.12000 "LEU " " CB " "    " 6 0 0 808080  ""  1 1 7 <> <> <> 0 0 0 1285 1285 1 2 1285 1 93.45 0 2754 <> 1262 1301 179 1262 0 <> <>
  1286 3 14.903379 -6.666872 16.054176 179 L "A" 24 -0.06000 -0.06000 "LEU " " CG " "    " 6 0 0 808080  ""  1 1 7 <> <> <> 0 0 0 1286 1286 1 1 1286 1 93.77 0 2755 <> 1263 1302 179 1263 0 <> <>
  1287 3 16.366149 -6.113845 16.100948 179 L "A" 24 -0.18000 -0.18000 "LEU " " CD1" "    " 6 0 0 808080  ""  1 1 7 <> <> <> 0 0 0 1287 1287 1 3 1287 1 95.09 0 2756 <> 1264 1303 179 1264 0 <> <>
  1288 3 13.949834 -5.531026 16.490844 179 L "A" 24 -0.18000 -0.18000 "LEU " " CD2" "    " 6 0 0 808080  ""  1 1 7 <> <> <> 0 0 0 1288 1288 1 3 1288 1 93.05 0 2757 <> 1265 1304 179 1265 0 <> <>
  1289 25 13.135389 -9.863983 12.908876 180 P "A" 38 -0.14000 -0.14000 "PRO " " N  " "    " 7 0 0 2E2EFF  ""  1 1 7 <> <> <> 0 0 0 1289 1289 1 0 1289 1 88.81 0 2769 <> 1266 1305 180 1266 0 <> <>
  1290 3 12.501482 -10.436039 11.709663 180 P "A" 24 0.01000 0.01000 "PRO " " CA " "    " 6 0 0 808080  ""  1 1 -1112 FFF000  <> <> 0 0 0 1290 1290 1 1 1290 1 86.54 0 2770 <> 1267 1306 180 1267 0 <> <>
  1291 2 10.938875 -10.407425 11.618974 180 P "A" 24 0.50000 0.50000 "PRO " " C  " "    " 6 0 0 808080  ""  1 1 7 <> <> <> 0 0 0 1291 1291 1 0 1291 1 85.05 0 2771 <> 1268 1307 180 1268 0 <> <>
  1292 15 10.404497 -10.425985 10.513136 180 P "A" 70 -0.50000 -0.50000 "PRO " " O  " "    " 8 0 0 FF2E2E  ""  1 1 7 <> <> <> 0 0 0 1292 1292 1 0 1292 1 84.5 0 2772 <> 1269 1308 180 1269 0 <> <>
  1293 3 12.904653 -11.916151 11.703035 180 P "A" 24 -0.12000 -0.12000 "PRO " " CB " "    " 6 0 0 808080  ""  1 1 7 <> <> <> 0 0 0 1293 1293 1 2 1293 1 86.43 0 2773 <> 1270 1309 180 1270 0 <> <>
  1294 3 14.121582 -11.949014 12.677949 180 P "A" 24 -0.12000 -0.12000 "PRO " " CG " "    " 6 0 0 808080  ""  1 1 7 <> <> <> 0 0 0 1294 1294 1 2 1294 1 87.49 0 2774 <> 1271 1310 180 1271 0 <> <>
  1295 3 13.796506 -10.905473 13.712522 180 P "A" 24 -0.05000 -0.05000 "PRO " " CD " "    " 6 0 0 808080  ""  1 1 7 <> <> <> 0 0 0 1295 1295 1 2 1295 1 88.27 0 2775 <> 1272 1311 180 1272 0 <> <>
  1296 25 10.273947 -10.347738 12.785472 181 K "A" 38 -0.50000 -0.50000 "LYS " " N  " "    " 7 0 0 2E2EFF  ""  1 1 7 <> <> <> 0 0 0 1296 1296 1 1 1296 1 83.69 0 2783 <> 1273 1312 181 1273 0 <> <>
  1297 3 8.828219 -10.155611 12.883928 181 K "A" 24 0.14000 0.14000 "LYS " " CA " "    " 6 0 0 808080  ""  1 1 -1112 FFF000  <> <> 0 0 0 1297 1297 1 1 1297 1 82.32 0 2784 <> 1274 1313 181 1274 0 <> <>
  1298 2 8.378007 -8.741857 12.576348 181 K "A" 24 0.50000 0.50000 "LYS " " C  " "    " 6 0 0 808080  ""  1 1 7 <> <> <> 0 0 0 1298 1298 1 0 1298 1 80.67 0 2785 <> 1275 1314 181 1275 0 <> <>
  1299 15 7.532789 -8.508087 11.753913 181 K "A" 70 -0.50000 -0.50000 "LYS " " O  " "    " 8 0 0 FF2E2E  ""  1 1 7 <> <> <> 0 0 0 1299 1299 1 0 1299 1 79.57 0 2786 <> 1276 1315 181 1276 0 <> <>
  1300 3 8.215788 -10.736700 14.144467 181 K "A" 24 -0.12000 -0.12000 "LYS " " CB " "    " 6 0 0 808080  ""  1 1 7 <> <> <> 0 0 0 1300 1300 1 2 1300 1 83.56 0 2787 <> 1277 1316 181 1277 0 <> <>
  1301 3 6.670806 -10.731666 14.280395 181 K "A" 24 -0.12000 -0.12000 "LYS " " CG " "    " 6 0 0 808080  ""  1 1 7 <> <> <> 0 0 0 1301 1301 1 2 1301 1 85.52 0 2788 <> 1278 1317 181 1278 0 <> <>
  1302 3 5.972859 -11.568710 13.226852 181 K "A" 24 -0.12000 -0.12000 "LYS " " CD " "    " 6 0 0 808080  ""  1 1 7 <> <> <> 0 0 0 1302 1302 1 2 1302 1 87.3 0 2789 <> 1279 1318 181 1279 0 <> <>
  1303 3 6.379327 -13.030616 13.251236 181 K "A" 24 0.19000 0.19000 "LYS " " CE " "    " 6 0 0 808080  ""  1 1 7 <> <> <> 0 0 0 1303 1303 1 2 1303 1 89.29 0 2790 <> 1280 1319 181 1280 0 <> <>
  1304 32 5.836803 -13.733228 12.017117 181 K "A" 38 -0.30000 -0.30000 "LYS " " NZ " "    " 7 1 0 2E2EFF  ""  1 1 7 <> <> <> 0 0 0 1304 1304 1 3 1304 1 92.82 0 2791 <> 1281 1320 181 1281 0 <> <>
  1305 25 9.045570 -7.793139 13.296263 182 L "A" 38 -0.50000 -0.50000 "LEU " " N  " "    " 7 0 0 2E2EFF  ""  1 1 7 <> <> <> 0 0 0 1305 1305 1 1 1305 1 79.52 0 2805 <> 1282 1321 182 1282 0 <> <>
  1306 3 8.928094 -6.350779 12.990260 182 L "A" 24 0.14000 0.14000 "LEU " " CA " "    " 6 0 0 808080  ""  1 1 -1112 FFF000  <> <> 0 0 0 1306 1306 1 1 1306 1 80.89 0 2806 <> 1283 1322 182 1283 0 <> <>
  1307 2 9.348329 -6.099229 11.588631 182 L "A" 24 0.50000 0.50000 "LEU " " C  " "    " 6 0 0 808080  ""  1 1 7 <> <> <> 0 0 0 1307 1307 1 0 1307 1 81.92 0 2807 <> 1284 1323 182 1284 0 <> <>
  1308 15 8.769820 -5.157306 11.037870 182 L "A" 70 -0.50000 -0.50000 "LEU " " O  " "    " 8 0 0 FF2E2E  ""  1 1 7 <> <> <> 0 0 0 1308 1308 1 0 1308 1 82.45 0 2808 <> 1285 1324 182 1285 0 <> <>
  1309 3 9.793334 -5.507711 13.891158 182 L "A" 24 -0.12000 -0.12000 "LEU " " CB " "    " 6 0 0 808080  ""  1 1 7 <> <> <> 0 0 0 1309 1309 1 2 1309 1 80.99 0 2809 <> 1286 1325 182 1286 0 <> <>
  1310 3 9.449735 -5.656888 15.420369 182 L "A" 24 -0.06000 -0.06000 "LEU " " CG " "    " 6 0 0 808080  ""  1 1 7 <> <> <> 0 0 0 1310 1310 1 1 1310 1 80.43 0 2810 <> 1287 1326 182 1287 0 <> <>
  1311 3 10.245312 -4.646428 16.363863 182 L "A" 24 -0.18000 -0.18000 "LEU " " CD1" "    " 6 0 0 808080  ""  1 1 7 <> <> <> 0 0 0 1311 1311 1 3 1311 1 80.16 0 2811 <> 1288 1327 182 1288 0 <> <>
  1312 3 7.949592 -5.666086 15.690706 182 L "A" 24 -0.18000 -0.18000 "LEU " " CD2" "    " 6 0 0 808080  ""  1 1 7 <> <> <> 0 0 0 1312 1312 1 3 1312 1 78.18 0 2812 <> 1289 1328 182 1289 0 <> <>
  1313 25 10.198133 -6.916489 10.945283 183 D "A" 38 -0.50000 -0.50000 "ASP " " N  " "    " 7 0 0 2E2EFF  ""  1 1 7 <> <> <> 0 0 0 1313 1313 1 1 1313 1 81.83 0 2824 <> 1290 1329 183 1290 0 <> <>
  1314 3 10.587701 -6.720056 9.551858 183 D "A" 24 0.14000 0.14000 "ASP " " CA " "    " 6 0 0 808080  ""  1 1 -1112 FFF000  <> <> 0 0 0 1314 1314 1 1 1314 1 81.57 0 2825 <> 1291 1330 183 1291 0 <> <>
  1315 2 9.427865 -7.129699 8.595616 183 D "A" 24 0.50000 0.50000 "ASP " " C  " "    " 6 0 0 808080  ""  1 1 7 <> <> <> 0 0 0 1315 1315 1 0 1315 1 79.97 0 2826 <> 1292 1331 183 1292 0 <> <>
  1316 15 9.090559 -6.392670 7.706302 183 D "A" 70 -0.50000 -0.50000 "ASP " " O  " "    " 8 0 0 FF2E2E  ""  1 1 7 <> <> <> 0 0 0 1316 1316 1 0 1316 1 78.36 0 2827 <> 1293 1332 183 1293 0 <> <>
  1317 3 11.933498 -7.351825 9.266472 183 D "A" 24 -0.22000 -0.22000 "ASP " " CB " "    " 6 0 0 808080  ""  1 1 7 <> <> <> 0 0 0 1317 1317 1 2 1317 1 83.93 0 2828 <> 1294 1333 183 1294 0 <> <>
  1318 2 12.365798 -7.241906 7.805911 183 D "A" 24 0.70000 0.70000 "ASP " " CG " "    " 6 0 0 808080  ""  1 1 7 <> <> <> 0 0 0 1318 1318 1 0 1318 1 85.43 0 2829 <> 1295 1334 183 1295 0 <> <>
  1319 15 12.466253 -8.250714 7.093439 183 D "A" 70 -0.80000 -0.80000 "ASP " " OD1" "    " 8 0 0 FF2E2E  ""  1 1 7 <> <> <> 0 0 0 1319 1319 1 0 1319 1 85.29 0 2830 <> 1296 1335 183 1296 0 <> <>
  1320 18 12.622795 -6.100025 7.449417 183 D "A" 70 -0.80000 -0.80000 "ASP " " OD2" "    " 8 -1 0 FF2E2E  ""  1 1 7 <> <> <> 0 0 0 1320 1320 1 0 1320 1 88.07 0 2831 <> 1297 1336 183 1297 0 <> <>
  1321 25 8.794981 -8.267875 8.992763 184 E "A" 38 -0.50000 -0.50000 "GLU " " N  " "    " 7 0 0 2E2EFF  ""  1 1 7 <> <> <> 0 0 0 1321 1321 1 1 1321 1 78.8 0 2836 <> 1298 1337 184 1298 0 <> <>
  1322 3 7.607029 -8.722170 8.327457 184 E "A" 24 0.14000 0.14000 "GLU " " CA " "    " 6 0 0 808080  ""  1 1 -1112 FFF000  <> <> 0 0 0 1322 1322 1 1 1322 1 78.57 0 2837 <> 1299 1338 184 1299 0 <> <>
  1323 2 6.429776 -7.744794 8.448352 184 E "A" 24 0.50000 0.50000 "GLU " " C  " "    " 6 0 0 808080  ""  1 1 7 <> <> <> 0 0 0 1323 1323 1 0 1323 1 78.32 0 2838 <> 1300 1339 184 1300 0 <> <>
  1324 15 5.754311 -7.399088 7.448086 184 E "A" 70 -0.50000 -0.50000 "GLU " " O  " "    " 8 0 0 FF2E2E  ""  1 1 7 <> <> <> 0 0 0 1324 1324 1 0 1324 1 80.16 0 2839 <> 1301 1340 184 1301 0 <> <>
  1325 3 7.203092 -10.056962 8.892686 184 E "A" 24 -0.12000 -0.12000 "GLU " " CB " "    " 6 0 0 808080  ""  1 1 7 <> <> <> 0 0 0 1325 1325 1 2 1325 1 79.5 0 2840 <> 1302 1341 184 1302 0 <> <>
  1326 3 6.097600 -10.786630 8.119850 184 E "A" 24 -0.22000 -0.22000 "GLU " " CG " "    " 6 0 0 808080  ""  1 1 7 <> <> <> 0 0 0 1326 1326 1 2 1326 1 83.38 0 2841 <> 1303 1342 184 1303 0 <> <>
  1327 2 5.667488 -12.101036 8.808413 184 E "A" 24 0.70000 0.70000 "GLU " " CD " "    " 6 0 0 808080  ""  1 1 7 <> <> <> 0 0 0 1327 1327 1 0 1327 1 86.74 0 2842 <> 1304 1343 184 1304 0 <> <>
  1328 15 4.523512 -12.488020 8.543561 184 E "A" 70 -0.80000 -0.80000 "GLU " " OE1" "    " 8 0 0 FF2E2E  ""  1 1 7 <> <> <> 0 0 0 1328 1328 1 0 1328 1 89.09 0 2843 <> 1305 1344 184 1305 0 <> <>
  1329 18 6.363469 -12.736093 9.646491 184 E "A" 70 -0.80000 -0.80000 "GLU " " OE2" "    " 8 -1 0 FF2E2E  ""  1 1 7 <> <> <> 0 0 0 1329 1329 1 0 1329 1 88.46 0 2844 <> 1306 1345 184 1306 0 <> <>
  1330 25 6.248255 -7.108934 9.606201 185 L "A" 38 -0.50000 -0.50000 "LEU " " N  " "    " 7 0 0 2E2EFF  ""  1 1 7 <> <> <> 0 0 0 1330 1330 1 1 1330 1 77.02 0 2851 <> 1307 1346 185 1307 0 <> <>
  1331 3 5.170627 -6.068464 9.823471 185 L "A" 24 0.14000 0.14000 "LEU " " CA " "    " 6 0 0 808080  ""  1 1 -1112 FFF000  <> <> 0 0 0 1331 1331 1 1 1331 1 75.01 0 2852 <> 1308 1347 185 1308 0 <> <>
  1332 2 5.461851 -4.740666 9.165537 185 L "A" 24 0.50000 0.50000 "LEU " " C  " "    " 6 0 0 808080  ""  1 1 7 <> <> <> 0 0 0 1332 1332 1 0 1332 1 74.2 0 2853 <> 1309 1348 185 1309 0 <> <>
  1333 15 4.547089 -3.964917 8.971901 185 L "A" 70 -0.50000 -0.50000 "LEU " " O  " "    " 8 0 0 FF2E2E  ""  1 1 7 <> <> <> 0 0 0 1333 1333 1 0 1333 1 74 0 2854 <> 1310 1349 185 1310 0 <> <>
  1334 3 4.827940 -5.972701 11.337203 185 L "A" 24 -0.12000 -0.12000 "LEU " " CB " "    " 6 0 0 808080  ""  1 1 7 <> <> <> 0 0 0 1334 1334 1 2 1334 1 75.5 0 2855 <> 1311 1350 185 1311 0 <> <>
  1335 3 3.782769 -7.002567 11.904011 185 L "A" 24 -0.06000 -0.06000 "LEU " " CG " "    " 6 0 0 808080  ""  1 1 7 <> <> <> 0 0 0 1335 1335 1 1 1335 1 75.86 0 2856 <> 1312 1351 185 1312 0 <> <>
  1336 3 4.072976 -7.417551 13.354349 185 L "A" 24 -0.18000 -0.18000 "LEU " " CD1" "    " 6 0 0 808080  ""  1 1 7 <> <> <> 0 0 0 1336 1336 1 3 1336 1 73.11 0 2857 <> 1313 1352 185 1313 0 <> <>
  1337 3 2.349770 -6.401419 11.764167 185 L "A" 24 -0.18000 -0.18000 "LEU " " CD2" "    " 6 0 0 808080  ""  1 1 7 <> <> <> 0 0 0 1337 1337 1 3 1337 1 76.24 0 2858 <> 1314 1353 185 1314 0 <> <>
  1338 25 6.750948 -4.402077 9.035344 186 R "A" 38 -0.50000 -0.50000 "ARG " " N  " "    " 7 0 0 2E2EFF  ""  1 1 7 <> <> <> 0 0 0 1338 1338 1 1 1338 1 74 0 2870 <> 1315 1354 186 1315 0 <> <>
  1339 3 7.232121 -3.210360 8.317781 186 R "A" 24 0.14000 0.14000 "ARG " " CA " "    " 6 0 0 808080  ""  1 1 -1112 FFF000  <> <> 0 0 0 1339 1339 1 1 1339 1 74.89 0 2871 <> 1316 1355 186 1316 0 <> <>
  1340 2 6.986050 -3.362202 6.839098 186 R "A" 24 0.50000 0.50000 "ARG " " C  " "    " 6 0 0 808080  ""  1 1 7 <> <> <> 0 0 0 1340 1340 1 0 1340 1 74.05 0 2872 <> 1317 1356 186 1317 0 <> <>
  1341 15 6.731752 -2.403051 6.129945 186 R "A" 70 -0.50000 -0.50000 "ARG " " O  " "    " 8 0 0 FF2E2E  ""  1 1 7 <> <> <> 0 0 0 1341 1341 1 0 1341 1 73.52 0 2873 <> 1318 1357 186 1318 0 <> <>
  1342 3 8.738776 -3.149393 8.622059 186 R "A" 24 -0.12000 -0.12000 "ARG " " CB " "    " 6 0 0 808080  ""  1 1 7 <> <> <> 0 0 0 1342 1342 1 2 1342 1 77.94 0 2874 <> 1319 1358 186 1319 0 <> <>
  1343 3 9.378627 -1.842048 8.180262 186 R "A" 24 -0.05000 -0.05000 "ARG " " CG " "    " 6 0 0 808080  ""  1 1 7 <> <> <> 0 0 0 1343 1343 1 2 1343 1 85.26 0 2875 <> 1320 1359 186 1320 0 <> <>
  1344 3 10.770416 -1.666302 8.716999 186 R "A" 24 0.19000 0.19000 "ARG " " CD " "    " 6 0 0 808080  ""  1 1 7 <> <> <> 0 0 0 1344 1344 1 2 1344 1 90.48 0 2876 <> 1321 1360 186 1321 0 <> <>
  1345 25 11.644285 -2.810438 8.418705 186 R "A" 38 -0.69997 -0.69997 "ARG " " NE " "    " 7 0 0 2E2EFF  ""  1 1 7 <> <> <> 0 0 0 1345 1345 1 1 1345 1 94.78 0 2877 <> 1322 1361 186 1322 0 <> <>
  1346 2 12.854797 -2.977332 8.895202 186 R "A" 24 0.63990 0.63990 "ARG " " CZ " "    " 6 0 0 808080  ""  1 1 7 <> <> <> 0 0 0 1346 1346 1 0 1346 1 97.3 0 2878 <> 1323 1362 186 1323 0 <> <>
  1347 25 13.325328 -2.207902 9.924999 186 R "A" 38 -0.79997 -0.79997 "ARG " " NH1" "    " 7 0 0 2E2EFF  ""  1 1 7 <> <> <> 0 0 0 1347 1347 1 2 1347 1 97.86 0 2879 <> 1324 1363 186 1324 0 <> <>
  1348 31 13.663166 -3.948726 8.474851 186 R "A" 38 -0.79997 -0.79997 "ARG " " NH2" "    " 7 1 0 2E2EFF  ""  1 1 7 <> <> <> 0 0 0 1348 1348 1 2 1348 1 101.2 0 2880 <> 1325 1364 186 1325 0 <> <>
  1349 25 7.241116 -4.604305 6.399619 187 D "A" 38 -0.50000 -0.50000 "ASP " " N  " "    " 7 0 0 2E2EFF  ""  1 1 7 <> <> <> 0 0 0 1349 1349 1 1 1349 1 72.42 0 2894 <> 1326 1365 187 1326 0 <> <>
  1350 3 6.940120 -4.970350 5.035663 187 D "A" 24 0.14000 0.14000 "ASP " " CA " "    " 6 0 0 808080  ""  1 1 -1112 FFF000  <> <> 0 0 0 1350 1350 1 1 1350 1 70.77 0 2895 <> 1327 1366 187 1327 0 <> <>
  1351 2 5.400305 -4.889596 4.765676 187 D "A" 24 0.50000 0.50000 "ASP " " C  " "    " 6 0 0 808080  ""  1 1 7 <> <> <> 0 0 0 1351 1351 1 0 1351 1 68.88 0 2896 <> 1328 1367 187 1328 0 <> <>
  1352 15 5.046502 -4.325448 3.685179 187 D "A" 70 -0.50000 -0.50000 "ASP " " O  " "    " 8 0 0 FF2E2E  ""  1 1 7 <> <> <> 0 0 0 1352 1352 1 0 1352 1 67.33 0 2897 <> 1329 1368 187 1329 0 <> <>
  1353 3 7.298515 -6.409064 4.481418 187 D "A" 24 -0.22000 -0.22000 "ASP " " CB " "    " 6 0 0 808080  ""  1 1 7 <> <> <> 0 0 0 1353 1353 1 2 1353 1 72.1 0 2898 <> 1330 1369 187 1330 0 <> <>
  1354 2 8.715842 -6.862735 4.520114 187 D "A" 24 0.70000 0.70000 "ASP " " CG " "    " 6 0 0 808080  ""  1 1 7 <> <> <> 0 0 0 1354 1354 1 0 1354 1 74.22 0 2899 <> 1331 1370 187 1331 0 <> <>
  1355 15 9.110957 -8.109626 4.551622 187 D "A" 70 -0.80000 -0.80000 "ASP " " OD1" "    " 8 0 0 FF2E2E  ""  1 1 7 <> <> <> 0 0 0 1355 1355 1 0 1355 1 74.64 0 2900 <> 1332 1371 187 1332 0 <> <>
  1356 18 9.528831 -5.928259 4.441721 187 D "A" 70 -0.80000 -0.80000 "ASP " " OD2" "    " 8 -1 0 FF2E2E  ""  1 1 7 <> <> <> 0 0 0 1356 1356 1 0 1356 1 74.14 0 2901 <> 1333 1372 187 1333 0 <> <>
  1357 25 4.555336 -5.427826 5.640134 188 E "A" 38 -0.50000 -0.50000 "GLU " " N  " "    " 7 0 0 2E2EFF  ""  1 1 7 <> <> <> 0 0 0 1357 1357 1 1 1357 1 66.83 0 2906 <> 1334 1373 188 1334 0 <> <>
  1358 3 3.148804 -5.161812 5.610867 188 E "A" 24 0.14000 0.14000 "GLU " " CA " "    " 6 0 0 808080  ""  1 1 -1112 FFF000  <> <> 0 0 0 1358 1358 1 1 1358 1 66.06 0 2907 <> 1335 1374 188 1335 0 <> <>
  1359 2 2.724451 -3.741010 5.855346 188 E "A" 24 0.50000 0.50000 "GLU " " C  " "    " 6 0 0 808080  ""  1 1 7 <> <> <> 0 0 0 1359 1359 1 0 1359 1 64.37 0 2908 <> 1336 1375 188 1336 0 <> <>
  1360 15 1.719222 -3.250710 5.331583 188 E "A" 70 -0.50000 -0.50000 "GLU " " O  " "    " 8 0 0 FF2E2E  ""  1 1 7 <> <> <> 0 0 0 1360 1360 1 0 1360 1 63.36 0 2909 <> 1337 1376 188 1337 0 <> <>
  1361 3 2.452425 -5.944994 6.702888 188 E "A" 24 -0.12000 -0.12000 "GLU " " CB " "    " 6 0 0 808080  ""  1 1 7 <> <> <> 0 0 0 1361 1361 1 2 1361 1 67.56 0 2910 <> 1338 1377 188 1338 0 <> <>
  1362 3 2.529887 -7.466735 6.347522 188 E "A" 24 -0.22000 -0.22000 "GLU " " CG " "    " 6 0 0 808080  ""  1 1 7 <> <> <> 0 0 0 1362 1362 1 2 1362 1 72.51 0 2911 <> 1339 1378 188 1339 0 <> <>
  1363 2 1.883585 -8.239271 7.477510 188 E "A" 24 0.70000 0.70000 "GLU " " CD " "    " 6 0 0 808080  ""  1 1 7 <> <> <> 0 0 0 1363 1363 1 0 1363 1 75.73 0 2912 <> 1340 1379 188 1340 0 <> <>
  1364 15 2.534423 -9.010517 8.227859 188 E "A" 70 -0.80000 -0.80000 "GLU " " OE1" "    " 8 0 0 FF2E2E  ""  1 1 7 <> <> <> 0 0 0 1364 1364 1 0 1364 1 77.04 0 2913 <> 1341 1380 188 1341 0 <> <>
  1365 18 0.655449 -7.978518 7.695057 188 E "A" 70 -0.80000 -0.80000 "GLU " " OE2" "    " 8 -1 0 FF2E2E  ""  1 1 7 <> <> <> 0 0 0 1365 1365 1 0 1365 1 76.06 0 2914 <> 1342 1381 188 1342 0 <> <>
  1366 25 3.516461 -3.017747 6.609877 189 G "A" 38 -0.50000 -0.50000 "GLY " " N  " "    " 7 0 0 2E2EFF  ""  1 1 7 <> <> <> 0 0 0 1366 1366 1 1 1366 1 62.43 0 2921 <> 1343 1382 189 1343 0 <> <>
  1367 3 3.311821 -1.646233 7.058557 189 G "A" 24 0.08000 0.08000 "GLY " " CA " "    " 6 0 0 808080  ""  1 1 -1112 FFF000  <> <> 0 0 0 1367 1367 1 2 1367 1 60.07 0 2922 <> 1344 1383 189 1344 0 <> <>
  1368 2 3.339609 -0.639733 5.867344 189 G "A" 24 0.50000 0.50000 "GLY " " C  " "    " 6 0 0 808080  ""  1 1 7 <> <> <> 0 0 0 1368 1368 1 0 1368 1 58.29 0 2923 <> 1345 1384 189 1345 0 <> <>
  1369 15 2.441813 0.190469 5.683825 189 G "A" 70 -0.50000 -0.50000 "GLY " " O  " "    " 8 0 0 FF2E2E  ""  1 1 7 <> <> <> 0 0 0 1369 1369 1 0 1369 1 56.89 0 2924 <> 1346 1385 189 1346 0 <> <>
  1370 25 4.362839 -0.791459 5.016621 190 K "A" 38 -0.50000 -0.50000 "LYS " " N  " "    " 7 0 0 2E2EFF  ""  1 1 7 <> <> <> 0 0 0 1370 1370 1 1 1370 1 57.57 0 2928 1 1347 1386 190 1347 0 <> <>
  1371 3 4.475583 -0.190213 3.737274 190 K "A" 24 0.14000 0.14000 "LYS " " CA " "    " 6 0 0 808080  ""  1 1 -1112 FFF000  <> <> 0 0 0 1371 1371 1 1 1371 1 55.48 0 2929 1 1348 1387 190 1348 0 <> 1
  1372 2 3.422746 -0.661760 2.731910 190 K "A" 24 0.50000 0.50000 "LYS " " C  " "    " 6 0 0 808080  ""  1 1 7 <> <> <> 0 0 0 1372 1372 1 0 1372 1 55.08 0 2930 1 1349 1388 190 1349 0 <> <>
  1373 15 2.948196 0.179024 1.959643 190 K "A" 70 -0.50000 -0.50000 "LYS " " O  " "    " 8 0 0 FF2E2E  ""  1 1 7 <> <> <> 0 0 0 1373 1373 1 0 1373 1 55.26 0 2931 1 1350 1389 190 1350 0 <> <>
  1374 25 3.026122 -1.939461 2.627659 191 A "A" 38 -0.50000 -0.50000 "ALA " " N  " "    " 7 0 0 2E2EFF  ""  1 1 7 <> <> <> 0 0 0 1374 1374 1 1 1374 1 52.9 0 2950 <> 1351 1392 191 1351 0 <> <>
  1375 3 2.246932 -2.518850 1.460984 191 A "A" 24 0.14000 0.14000 "ALA " " CA " "    " 6 0 0 808080  ""  1 1 -1112 FFF000  <> <> 0 0 0 1375 1375 1 1 1375 1 50.63 0 2951 <> 1352 1393 191 1352 0 <> <>
  1376 2 0.735080 -2.223081 1.683607 191 A "A" 24 0.50000 0.50000 "ALA " " C  " "    " 6 0 0 808080  ""  1 1 7 <> <> <> 0 0 0 1376 1376 1 0 1376 1 52.12 0 2952 <> 1353 1394 191 1353 0 <> <>
  1377 15 0.044393 -1.887291 0.740133 191 A "A" 70 -0.50000 -0.50000 "ALA " " O  " "    " 8 0 0 FF2E2E  ""  1 1 7 <> <> <> 0 0 0 1377 1377 1 0 1377 1 50.12 0 2953 <> 1354 1395 191 1354 0 <> <>
  1378 3 2.479987 -4.014678 1.567147 191 A "A" 24 -0.18000 -0.18000 "ALA " " CB " "    " 6 0 0 808080  ""  1 1 7 <> <> <> 0 0 0 1378 1378 1 3 1378 1 48.69 0 2954 <> 1355 1396 191 1355 0 <> <>
  1379 25 0.233356 -2.209553 2.898066 192 S "A" 38 -0.50000 -0.50000 "SER " " N  " "    " 7 0 0 2E2EFF  ""  1 1 7 <> <> <> 0 0 0 1379 1379 1 1 1379 1 54.24 0 2960 <> 1356 1397 192 1356 0 <> <>
  1380 3 -1.155775 -2.005656 3.277006 192 S "A" 24 0.14000 0.14000 "SER " " CA " "    " 6 0 0 808080  ""  1 1 -1112 FFF000  <> <> 0 0 0 1380 1380 1 1 1380 1 55.73 0 2961 <> 1357 1398 192 1357 0 <> <>
  1381 2 -1.567492 -0.519598 3.186865 192 S "A" 24 0.50000 0.50000 "SER " " C  " "    " 6 0 0 808080  ""  1 1 7 <> <> <> 0 0 0 1381 1381 1 0 1381 1 56.35 0 2962 <> 1358 1399 192 1358 0 <> <>
  1382 15 -2.612270 -0.129615 2.647142 192 S "A" 70 -0.50000 -0.50000 "SER " " O  " "    " 8 0 0 FF2E2E  ""  1 1 7 <> <> <> 0 0 0 1382 1382 1 0 1382 1 57.65 0 2963 <> 1359 1400 192 1359 0 <> <>
  1383 3 -1.429346 -2.627750 4.581810 192 S "A" 24 0.14500 0.14500 "SER " " CB " "    " 6 0 0 808080  ""  1 1 7 <> <> <> 0 0 0 1383 1383 1 2 1383 1 56.33 0 2964 <> 1360 1401 192 1360 0 <> <>
  1384 16 -0.673892 -2.047814 5.635308 192 S "A" 70 -0.68300 -0.68300 "SER " " OG " "    " 8 0 0 FF2E2E  ""  1 1 7 <> <> <> 0 0 0 1384 1384 1 1 1384 1 58.34 0 2965 <> 1361 1402 192 1361 0 <> <>
  1385 25 -0.632537 0.363799 3.568751 193 S "A" 38 -0.50000 -0.50000 "SER " " N  " "    " 7 0 0 2E2EFF  ""  1 1 7 <> <> <> 0 0 0 1385 1385 1 1 1385 1 54.94 0 2971 <> 1362 1403 193 1362 0 <> <>
  1386 3 -0.716805 1.793303 3.307754 193 S "A" 24 0.14000 0.14000 "SER " " CA " "    " 6 0 0 808080  ""  1 1 -1112 FFF000  <> <> 0 0 0 1386 1386 1 1 1386 1 53.51 0 2972 <> 1363 1404 193 1363 0 <> <>
  1387 2 -0.774969 2.109830 1.810923 193 S "A" 24 0.50000 0.50000 "SER " " C  " "    " 6 0 0 808080  ""  1 1 7 <> <> <> 0 0 0 1387 1387 1 0 1387 1 52.88 0 2973 <> 1364 1405 193 1364 0 <> <>
  1388 15 -1.662300 2.852319 1.343769 193 S "A" 70 -0.50000 -0.50000 "SER " " O  " "    " 8 0 0 FF2E2E  ""  1 1 7 <> <> <> 0 0 0 1388 1388 1 0 1388 1 50.48 0 2974 <> 1365 1406 193 1365 0 <> <>
  1389 3 0.555213 2.424372 3.949385 193 S "A" 24 0.14500 0.14500 "SER " " CB " "    " 6 0 0 808080  ""  1 1 7 <> <> <> 0 0 0 1389 1389 1 2 1389 1 53.98 0 2975 <> 1366 1407 193 1366 0 <> <>
  1390 16 0.535417 3.825889 3.911059 193 S "A" 70 -0.68300 -0.68300 "SER " " OG " "    " 8 0 0 FF2E2E  ""  1 1 7 <> <> <> 0 0 0 1390 1390 1 1 1390 1 55.67 0 2976 <> 1367 1408 193 1367 0 <> <>
  1391 25 0.221755 1.651987 1.041537 194 A "A" 38 -0.50000 -0.50000 "ALA " " N  " "    " 7 0 0 2E2EFF  ""  1 1 7 <> <> <> 0 0 0 1391 1391 1 1 1391 1 51.06 0 2982 <> 1368 1409 194 1368 0 <> <>
  1392 3 0.286350 1.764314 -0.406845 194 A "A" 24 0.14000 0.14000 "ALA " " CA " "    " 6 0 0 808080  ""  1 1 -1112 FFF000  <> <> 0 0 0 1392 1392 1 1 1392 1 48.76 0 2983 <> 1369 1410 194 1369 0 <> <>
  1393 2 -0.961238 1.219224 -1.148573 194 A "A" 24 0.50000 0.50000 "ALA " " C  " "    " 6 0 0 808080  ""  1 1 7 <> <> <> 0 0 0 1393 1393 1 0 1393 1 49.52 0 2984 <> 1370 1411 194 1370 0 <> <>
  1394 15 -1.347082 1.753072 -2.175095 194 A "A" 70 -0.50000 -0.50000 "ALA " " O  " "    " 8 0 0 FF2E2E  ""  1 1 7 <> <> <> 0 0 0 1394 1394 1 0 1394 1 49.87 0 2985 <> 1371 1412 194 1371 0 <> <>
  1395 3 1.606766 1.121915 -0.852872 194 A "A" 24 -0.18000 -0.18000 "ALA " " CB " "    " 6 0 0 808080  ""  1 1 7 <> <> <> 0 0 0 1395 1395 1 3 1395 1 46.84 0 2986 <> 1372 1413 194 1372 0 <> <>
  1396 25 -1.648905 0.158826 -0.683121 195 K "A" 38 -0.50000 -0.50000 "LYS " " N  " "    " 7 0 0 2E2EFF  ""  1 1 7 <> <> <> 0 0 0 1396 1396 1 1 1396 1 49.31 0 2992 <> 1373 1414 195 1373 0 <> <>
  1397 3 -2.872842 -0.457108 -1.282118 195 K "A" 24 0.14000 0.14000 "LYS " " CA " "    " 6 0 0 808080  ""  1 1 -1112 FFF000  <> <> 0 0 0 1397 1397 1 1 1397 1 47.25 0 2993 <> 1374 1415 195 1374 0 <> <>
  1398 2 -4.058363 0.448371 -0.998006 195 K "A" 24 0.50000 0.50000 "LYS " " C  " "    " 6 0 0 808080  ""  1 1 7 <> <> <> 0 0 0 1398 1398 1 0 1398 1 46.06 0 2994 <> 1375 1416 195 1375 0 <> <>
  1399 15 -4.879938 0.704071 -1.902777 195 K "A" 70 -0.50000 -0.50000 "LYS " " O  " "    " 8 0 0 FF2E2E  ""  1 1 7 <> <> <> 0 0 0 1399 1399 1 0 1399 1 45.09 0 2995 <> 1376 1417 195 1376 0 <> <>
  1400 3 -3.090465 -1.939279 -0.734329 195 K "A" 24 -0.12000 -0.12000 "LYS " " CB " "    " 6 0 0 808080  ""  1 1 7 <> <> <> 0 0 0 1400 1400 1 2 1400 1 50.31 0 2996 <> 1377 1418 195 1377 0 <> <>
  1401 3 -4.027144 -2.722103 -1.601170 195 K "A" 24 -0.12000 -0.12000 "LYS " " CG " "    " 6 0 0 808080  ""  1 1 7 <> <> <> 0 0 0 1401 1401 1 2 1401 1 53.74 0 2997 <> 1378 1419 195 1378 0 <> <>
  1402 3 -4.715612 -3.820166 -0.820066 195 K "A" 24 -0.12000 -0.12000 "LYS " " CD " "    " 6 0 0 808080  ""  1 1 7 <> <> <> 0 0 0 1402 1402 1 2 1402 1 57.21 0 2998 <> 1379 1420 195 1379 0 <> <>
  1403 3 -5.550508 -4.756131 -1.706282 195 K "A" 24 0.19000 0.19000 "LYS " " CE " "    " 6 0 0 808080  ""  1 1 7 <> <> <> 0 0 0 1403 1403 1 2 1403 1 59.5 0 2999 <> 1380 1421 195 1380 0 <> <>
  1404 32 -6.646780 -4.046008 -2.360402 195 K "A" 38 -0.30000 -0.30000 "LYS " " NZ " "    " 7 1 0 2E2EFF  ""  1 1 7 <> <> <> 0 0 0 1404 1404 1 3 1404 1 61.56 0 3000 <> 1381 1422 195 1381 0 <> <>
  1405 25 -4.147837 1.034320 0.222843 196 Q "A" 38 -0.50000 -0.50000 "GLN " " N  " "    " 7 0 0 2E2EFF  ""  1 1 7 <> <> <> 0 0 0 1405 1405 1 1 1405 1 43.6 0 3014 <> 1382 1423 196 1382 0 <> <>
  1406 3 -5.191830 1.973988 0.681500 196 Q "A" 24 0.14000 0.14000 "GLN " " CA " "    " 6 0 0 808080  ""  1 1 -1113 FFFF00  <> <> 0 0 0 1406 1406 1 1 1406 1 42.8 0 3015 <> 1383 1424 196 1383 0 <> <>
  1407 2 -5.076204 3.279876 -0.092713 196 Q "A" 24 0.50000 0.50000 "GLN " " C  " "    " 6 0 0 808080  ""  1 1 7 <> <> <> 0 0 0 1407 1407 1 0 1407 1 43.92 0 3016 <> 1384 1425 196 1384 0 <> <>
  1408 15 -6.065880 3.738972 -0.699287 196 Q "A" 70 -0.50000 -0.50000 "GLN " " O  " "    " 8 0 0 FF2E2E  ""  1 1 7 <> <> <> 0 0 0 1408 1408 1 0 1408 1 44.48 0 3017 <> 1385 1426 196 1385 0 <> <>
  1409 3 -5.184914 2.210416 2.219055 196 Q "A" 24 -0.12000 -0.12000 "GLN " " CB " "    " 6 0 0 808080  ""  1 1 7 <> <> <> 0 0 0 1409 1409 1 2 1409 1 40.99 0 3018 <> 1386 1427 196 1386 0 <> <>
  1410 3 -6.352288 2.988090 2.683920 196 Q "A" 24 -0.12000 -0.12000 "GLN " " CG " "    " 6 0 0 808080  ""  1 1 7 <> <> <> 0 0 0 1410 1410 1 2 1410 1 40.16 0 3019 <> 1387 1428 196 1387 0 <> <>
  1411 2 -7.709624 2.283151 2.385972 196 Q "A" 24 0.50000 0.50000 "GLN " " CD " "    " 6 0 0 808080  ""  1 1 7 <> <> <> 0 0 0 1411 1411 1 0 1411 1 40.57 0 3020 <> 1388 1429 196 1388 0 "Flip"  <>
  1412 15 -7.751709 1.058124 2.234964 196 Q "A" 70 -0.50000 -0.50000 "GLN " " OE1" "    " 8 0 0 FF2E2E  ""  1 1 7 <> <> <> 0 0 0 1412 1412 1 0 1412 1 40.13 0 3021 <> 1389 1430 196 1389 0 <> <>
  1413 25 -8.836156 3.027535 2.248401 196 Q "A" 38 -0.76000 -0.76000 "GLN " " NE2" "    " 7 0 0 2E2EFF  ""  1 1 7 <> <> <> 0 0 0 1413 1413 1 2 1413 1 37.39 0 3022 <> 1390 1431 196 1390 0 <> <>
  1414 25 -3.876123 3.801522 -0.184723 197 R "A" 38 -0.50000 -0.50000 "ARG " " N  " "    " 7 0 0 2E2EFF  ""  1 1 7 <> <> <> 0 0 0 1414 1414 1 1 1414 1 42.98 0 3031 <> 1391 1432 197 1391 0 <> <>
  1415 3 -3.507938 4.931008 -1.002243 197 R "A" 24 0.14000 0.14000 "ARG " " CA " "    " 6 0 0 808080  ""  1 1 -1113 FFFF00  <> <> 0 0 0 1415 1415 1 1 1415 1 40.16 0 3032 <> 1392 1433 197 1392 0 <> <>
  1416 2 -3.808056 4.768181 -2.476771 197 R "A" 24 0.50000 0.50000 "ARG " " C  " "    " 6 0 0 808080  ""  1 1 7 <> <> <> 0 0 0 1416 1416 1 0 1416 1 38.55 0 3033 <> 1393 1434 197 1393 0 <> <>
  1417 15 -4.247556 5.748323 -3.018677 197 R "A" 70 -0.50000 -0.50000 "ARG " " O  " "    " 8 0 0 FF2E2E  ""  1 1 7 <> <> <> 0 0 0 1417 1417 1 0 1417 1 35.13 0 3034 <> 1394 1435 197 1394 0 <> <>
  1418 3 -1.985893 5.383231 -0.764987 197 R "A" 24 -0.12000 -0.12000 "ARG " " CB " "    " 6 0 0 808080  ""  1 1 7 <> <> <> 0 0 0 1418 1418 1 2 1418 1 39.94 0 3035 <> 1395 1436 197 1395 0 <> <>
  1419 3 -1.471562 6.623974 -1.494233 197 R "A" 24 -0.05000 -0.05000 "ARG " " CG " "    " 6 0 0 808080  ""  1 1 7 <> <> <> 0 0 0 1419 1419 1 2 1419 1 38.12 0 3036 <> 1396 1437 197 1396 0 <> <>
  1420 3 -2.150895 7.940626 -1.220544 197 R "A" 24 0.19000 0.19000 "ARG " " CD " "    " 6 0 0 808080  ""  1 1 7 <> <> <> 0 0 0 1420 1420 1 2 1420 1 35.33 0 3037 <> 1397 1438 197 1397 0 <> <>
  1421 25 -1.086803 8.944482 -1.540749 197 R "A" 38 -0.69997 -0.69997 "ARG " " NE " "    " 7 0 0 2E2EFF  ""  1 1 7 <> <> <> 0 0 0 1421 1421 1 1 1421 1 36.39 0 3038 <> 1398 1439 197 1398 0 <> <>
  1422 2 -1.223409 10.216288 -1.879786 197 R "A" 24 0.63990 0.63990 "ARG " " CZ " "    " 6 0 0 808080  ""  1 1 7 <> <> <> 0 0 0 1422 1422 1 0 1422 1 37.97 0 3039 <> 1399 1440 197 1399 0 <> <>
  1423 25 -2.420589 10.784327 -1.997113 197 R "A" 38 -0.79997 -0.79997 "ARG " " NH1" "    " 7 0 0 2E2EFF  ""  1 1 7 <> <> <> 0 0 0 1423 1423 1 2 1423 1 40.35 0 3040 <> 1400 1441 197 1400 0 <> <>
  1424 31 -0.162336 10.913791 -2.177132 197 R "A" 38 -0.79997 -0.79997 "ARG " " NH2" "    " 7 1 0 2E2EFF  ""  1 1 7 <> <> <> 0 0 0 1424 1424 1 2 1424 1 36.84 0 3041 <> 1401 1442 197 1401 0 <> <>
  1425 25 -3.644212 3.501787 -3.089543 198 L "A" 38 -0.50000 -0.50000 "LEU " " N  " "    " 7 0 0 2E2EFF  ""  1 1 7 <> <> <> 0 0 0 1425 1425 1 1 1425 1 36.58 0 3055 <> 1402 1443 198 1402 0 <> <>
  1426 3 -4.118872 3.097922 -4.389197 198 L "A" 24 0.14000 0.14000 "LEU " " CA " "    " 6 0 0 808080  ""  1 1 -1113 FFFF00  <> <> 0 0 0 1426 1426 1 1 1426 1 37.26 0 3056 <> 1403 1444 198 1403 0 <> <>
  1427 2 -5.640474 3.075483 -4.554404 198 L "A" 24 0.50000 0.50000 "LEU " " C  " "    " 6 0 0 808080  ""  1 1 7 <> <> <> 0 0 0 1427 1427 1 0 1427 1 41.71 0 3057 <> 1404 1445 198 1404 0 <> <>
  1428 15 -6.164994 3.637338 -5.572888 198 L "A" 70 -0.50000 -0.50000 "LEU " " O  " "    " 8 0 0 FF2E2E  ""  1 1 7 <> <> <> 0 0 0 1428 1428 1 0 1428 1 42.04 0 3058 <> 1405 1446 198 1405 0 <> <>
  1429 3 -3.617341 1.573915 -4.648785 198 L "A" 24 -0.12000 -0.12000 "LEU " " CB " "    " 6 0 0 808080  ""  1 1 7 <> <> <> 0 0 0 1429 1429 1 2 1429 1 33.07 0 3059 <> 1406 1447 198 1406 0 <> <>
  1430 3 -4.027381 0.929137 -5.974066 198 L "A" 24 -0.06000 -0.06000 "LEU " " CG " "    " 6 0 0 808080  ""  1 1 7 <> <> <> 0 0 0 1430 1430 1 1 1430 1 32.28 0 3060 <> 1407 1448 198 1407 0 <> <>
  1431 3 -3.503454 1.677143 -7.226067 198 L "A" 24 -0.18000 -0.18000 "LEU " " CD1" "    " 6 0 0 808080  ""  1 1 7 <> <> <> 0 0 0 1431 1431 1 3 1431 1 30.53 0 3061 <> 1408 1449 198 1408 0 <> <>
  1432 3 -3.553816 -0.545396 -6.097529 198 L "A" 24 -0.18000 -0.18000 "LEU " " CD2" "    " 6 0 0 808080  ""  1 1 7 <> <> <> 0 0 0 1432 1432 1 3 1432 1 27.88 0 3062 <> 1409 1450 198 1409 0 <> <>
  1433 25 -6.412498 2.690505 -3.519433 199 K "A" 38 -0.50000 -0.50000 "LYN " " N  " "    " 7 0 0 2E2EFF  ""  1 1 7 <> <> <> 0 0 0 1433 1433 1 1 1433 1 44.41 0 3074 <> 1410 1451 199 1410 0 <> <>
  1434 3 -7.858073 2.635027 -3.499909 199 K "A" 24 0.14000 0.14000 "LYN " " CA " "    " 6 0 0 808080  ""  1 1 -1113 FFFF00  <> <> 0 0 0 1434 1434 1 1 1434 1 44.01 0 3075 <> 1411 1452 199 1411 0 <> <>
  1435 2 -8.468446 4.044366 -3.416110 199 K "A" 24 0.50000 0.50000 "LYN " " C  " "    " 6 0 0 808080  ""  1 1 7 <> <> <> 0 0 0 1435 1435 1 0 1435 1 45.51 0 3076 <> 1412 1453 199 1412 0 <> <>
  1436 15 -9.370228 4.336779 -4.253792 199 K "A" 70 -0.50000 -0.50000 "LYN " " O  " "    " 8 0 0 FF2E2E  ""  1 1 7 <> <> <> 0 0 0 1436 1436 1 0 1436 1 46.75 0 3077 <> 1413 1454 199 1413 0 <> <>
  1437 3 -8.277380 1.627894 -2.498053 199 K "A" 24 -0.12000 -0.12000 "LYN " " CB " "    " 6 0 0 808080  ""  1 1 7 <> <> <> 0 0 0 1437 1437 1 2 1437 1 46.26 0 3078 <> 1414 1455 199 1414 0 <> <>
  1438 3 -7.909821 0.148068 -3.010396 199 K "A" 24 -0.12000 -0.12000 "LYN " " CG " "    " 6 0 0 808080  ""  1 1 7 <> <> <> 0 0 0 1438 1438 1 2 1438 1 46.63 0 3079 <> 1415 1456 199 1415 0 <> <>
  1439 3 -8.447085 -0.935268 -2.073851 199 K "A" 24 -0.12000 -0.12000 "LYN " " CD " "    " 6 0 0 808080  ""  1 1 7 <> <> <> 0 0 0 1439 1439 1 2 1439 1 44.3 0 3080 <> 1416 1457 199 1416 0 <> <>
  1440 3 -7.732293 -1.037539 -0.751379 199 K "A" 24 0.06000 0.06000 "LYN " " CE " "    " 6 0 0 808080  ""  1 1 7 <> <> <> 0 0 0 1440 1440 1 2 1440 1 45.51 0 3081 <> 1417 1458 199 1417 0 <> <>
  1441 26 -8.035912 -2.291504 -0.156999 199 K "A" 38 -0.90000 -0.90000 "LYN " " NZ " "    " 7 0 0 2E2EFF  ""  1 1 7 <> <> <> 0 0 0 1441 1441 1 2 1441 1 47.68 0 3082 <> 1418 1459 199 1418 0 <> <>
  1442 25 -7.857790 4.921536 -2.609061 200 C "A" 38 -0.50000 -0.50000 "CYS " " N  " "    " 7 0 0 2E2EFF  ""  1 1 7 <> <> <> 0 0 0 1442 1442 1 1 1442 1 46.27 0 3095 <> 1419 1460 200 1419 0 <> <>
  1443 3 -8.311388 6.264141 -2.485634 200 C "A" 24 0.14000 0.14000 "CYS " " CA " "    " 6 0 0 808080  ""  1 1 -1113 FFFF00  <> <> 0 0 0 1443 1443 1 1 1443 1 49.52 0 3096 <> 1420 1461 200 1420 0 <> <>
  1444 2 -8.150540 6.986501 -3.848624 200 C "A" 24 0.50000 0.50000 "CYS " " C  " "    " 6 0 0 808080  ""  1 1 7 <> <> <> 0 0 0 1444 1444 1 0 1444 1 49.3 0 3097 <> 1421 1462 200 1421 0 <> <>
  1445 15 -9.022642 7.740140 -4.299760 200 C "A" 70 -0.50000 -0.50000 "CYS " " O  " "    " 8 0 0 FF2E2E  ""  1 1 7 <> <> <> 0 0 0 1445 1445 1 0 1445 1 48.34 0 3098 <> 1422 1463 200 1422 0 <> <>
  1446 3 -7.539594 7.146081 -1.536429 200 C "A" 24 0.09750 0.09750 "CYS " " CB " "    " 6 0 0 808080  ""  1 1 7 <> <> <> 0 0 0 1446 1446 1 2 1446 1 52.89 0 3099 <> 1423 1464 200 1423 0 <> <>
  1447 49 -7.504512 6.685486 0.220539 200 C "A" 143 -0.21750 -0.21750 "CYS " " SG " "    " 16 0 0 FFFF6B  ""  1 1 7 <> <> <> 0 0 0 1447 1447 1 0 1447 1 61.41 0 3100 <> 1424 1465 200 1424 0 <> <>
  1448 25 -7.097587 6.625207 -4.612479 201 A "A" 38 -0.50000 -0.50000 "ALA " " N  " "    " 7 0 0 2E2EFF  ""  1 1 7 <> <> <> 0 0 0 1448 1448 1 1 1448 1 50.83 0 3105 <> 1425 1466 201 1425 0 <> <>
  1449 3 -6.735554 7.217325 -5.933337 201 A "A" 24 0.14000 0.14000 "ALA " " CA " "    " 6 0 0 808080  ""  1 1 -1113 FFFF00  <> <> 0 0 0 1449 1449 1 1 1449 1 50.51 0 3106 <> 1426 1467 201 1426 0 <> <>
  1450 2 -7.591842 6.562115 -7.104277 201 A "A" 24 0.50000 0.50000 "ALA " " C  " "    " 6 0 0 808080  ""  1 1 7 <> <> <> 0 0 0 1450 1450 1 0 1450 1 51.3 0 3107 <> 1427 1468 201 1427 0 <> <>
  1451 15 -8.058294 7.275374 -8.018698 201 A "A" 70 -0.50000 -0.50000 "ALA " " O  " "    " 8 0 0 FF2E2E  ""  1 1 7 <> <> <> 0 0 0 1451 1451 1 0 1451 1 49.93 0 3108 <> 1428 1469 201 1428 0 <> <>
  1452 3 -5.310161 6.859899 -6.334386 201 A "A" 24 -0.18000 -0.18000 "ALA " " CB " "    " 6 0 0 808080  ""  1 1 7 <> <> <> 0 0 0 1452 1452 1 3 1452 1 51.48 0 3109 <> 1429 1470 201 1429 0 <> <>
  1453 25 -7.864489 5.311106 -6.957797 202 S "A" 38 -0.50000 -0.50000 "SER " " N  " "    " 7 0 0 2E2EFF  ""  1 1 7 <> <> <> 0 0 0 1453 1453 1 1 1453 1 52.64 0 3115 <> 1430 1471 202 1430 0 <> <>
  1454 3 -8.718414 4.588735 -7.889018 202 S "A" 24 0.14000 0.14000 "SER " " CA " "    " 6 0 0 808080  ""  1 1 -1113 FFFF00  <> <> 0 0 0 1454 1454 1 1 1454 1 56.43 0 3116 <> 1431 1472 202 1431 0 <> <>
  1455 2 -10.239929 4.957128 -7.798505 202 S "A" 24 0.50000 0.50000 "SER " " C  " "    " 6 0 0 808080  ""  1 1 7 <> <> <> 0 0 0 1455 1455 1 0 1455 1 58.62 0 3117 <> 1432 1473 202 1432 0 <> <>
  1456 15 -11.070103 4.497058 -8.613372 202 S "A" 70 -0.50000 -0.50000 "SER " " O  " "    " 8 0 0 FF2E2E  ""  1 1 7 <> <> <> 0 0 0 1456 1456 1 0 1456 1 59.72 0 3118 <> 1433 1474 202 1433 0 <> <>
  1457 3 -8.581934 3.089149 -7.709531 202 S "A" 24 0.14500 0.14500 "SER " " CB " "    " 6 0 0 808080  ""  1 1 7 <> <> <> 0 0 0 1457 1457 1 2 1457 1 57.27 0 3119 <> 1434 1475 202 1434 0 <> <>
  1458 16 -7.269113 2.640571 -7.867375 202 S "A" 70 -0.68300 -0.68300 "SER " " OG " "    " 8 0 0 FF2E2E  ""  1 1 7 <> <> <> 0 0 0 1458 1458 1 1 1458 1 60.05 0 3120 <> 1435 1476 202 1435 0 <> <>
  1459 25 -10.548769 5.762846 -6.764180 203 L "A" 38 -0.50000 -0.50000 "LEU " " N  " "    " 7 0 0 2E2EFF  ""  1 1 7 <> <> <> 0 0 0 1459 1459 1 1 1459 1 59.25 0 3126 <> 1436 1477 203 1436 0 <> <>
  1460 3 -11.858142 6.175331 -6.308612 203 L "A" 24 0.14000 0.14000 "LEU " " CA " "    " 6 0 0 808080  ""  1 1 -1113 FFFF00  <> <> 0 0 0 1460 1460 1 1 1460 1 59.99 0 3127 <> 1437 1478 203 1437 0 <> <>
  1461 2 -12.080704 7.721972 -6.607415 203 L "A" 24 0.50000 0.50000 "LEU " " C  " "    " 6 0 0 808080  ""  1 1 7 <> <> <> 0 0 0 1461 1461 1 0 1461 1 59.85 0 3128 <> 1438 1479 203 1438 0 <> <>
  1462 15 -12.969434 8.062186 -7.384871 203 L "A" 70 -0.50000 -0.50000 "LEU " " O  " "    " 8 0 0 FF2E2E  ""  1 1 7 <> <> <> 0 0 0 1462 1462 1 0 1462 1 60.71 0 3129 <> 1439 1480 203 1439 0 <> <>
  1463 3 -12.034084 5.892813 -4.787501 203 L "A" 24 -0.12000 -0.12000 "LEU " " CB " "    " 6 0 0 808080  ""  1 1 7 <> <> <> 0 0 0 1463 1463 1 2 1463 1 60.18 0 3130 <> 1440 1481 203 1440 0 <> <>
  1464 3 -13.422052 6.208988 -4.190530 203 L "A" 24 -0.06000 -0.06000 "LEU " " CG " "    " 6 0 0 808080  ""  1 1 7 <> <> <> 0 0 0 1464 1464 1 1 1464 1 59.49 0 3131 <> 1441 1482 203 1441 0 <> <>
  1465 3 -14.424331 5.063260 -4.541764 203 L "A" 24 -0.18000 -0.18000 "LEU " " CD1" "    " 6 0 0 808080  ""  1 1 7 <> <> <> 0 0 0 1465 1465 1 3 1465 1 59.13 0 3132 <> 1442 1483 203 1442 0 <> <>
  1466 3 -13.257009 6.327429 -2.672007 203 L "A" 24 -0.18000 -0.18000 "LEU " " CD2" "    " 6 0 0 808080  ""  1 1 7 <> <> <> 0 0 0 1466 1466 1 3 1466 1 58.28 0 3133 <> 1443 1484 203 1443 0 <> <>
  1467 25 -11.274965 8.583755 -6.045676 204 Q "A" 38 -0.50000 -0.50000 "GLN " " N  " "    " 7 0 0 2E2EFF  ""  1 1 7 <> <> <> 0 0 0 1467 1467 1 1 1467 1 60.49 0 3145 1 1444 1485 204 1444 0 <> <>
  1468 3 -11.218392 9.956662 -6.388596 204 Q "A" 24 0.14000 0.14000 "GLN " " CA " "    " 6 0 0 808080  ""  1 1 -1113 FFFF00  <> <> 0 0 0 1468 1468 1 1 1468 1 61.09 0 3146 1 1445 1486 204 1445 0 <> 1
  1469 2 -10.865242 10.237618 -7.847630 204 Q "A" 24 0.50000 0.50000 "GLN " " C  " "    " 6 0 0 808080  ""  1 1 7 <> <> <> 0 0 0 1469 1469 1 0 1469 1 60.07 0 3147 1 1446 1487 204 1446 0 <> <>
  1470 15 -11.611054 10.901093 -8.579125 204 Q "A" 70 -0.50000 -0.50000 "GLN " " O  " "    " 8 0 0 FF2E2E  ""  1 1 7 <> <> <> 0 0 0 1470 1470 1 0 1470 1 59.58 0 3148 1 1447 1488 204 1447 0 <> <>
  1471 25 -9.722537 9.886006 -8.348389 205 K "A" 38 -0.50000 -0.50000 "LYS " " N  " "    " 7 0 0 2E2EFF  ""  1 1 7 <> <> <> 0 0 0 1471 1471 1 1 1471 1 60.25 0 3162 1 1448 1490 205 1448 0 <> <>
  1472 3 -9.103681 10.428989 -9.537581 205 K "A" 24 0.14000 0.14000 "LYS " " CA " "    " 6 0 0 808080  ""  1 1 -1113 FFFF00  <> <> 0 0 0 1472 1472 1 1 1472 1 61.62 0 3163 1 1449 1491 205 1449 0 <> 1
  1473 2 -9.626441 9.734449 -10.794377 205 K "A" 24 0.50000 0.50000 "LYS " " C  " "    " 6 0 0 808080  ""  1 1 7 <> <> <> 0 0 0 1473 1473 1 0 1473 1 62.14 0 3164 1 1450 1492 205 1450 0 <> <>
  1474 15 -9.735757 10.375191 -11.845463 205 K "A" 70 -0.50000 -0.50000 "LYS " " O  " "    " 8 0 0 FF2E2E  ""  1 1 7 <> <> <> 0 0 0 1474 1474 1 0 1474 1 61.87 0 3165 1 1451 1493 205 1451 0 <> <>
  1475 25 -10.030344 8.464760 -10.741095 206 F "A" 38 -0.50000 -0.50000 "PHE " " N  " "    " 7 0 0 2E2EFF  ""  1 1 7 <> <> <> 0 0 0 1475 1475 1 1 1475 1 63.36 0 3184 <> 1452 1495 206 1452 0 <> <>
  1476 3 -10.518647 7.645574 -11.757819 206 F "A" 24 0.14000 0.14000 "PHE " " CA " "    " 6 0 0 808080  ""  1 1 -1113 FFFF00  <> <> 0 0 0 1476 1476 1 1 1476 1 63.87 0 3185 <> 1453 1496 206 1453 0 <> <>
  1477 2 -12.005857 7.476628 -11.745511 206 F "A" 24 0.50000 0.50000 "PHE " " C  " "    " 6 0 0 808080  ""  1 1 7 <> <> <> 0 0 0 1477 1477 1 0 1477 1 65 0 3186 <> 1454 1497 206 1454 0 <> <>
  1478 15 -12.518245 6.828878 -12.635668 206 F "A" 70 -0.50000 -0.50000 "PHE " " O  " "    " 8 0 0 FF2E2E  ""  1 1 7 <> <> <> 0 0 0 1478 1478 1 0 1478 1 66.89 0 3187 <> 1455 1498 206 1455 0 <> <>
  1479 3 -9.749845 6.414512 -11.598572 206 F "A" 24 -0.00500 -0.00500 "PHE " " CB " "    " 6 0 0 808080  ""  1 1 7 <> <> <> 0 0 0 1479 1479 1 2 1479 1 63.71 0 3188 <> 1456 1499 206 1456 0 <> <>
  1480 2 -8.344362 6.377495 -12.171490 206 F "A" 24 -0.11500 -0.11500 "PHE " " CG " "    " 6 0 0 808080  ""  1 1 7 <> <> <> 0 0 0 1480 1480 1 0 1480 1 65.59 0 3189 <> 1457 1500 206 1457 0 <> <>
  1481 2 -8.098903 6.543647 -13.558455 206 F "A" 24 -0.11500 -0.11500 "PHE " " CD1" "    " 6 0 0 808080  ""  1 1 7 <> <> <> 0 0 0 1481 1481 1 1 1481 1 64.06 0 3190 <> 1458 1501 206 1458 0 <> <>
  1482 2 -7.210953 6.238493 -11.374009 206 F "A" 24 -0.11500 -0.11500 "PHE " " CD2" "    " 6 0 0 808080  ""  1 1 7 <> <> <> 0 0 0 1482 1482 1 1 1482 1 65.34 0 3191 <> 1459 1502 206 1459 0 <> <>
  1483 2 -6.795879 6.583477 -14.115189 206 F "A" 24 -0.11500 -0.11500 "PHE " " CE1" "    " 6 0 0 808080  ""  1 1 7 <> <> <> 0 0 0 1483 1483 1 1 1483 1 61.45 0 3192 <> 1460 1503 206 1460 0 <> <>
  1484 2 -5.914950 6.336081 -11.970483 206 F "A" 24 -0.11500 -0.11500 "PHE " " CE2" "    " 6 0 0 808080  ""  1 1 7 <> <> <> 0 0 0 1484 1484 1 1 1484 1 62.74 0 3193 <> 1461 1504 206 1461 0 <> <>
  1485 2 -5.728660 6.563567 -13.300748 206 F "A" 24 -0.11500 -0.11500 "PHE " " CZ " "    " 6 0 0 808080  ""  1 1 7 <> <> <> 0 0 0 1485 1485 1 1 1485 1 62.31 0 3194 <> 1462 1505 206 1462 0 <> <>
  1486 25 -12.654259 8.069357 -10.728367 207 G "A" 38 -0.50000 -0.50000 "GLY " " N  " "    " 7 0 0 2E2EFF  ""  0 1 7 <> <> <> 0 0 0 1486 1486 1 1 1486 1 64.26 0 3204 <> 1463 1506 207 1463 0 <> <>
  1487 3 -14.054905 8.174794 -10.411679 207 G "A" 24 0.08000 0.08000 "GLY " " CA " "    " 6 0 0 808080  ""  0 1 -1113 FFFF00  <> <> 0 0 0 1487 1487 1 2 1487 1 62.6 0 3205 <> 1464 1507 207 1464 0 <> <>
  1488 2 -14.596822 6.789671 -10.052977 207 G "A" 24 0.50000 0.50000 "GLY " " C  " "    " 6 0 0 808080  ""  0 1 7 <> <> <> 0 0 0 1488 1488 1 0 1488 1 62.75 0 3206 <> 1465 1508 207 1465 0 <> <>
  1489 15 -13.931847 5.768762 -10.267790 207 G "A" 70 -0.50000 -0.50000 "GLY " " O  " "    " 8 0 0 FF2E2E  ""  0 1 7 <> <> <> 0 0 0 1489 1489 1 0 1489 1 60.24 0 3207 <> 1466 1509 207 1466 0 <> <>
  1490 25 -15.832205 6.731005 -9.460169 208 E "A" 38 -0.50000 -0.50000 "GLU " " N  " "    " 7 0 0 2E2EFF  ""  1 1 7 <> <> <> 0 0 0 1490 1490 1 1 1490 1 65.17 0 3211 <> 1467 1510 208 1467 0 <> <>
  1491 3 -16.357510 5.542816 -8.835696 208 E "A" 24 0.14000 0.14000 "GLU " " CA " "    " 6 0 0 808080  ""  1 1 -1113 FFFF00  <> <> 0 0 0 1491 1491 1 1 1491 1 65.85 0 3212 <> 1468 1511 208 1468 0 <> <>
  1492 2 -16.594023 4.309385 -9.811875 208 E "A" 24 0.50000 0.50000 "GLU " " C  " "    " 6 0 0 808080  ""  1 1 7 <> <> <> 0 0 0 1492 1492 1 0 1492 1 63.63 0 3213 <> 1469 1512 208 1469 0 <> <>
  1493 15 -16.396173 3.244318 -9.303731 208 E "A" 70 -0.50000 -0.50000 "GLU " " O  " "    " 8 0 0 FF2E2E  ""  1 1 7 <> <> <> 0 0 0 1493 1493 1 0 1493 1 62.3 0 3214 <> 1470 1513 208 1470 0 <> <>
  1494 3 -17.637676 5.802181 -8.041541 208 E "A" 24 -0.12000 -0.12000 "GLU " " CB " "    " 6 0 0 808080  ""  1 1 7 <> <> <> 0 0 0 1494 1494 1 2 1494 1 69.21 0 3215 <> 1471 1514 208 1471 0 <> <>
  1495 3 -17.364709 6.772658 -6.856751 208 E "A" 24 -0.22000 -0.22000 "GLU " " CG " "    " 6 0 0 808080  ""  1 1 7 <> <> <> 0 0 0 1495 1495 1 2 1495 1 74.72 0 3216 <> 1472 1515 208 1472 0 <> <>
  1496 2 -18.647638 7.101365 -6.028212 208 E "A" 24 0.70000 0.70000 "GLU " " CD " "    " 6 0 0 808080  ""  1 1 7 <> <> <> 0 0 0 1496 1496 1 0 1496 1 77.71 0 3217 <> 1473 1516 208 1473 0 <> <>
  1497 15 -19.722959 6.535961 -6.271506 208 E "A" 70 -0.80000 -0.80000 "GLU " " OE1" "    " 8 0 0 FF2E2E  ""  1 1 7 <> <> <> 0 0 0 1497 1497 1 0 1497 1 77.85 0 3218 <> 1474 1517 208 1474 0 <> <>
  1498 18 -18.511311 7.960943 -5.166058 208 E "A" 70 -0.80000 -0.80000 "GLU " " OE2" "    " 8 -1 0 FF2E2E  ""  1 1 7 <> <> <> 0 0 0 1498 1498 1 0 1498 1 79.97 0 3219 <> 1475 1518 208 1475 0 <> <>
  1499 25 -16.986209 4.579769 -11.085374 209 R "A" 38 -0.50000 -0.50000 "ARG " " N  " "    " 7 0 0 2E2EFF  ""  1 1 7 <> <> <> 0 0 0 1499 1499 1 1 1499 1 62.12 0 3226 1 1476 1519 209 1476 0 <> <>
  1500 3 -17.138830 3.605080 -12.156367 209 R "A" 24 0.14000 0.14000 "ARG " " CA " "    " 6 0 0 808080  ""  1 1 -1113 FFFF00  <> <> 0 0 0 1500 1500 1 1 1500 1 61.24 0 3227 1 1477 1520 209 1477 0 <> 1
  1501 2 -15.958330 2.719876 -12.446990 209 R "A" 24 0.50000 0.50000 "ARG " " C  " "    " 6 0 0 808080  ""  1 1 7 <> <> <> 0 0 0 1501 1501 1 0 1501 1 60.92 0 3228 1 1478 1521 209 1478 0 <> <>
  1502 15 -16.069369 1.649657 -13.032424 209 R "A" 70 -0.50000 -0.50000 "ARG " " O  " "    " 8 0 0 FF2E2E  ""  1 1 7 <> <> <> 0 0 0 1502 1502 1 0 1502 1 60.78 0 3229 1 1479 1522 209 1479 0 <> <>
  1503 25 -14.789771 3.160020 -12.045588 210 A "A" 38 -0.50000 -0.50000 "ALA " " N  " "    " 7 0 0 2E2EFF  ""  1 1 7 <> <> <> 0 0 0 1503 1503 1 1 1503 1 60.69 0 3250 <> 1480 1525 210 1480 0 <> <>
  1504 3 -13.578128 2.325996 -11.965317 210 A "A" 24 0.14000 0.14000 "ALA " " CA " "    " 6 0 0 808080  ""  1 1 -1113 FFFF00  <> <> 0 0 0 1504 1504 1 1 1504 1 59.78 0 3251 <> 1481 1526 210 1481 0 <> <>
  1505 2 -13.498571 1.493233 -10.655965 210 A "A" 24 0.50000 0.50000 "ALA " " C  " "    " 6 0 0 808080  ""  1 1 7 <> <> <> 0 0 0 1505 1505 1 0 1505 1 59.83 0 3252 <> 1482 1527 210 1482 0 <> <>
  1506 15 -13.106569 0.328242 -10.683892 210 A "A" 70 -0.50000 -0.50000 "ALA " " O  " "    " 8 0 0 FF2E2E  ""  1 1 7 <> <> <> 0 0 0 1506 1506 1 0 1506 1 58.9 0 3253 <> 1483 1528 210 1483 0 <> <>
  1507 3 -12.387889 3.220205 -12.184916 210 A "A" 24 -0.18000 -0.18000 "ALA " " CB " "    " 6 0 0 808080  ""  1 1 7 <> <> <> 0 0 0 1507 1507 1 3 1507 1 60.7 0 3254 <> 1484 1529 210 1484 0 <> <>
  1508 25 -13.806734 2.059598 -9.547589 211 F "A" 38 -0.50000 -0.50000 "PHE " " N  " "    " 7 0 0 2E2EFF  ""  1 1 7 <> <> <> 0 0 0 1508 1508 1 1 1508 1 59.46 0 3260 <> 1485 1530 211 1485 0 <> <>
  1509 3 -13.764032 1.380059 -8.222573 211 F "A" 24 0.14000 0.14000 "PHE " " CA " "    " 6 0 0 808080  ""  1 1 -1113 FFFF00  <> <> 0 0 0 1509 1509 1 1 1509 1 59.15 0 3261 <> 1486 1531 211 1486 0 <> <>
  1510 2 -14.795259 0.202497 -8.178984 211 F "A" 24 0.50000 0.50000 "PHE " " C  " "    " 6 0 0 808080  ""  1 1 7 <> <> <> 0 0 0 1510 1510 1 0 1510 1 59.02 0 3262 <> 1487 1532 211 1487 0 <> <>
  1511 15 -14.532666 -0.929705 -7.735716 211 F "A" 70 -0.50000 -0.50000 "PHE " " O  " "    " 8 0 0 FF2E2E  ""  1 1 7 <> <> <> 0 0 0 1511 1511 1 0 1511 1 58.02 0 3263 <> 1488 1533 211 1488 0 <> <>
  1512 3 -13.961512 2.466669 -7.138833 211 F "A" 24 -0.00500 -0.00500 "PHE " " CB " "    " 6 0 0 808080  ""  1 1 7 <> <> <> 0 0 0 1512 1512 1 2 1512 1 60.38 0 3264 <> 1489 1534 211 1489 0 <> <>
  1513 2 -13.349637 2.038188 -5.772706 211 F "A" 24 -0.11500 -0.11500 "PHE " " CG " "    " 6 0 0 808080  ""  1 1 7 <> <> <> 0 0 0 1513 1513 1 0 1513 1 62.93 0 3265 <> 1490 1535 211 1490 0 <> <>
  1514 2 -11.996994 2.235078 -5.525508 211 F "A" 24 -0.11500 -0.11500 "PHE " " CD1" "    " 6 0 0 808080  ""  1 1 7 <> <> <> 0 0 0 1514 1514 1 1 1514 1 64.11 0 3266 <> 1491 1536 211 1491 0 <> <>
  1515 2 -14.177636 1.394468 -4.782044 211 F "A" 24 -0.11500 -0.11500 "PHE " " CD2" "    " 6 0 0 808080  ""  1 1 7 <> <> <> 0 0 0 1515 1515 1 1 1515 1 65.1 0 3267 <> 1492 1537 211 1492 0 <> <>
  1516 2 -11.474506 1.862331 -4.287484 211 F "A" 24 -0.11500 -0.11500 "PHE " " CE1" "    " 6 0 0 808080  ""  1 1 7 <> <> <> 0 0 0 1516 1516 1 1 1516 1 65.13 0 3268 <> 1493 1538 211 1493 0 <> <>
  1517 2 -13.647639 0.998805 -3.560492 211 F "A" 24 -0.11500 -0.11500 "PHE " " CE2" "    " 6 0 0 808080  ""  1 1 7 <> <> <> 0 0 0 1517 1517 1 1 1517 1 66.84 0 3269 <> 1494 1539 211 1494 0 <> <>
  1518 2 -12.287493 1.241615 -3.347193 211 F "A" 24 -0.11500 -0.11500 "PHE " " CZ " "    " 6 0 0 808080  ""  1 1 7 <> <> <> 0 0 0 1518 1518 1 1 1518 1 66.6 0 3270 <> 1495 1540 211 1495 0 <> <>
  1519 25 -15.982955 0.528685 -8.679438 212 K "A" 38 -0.50000 -0.50000 "LYS " " N  " "    " 7 0 0 2E2EFF  ""  1 1 7 <> <> <> 0 0 0 1519 1519 1 1 1519 1 58.59 0 3280 <> 1496 1541 212 1496 0 <> <>
  1520 3 -17.120845 -0.363634 -8.764311 212 K "A" 24 0.14000 0.14000 "LYS " " CA " "    " 6 0 0 808080  ""  1 1 -1113 FFFF00  <> <> 0 0 0 1520 1520 1 1 1520 1 56.96 0 3281 <> 1497 1542 212 1497 0 <> <>
  1521 2 -16.777524 -1.534390 -9.751132 212 K "A" 24 0.50000 0.50000 "LYS " " C  " "    " 6 0 0 808080  ""  1 1 7 <> <> <> 0 0 0 1521 1521 1 0 1521 1 54.72 0 3282 <> 1498 1543 212 1498 0 <> <>
  1522 15 -17.305971 -2.578023 -9.488843 212 K "A" 70 -0.50000 -0.50000 "LYS " " O  " "    " 8 0 0 FF2E2E  ""  1 1 7 <> <> <> 0 0 0 1522 1522 1 0 1522 1 54.18 0 3283 <> 1499 1544 212 1499 0 <> <>
  1523 3 -18.382801 0.430741 -9.131426 212 K "A" 24 -0.12000 -0.12000 "LYS " " CB " "    " 6 0 0 808080  ""  1 1 7 <> <> <> 0 0 0 1523 1523 1 2 1523 1 59.29 0 3284 <> 1500 1545 212 1500 0 <> <>
  1524 3 -18.821380 1.433283 -8.037839 212 K "A" 24 -0.12000 -0.12000 "LYS " " CG " "    " 6 0 0 808080  ""  1 1 7 <> <> <> 0 0 0 1524 1524 1 2 1524 1 64.96 0 3285 <> 1501 1546 212 1501 0 <> <>
  1525 3 -20.129458 2.186924 -8.417971 212 K "A" 24 -0.12000 -0.12000 "LYS " " CD " "    " 6 0 0 808080  ""  1 1 7 <> <> <> 0 0 0 1525 1525 1 2 1525 1 68.71 0 3286 <> 1502 1547 212 1502 0 <> <>
  1526 3 -20.508568 3.174950 -7.255139 212 K "A" 24 0.19000 0.19000 "LYS " " CE " "    " 6 0 0 808080  ""  1 1 7 <> <> <> 0 0 0 1526 1526 1 2 1526 1 70.34 0 3287 <> 1503 1548 212 1503 0 <> <>
  1527 32 -21.939148 3.467913 -7.136407 212 K "A" 38 -0.30000 -0.30000 "LYS " " NZ " "    " 7 1 0 2E2EFF  ""  1 1 7 <> <> <> 0 0 0 1527 1527 1 3 1527 1 73.45 0 3288 <> 1504 1549 212 1504 0 <> <>
  1528 25 -15.955466 -1.369598 -10.716719 213 A "A" 38 -0.50000 -0.50000 "ALA " " N  " "    " 7 0 0 2E2EFF  ""  1 1 7 <> <> <> 0 0 0 1528 1528 1 1 1528 1 52.37 0 3302 <> 1505 1550 213 1505 0 <> <>
  1529 3 -15.500243 -2.495276 -11.532389 213 A "A" 24 0.14000 0.14000 "ALA " " CA " "    " 6 0 0 808080  ""  1 1 -1113 FFFF00  <> <> 0 0 0 1529 1529 1 1 1529 1 50.29 0 3303 <> 1506 1551 213 1506 0 <> <>
  1530 2 -14.594416 -3.508994 -10.716107 213 A "A" 24 0.50000 0.50000 "ALA " " C  " "    " 6 0 0 808080  ""  1 1 7 <> <> <> 0 0 0 1530 1530 1 0 1530 1 48.86 0 3304 <> 1507 1552 213 1507 0 <> <>
  1531 15 -14.762916 -4.721914 -10.872395 213 A "A" 70 -0.50000 -0.50000 "ALA " " O  " "    " 8 0 0 FF2E2E  ""  1 1 7 <> <> <> 0 0 0 1531 1531 1 0 1531 1 48.72 0 3305 <> 1508 1553 213 1508 0 <> <>
  1532 3 -14.801394 -2.051653 -12.840079 213 A "A" 24 -0.18000 -0.18000 "ALA " " CB " "    " 6 0 0 808080  ""  1 1 7 <> <> <> 0 0 0 1532 1532 1 3 1532 1 51.33 0 3306 <> 1509 1554 213 1509 0 <> <>
  1533 25 -13.621904 -3.023950 -9.919631 214 W "A" 38 -0.50000 -0.50000 "TRP " " N  " "    " 7 0 0 2E2EFF  ""  1 1 7 <> <> <> 0 0 0 1533 1533 1 1 1533 1 47.5 0 3312 <> 1510 1555 214 1510 0 <> <>
  1534 3 -12.752755 -3.735890 -9.063626 214 W "A" 24 0.14000 0.14000 "TRP " " CA " "    " 6 0 0 808080  ""  1 1 -1113 FFFF00  <> <> 0 0 0 1534 1534 1 1 1534 1 47.74 0 3313 <> 1511 1556 214 1511 0 <> <>
  1535 2 -13.654326 -4.470628 -8.076371 214 W "A" 24 0.50000 0.50000 "TRP " " C  " "    " 6 0 0 808080  ""  1 1 7 <> <> <> 0 0 0 1535 1535 1 0 1535 1 48.52 0 3314 <> 1512 1557 214 1512 0 <> <>
  1536 15 -13.661536 -5.717012 -8.015677 214 W "A" 70 -0.50000 -0.50000 "TRP " " O  " "    " 8 0 0 FF2E2E  ""  1 1 7 <> <> <> 0 0 0 1536 1536 1 0 1536 1 46.85 0 3315 <> 1513 1558 214 1513 0 <> <>
  1537 3 -11.725885 -2.804136 -8.306256 214 W "A" 24 -0.12000 -0.12000 "TRP " " CB " "    " 6 0 0 808080  ""  1 1 7 <> <> <> 0 0 0 1537 1537 1 2 1537 1 47.08 0 3316 <> 1514 1559 214 1514 0 <> <>
  1538 2 -10.840323 -3.419581 -7.267808 214 W "A" 24 0.07500 0.07500 "TRP " " CG " "    " 6 0 0 808080  ""  1 1 7 <> <> <> 0 0 0 1538 1538 1 0 1538 1 45.48 0 3317 <> 1515 1560 214 1515 0 <> <>
  1539 2 -9.721347 -4.143192 -7.524939 214 W "A" 24 -0.11500 -0.11500 "TRP " " CD1" "    " 6 0 0 808080  ""  1 1 7 <> <> <> 0 0 0 1539 1539 1 1 1539 1 45.12 0 3318 <> 1516 1561 214 1516 0 <> <>
  1540 2 -10.972411 -3.352381 -5.827550 214 W "A" 24 -0.05500 -0.05500 "TRP " " CD2" "    " 6 0 0 808080  ""  1 1 7 <> <> <> 0 0 0 1540 1540 1 0 1540 1 46.23 0 3319 <> 1517 1562 214 1517 0 <> <>
  1541 25 -9.212949 -4.578751 -6.274892 214 W "A" 38 -0.57000 -0.57000 "TRP " " NE1" "    " 7 0 0 2E2EFF  ""  1 1 7 <> <> <> 0 0 0 1541 1541 1 1 1541 1 45.79 0 3320 <> 1518 1563 214 1518 0 <> <>
  1542 2 -9.927180 -4.091933 -5.217034 214 W "A" 24 0.13000 0.13000 "TRP " " CE2" "    " 6 0 0 808080  ""  1 1 7 <> <> <> 0 0 0 1542 1542 1 0 1542 1 45.94 0 3321 <> 1519 1564 214 1519 0 <> <>
  1543 2 -11.842573 -2.682034 -4.986495 214 W "A" 24 -0.11500 -0.11500 "TRP " " CE3" "    " 6 0 0 808080  ""  1 1 7 <> <> <> 0 0 0 1543 1543 1 1 1543 1 47.08 0 3322 <> 1520 1565 214 1520 0 <> <>
  1544 2 -9.770621 -4.196507 -3.825026 214 W "A" 24 -0.11500 -0.11500 "TRP " " CZ2" "    " 6 0 0 808080  ""  1 1 7 <> <> <> 0 0 0 1544 1544 1 1 1544 1 47.32 0 3323 <> 1521 1566 214 1521 0 <> <>
  1545 2 -11.711106 -2.771928 -3.509221 214 W "A" 24 -0.11500 -0.11500 "TRP " " CZ3" "    " 6 0 0 808080  ""  1 1 7 <> <> <> 0 0 0 1545 1545 1 1 1545 1 47.61 0 3324 <> 1522 1567 214 1522 0 <> <>
  1546 2 -10.721078 -3.541336 -2.963603 214 W "A" 24 -0.11500 -0.11500 "TRP " " CH2" "    " 6 0 0 808080  ""  1 1 7 <> <> <> 0 0 0 1546 1546 1 1 1546 1 46.83 0 3325 <> 1523 1568 214 1523 0 <> <>
  1547 25 -14.503533 -3.696097 -7.395573 215 A "A" 38 -0.50000 -0.50000 "ALA " " N  " "    " 7 0 0 2E2EFF  ""  1 1 7 <> <> <> 0 0 0 1547 1547 1 1 1547 1 49.21 0 3336 <> 1524 1569 215 1524 0 <> <>
  1548 3 -15.323746 -4.180331 -6.277608 215 A "A" 24 0.14000 0.14000 "ALA " " CA " "    " 6 0 0 808080  ""  1 1 -1113 FFFF00  <> <> 0 0 0 1548 1548 1 1 1548 1 49.87 0 3337 <> 1525 1570 215 1525 0 <> <>
  1549 2 -16.241862 -5.368613 -6.685401 215 A "A" 24 0.50000 0.50000 "ALA " " C  " "    " 6 0 0 808080  ""  1 1 7 <> <> <> 0 0 0 1549 1549 1 0 1549 1 48.96 0 3338 <> 1526 1571 215 1526 0 <> <>
  1550 15 -16.228097 -6.336697 -5.934256 215 A "A" 70 -0.50000 -0.50000 "ALA " " O  " "    " 8 0 0 FF2E2E  ""  1 1 7 <> <> <> 0 0 0 1550 1550 1 0 1550 1 46.58 0 3339 <> 1527 1572 215 1527 0 <> <>
  1551 3 -15.976304 -3.047606 -5.486310 215 A "A" 24 -0.18000 -0.18000 "ALA " " CB " "    " 6 0 0 808080  ""  1 1 7 <> <> <> 0 0 0 1551 1551 1 3 1551 1 51.7 0 3340 <> 1528 1573 215 1528 0 <> <>
  1552 25 -16.883920 -5.266335 -7.861371 216 V "A" 38 -0.50000 -0.50000 "VAL " " N  " "    " 7 0 0 2E2EFF  ""  1 1 7 <> <> <> 0 0 0 1552 1552 1 1 1552 1 47.03 0 3346 <> 1529 1574 216 1529 0 <> <>
  1553 3 -17.640103 -6.306463 -8.505610 216 V "A" 24 0.14000 0.14000 "VAL " " CA " "    " 6 0 0 808080  ""  1 1 -1113 FFFF00  <> <> 0 0 0 1553 1553 1 1 1553 1 47.97 0 3347 <> 1530 1575 216 1530 0 <> <>
  1554 2 -16.831238 -7.584818 -8.663174 216 V "A" 24 0.50000 0.50000 "VAL " " C  " "    " 6 0 0 808080  ""  1 1 7 <> <> <> 0 0 0 1554 1554 1 0 1554 1 48.77 0 3348 <> 1531 1576 216 1531 0 <> <>
  1555 15 -17.311920 -8.630823 -8.184331 216 V "A" 70 -0.50000 -0.50000 "VAL " " O  " "    " 8 0 0 FF2E2E  ""  1 1 7 <> <> <> 0 0 0 1555 1555 1 0 1555 1 50.5 0 3349 <> 1532 1577 216 1532 0 <> <>
  1556 3 -18.332110 -5.902882 -9.833502 216 V "A" 24 -0.06000 -0.06000 "VAL " " CB " "    " 6 0 0 808080  ""  1 1 7 <> <> <> 0 0 0 1556 1556 1 1 1556 1 49.39 0 3350 <> 1533 1578 216 1533 0 <> <>
  1557 3 -18.819026 -7.039445 -10.743260 216 V "A" 24 -0.18000 -0.18000 "VAL " " CG1" "    " 6 0 0 808080  ""  1 1 7 <> <> <> 0 0 0 1557 1557 1 3 1557 1 47.4 0 3351 <> 1534 1579 216 1534 0 <> <>
  1558 3 -19.525485 -4.946134 -9.673447 216 V "A" 24 -0.18000 -0.18000 "VAL " " CG2" "    " 6 0 0 808080  ""  1 1 7 <> <> <> 0 0 0 1558 1558 1 3 1558 1 45.65 0 3352 <> 1535 1580 216 1535 0 <> <>
  1559 25 -15.634535 -7.502345 -9.279671 217 A "A" 38 -0.50000 -0.50000 "ALA " " N  " "    " 7 0 0 2E2EFF  ""  1 1 7 <> <> <> 0 0 0 1559 1559 1 1 1559 1 47.36 0 3362 <> 1536 1581 217 1536 0 <> <>
  1560 3 -14.828907 -8.699475 -9.520981 217 A "A" 24 0.14000 0.14000 "ALA " " CA " "    " 6 0 0 808080  ""  1 1 -1113 FFFF00  <> <> 0 0 0 1560 1560 1 1 1560 1 45.75 0 3363 <> 1537 1582 217 1537 0 <> <>
  1561 2 -14.097032 -9.307809 -8.265710 217 A "A" 24 0.50000 0.50000 "ALA " " C  " "    " 6 0 0 808080  ""  1 1 7 <> <> <> 0 0 0 1561 1561 1 0 1561 1 45.83 0 3364 <> 1538 1583 217 1538 0 <> <>
  1562 15 -14.038336 -10.529256 -8.058787 217 A "A" 70 -0.50000 -0.50000 "ALA " " O  " "    " 8 0 0 FF2E2E  ""  1 1 7 <> <> <> 0 0 0 1562 1562 1 0 1562 1 44.89 0 3365 <> 1539 1584 217 1539 0 <> <>
  1563 3 -13.745719 -8.285872 -10.437504 217 A "A" 24 -0.18000 -0.18000 "ALA " " CB " "    " 6 0 0 808080  ""  1 1 7 <> <> <> 0 0 0 1563 1563 1 3 1563 1 45.58 0 3366 <> 1540 1585 217 1540 0 <> <>
  1564 25 -13.641781 -8.351713 -7.472603 218 R "A" 38 -0.50000 -0.50000 "ARG " " N  " "    " 7 0 0 2E2EFF  ""  1 1 7 <> <> <> 0 0 0 1564 1564 1 1 1564 1 45.62 0 3372 <> 1541 1586 218 1541 0 <> <>
  1565 3 -13.008462 -8.510134 -6.093602 218 R "A" 24 0.14000 0.14000 "ARG " " CA " "    " 6 0 0 808080  ""  1 1 -1113 FFFF00  <> <> 0 0 0 1565 1565 1 1 1565 1 47.22 0 3373 <> 1542 1587 218 1542 0 <> <>
  1566 2 -13.963083 -9.327956 -5.103900 218 R "A" 24 0.50000 0.50000 "ARG " " C  " "    " 6 0 0 808080  ""  1 1 7 <> <> <> 0 0 0 1566 1566 1 0 1566 1 47.8 0 3374 <> 1543 1588 218 1543 0 <> <>
  1567 15 -13.475041 -10.339363 -4.483544 218 R "A" 70 -0.50000 -0.50000 "ARG " " O  " "    " 8 0 0 FF2E2E  ""  1 1 7 <> <> <> 0 0 0 1567 1567 1 0 1567 1 44.79 0 3375 <> 1544 1589 218 1544 0 <> <>
  1568 3 -12.525082 -7.104402 -5.530430 218 R "A" 24 -0.12000 -0.12000 "ARG " " CB " "    " 6 0 0 808080  ""  1 1 7 <> <> <> 0 0 0 1568 1568 1 2 1568 1 47.32 0 3376 <> 1545 1590 218 1545 0 <> <>
  1569 3 -12.051771 -7.077656 -4.041529 218 R "A" 24 -0.05000 -0.05000 "ARG " " CG " "    " 6 0 0 808080  ""  1 1 7 <> <> <> 0 0 0 1569 1569 1 2 1569 1 47.28 0 3377 <> 1546 1591 218 1546 0 <> <>
  1570 3 -10.598424 -7.809987 -3.894139 218 R "A" 24 0.19000 0.19000 "ARG " " CD " "    " 6 0 0 808080  ""  1 1 7 <> <> <> 0 0 0 1570 1570 1 2 1570 1 48.13 0 3378 <> 1547 1592 218 1547 0 <> <>
  1571 25 -10.180034 -7.882328 -2.477744 218 R "A" 38 -0.69997 -0.69997 "ARG " " NE " "    " 7 0 0 2E2EFF  ""  1 1 7 <> <> <> 0 0 0 1571 1571 1 1 1571 1 52.22 0 3379 <> 1548 1593 218 1548 0 <> <>
  1572 2 -9.219736 -8.685725 -1.943576 218 R "A" 24 0.63990 0.63990 "ARG " " CZ " "    " 6 0 0 808080  ""  1 1 7 <> <> <> 0 0 0 1572 1572 1 0 1572 1 55.24 0 3380 <> 1549 1594 218 1549 0 <> <>
  1573 25 -8.741694 -9.761619 -2.582255 218 R "A" 38 -0.79997 -0.79997 "ARG " " NH1" "    " 7 0 0 2E2EFF  ""  1 1 7 <> <> <> 0 0 0 1573 1573 1 2 1573 1 56.15 0 3381 <> 1550 1595 218 1550 0 <> <>
  1574 31 -8.764708 -8.364171 -0.771926 218 R "A" 38 -0.79997 -0.79997 "ARG " " NH2" "    " 7 1 0 2E2EFF  ""  1 1 7 <> <> <> 0 0 0 1574 1574 1 2 1574 1 57 0 3382 <> 1551 1596 218 1551 0 <> <>
  1575 25 -15.258496 -8.958912 -5.125640 219 L "A" 38 -0.50000 -0.50000 "LEU " " N  " "    " 7 0 0 2E2EFF  ""  1 1 7 <> <> <> 0 0 0 1575 1575 1 1 1575 1 49.81 0 3396 <> 1552 1597 219 1552 0 <> <>
  1576 3 -16.294376 -9.618044 -4.321372 219 L "A" 24 0.14000 0.14000 "LEU " " CA " "    " 6 0 0 808080  ""  1 1 -1113 FFFF00  <> <> 0 0 0 1576 1576 1 1 1576 1 51.39 0 3397 <> 1553 1598 219 1553 0 <> <>
  1577 2 -16.780987 -10.938892 -5.015883 219 L "A" 24 0.50000 0.50000 "LEU " " C  " "    " 6 0 0 808080  ""  1 1 7 <> <> <> 0 0 0 1577 1577 1 0 1577 1 52.31 0 3398 <> 1554 1599 219 1554 0 <> <>
  1578 15 -16.841098 -11.988195 -4.350938 219 L "A" 70 -0.50000 -0.50000 "LEU " " O  " "    " 8 0 0 FF2E2E  ""  1 1 7 <> <> <> 0 0 0 1578 1578 1 0 1578 1 50.97 0 3399 <> 1555 1600 219 1555 0 <> <>
  1579 3 -17.394647 -8.725779 -3.792212 219 L "A" 24 -0.12000 -0.12000 "LEU " " CB " "    " 6 0 0 808080  ""  1 1 7 <> <> <> 0 0 0 1579 1579 1 2 1579 1 49.93 0 3400 <> 1556 1601 219 1556 0 <> <>
  1580 3 -16.886358 -7.569430 -2.923272 219 L "A" 24 -0.06000 -0.06000 "LEU " " CG " "    " 6 0 0 808080  ""  1 1 7 <> <> <> 0 0 0 1580 1580 1 1 1580 1 52.55 0 3401 <> 1557 1602 219 1557 0 <> <>
  1581 3 -17.901081 -6.371684 -3.031766 219 L "A" 24 -0.18000 -0.18000 "LEU " " CD1" "    " 6 0 0 808080  ""  1 1 7 <> <> <> 0 0 0 1581 1581 1 3 1581 1 53.22 0 3402 <> 1558 1603 219 1558 0 <> <>
  1582 3 -16.486904 -7.949285 -1.462967 219 L "A" 24 -0.18000 -0.18000 "LEU " " CD2" "    " 6 0 0 808080  ""  1 1 7 <> <> <> 0 0 0 1582 1582 1 3 1582 1 51.74 0 3403 <> 1559 1604 219 1559 0 <> <>
  1583 25 -17.122588 -10.929617 -6.351041 220 S "A" 38 -0.50000 -0.50000 "SER " " N  " "    " 7 0 0 2E2EFF  ""  1 1 7 <> <> <> 0 0 0 1583 1583 1 1 1583 1 52.65 0 3415 <> 1560 1605 220 1560 0 <> <>
  1584 3 -17.511677 -12.180765 -7.121829 220 S "A" 24 0.14000 0.14000 "SER " " CA " "    " 6 0 0 808080  ""  1 1 -1113 FFFF00  <> <> 0 0 0 1584 1584 1 1 1584 1 54.26 0 3416 <> 1561 1606 220 1561 0 <> <>
  1585 2 -16.595731 -13.421163 -6.901896 220 S "A" 24 0.50000 0.50000 "SER " " C  " "    " 6 0 0 808080  ""  1 1 7 <> <> <> 0 0 0 1585 1585 1 0 1585 1 56.08 0 3417 <> 1562 1607 220 1562 0 <> <>
  1586 15 -17.052902 -14.534092 -6.667977 220 S "A" 70 -0.50000 -0.50000 "SER " " O  " "    " 8 0 0 FF2E2E  ""  1 1 7 <> <> <> 0 0 0 1586 1586 1 0 1586 1 57.13 0 3418 <> 1563 1608 220 1563 0 <> <>
  1587 3 -17.624365 -11.909542 -8.672763 220 S "A" 24 0.14500 0.14500 "SER " " CB " "    " 6 0 0 808080  ""  1 1 7 <> <> <> 0 0 0 1587 1587 1 2 1587 1 54.85 0 3419 <> 1564 1609 220 1564 0 <> <>
  1588 16 -18.564305 -10.818246 -8.948819 220 S "A" 70 -0.68300 -0.68300 "SER " " OG " "    " 8 0 0 FF2E2E  ""  1 1 7 <> <> <> 0 0 0 1588 1588 1 1 1588 1 56.45 0 3420 <> 1565 1610 220 1565 0 <> <>
  1589 25 -15.268081 -13.176265 -6.894116 221 Q "A" 38 -0.50000 -0.50000 "GLN " " N  " "    " 7 0 0 2E2EFF  ""  1 1 7 <> <> <> 0 0 0 1589 1589 1 1 1589 1 58.71 0 3426 <> 1566 1611 221 1566 0 <> <>
  1590 3 -14.300230 -14.294912 -6.542018 221 Q "A" 24 0.14000 0.14000 "GLN " " CA " "    " 6 0 0 808080  ""  1 1 -1113 FFFF00  <> <> 0 0 0 1590 1590 1 1 1590 1 60.19 0 3427 <> 1567 1612 221 1567 0 <> <>
  1591 2 -14.405802 -14.928121 -5.139683 221 Q "A" 24 0.50000 0.50000 "GLN " " C  " "    " 6 0 0 808080  ""  1 1 7 <> <> <> 0 0 0 1591 1591 1 0 1591 1 61.84 0 3428 <> 1568 1613 221 1568 0 <> <>
  1592 15 -14.155224 -16.057056 -4.983754 221 Q "A" 70 -0.50000 -0.50000 "GLN " " O  " "    " 8 0 0 FF2E2E  ""  1 1 7 <> <> <> 0 0 0 1592 1592 1 0 1592 1 62.33 0 3429 <> 1569 1614 221 1569 0 <> <>
  1593 3 -12.797662 -13.809116 -6.646342 221 Q "A" 24 -0.12000 -0.12000 "GLN " " CB " "    " 6 0 0 808080  ""  1 1 7 <> <> <> 0 0 0 1593 1593 1 2 1593 1 59.2 0 3430 <> 1570 1615 221 1570 0 <> <>
  1594 3 -12.365354 -13.548711 -8.056286 221 Q "A" 24 -0.12000 -0.12000 "GLN " " CG " "    " 6 0 0 808080  ""  1 1 7 <> <> <> 0 0 0 1594 1594 1 2 1594 1 58.01 0 3431 <> 1571 1616 221 1571 0 <> <>
  1595 2 -10.916649 -13.093650 -8.120667 221 Q "A" 24 0.50000 0.50000 "GLN " " CD " "    " 6 0 0 808080  ""  1 1 7 <> <> <> 0 0 0 1595 1595 1 0 1595 1 54.89 0 3432 <> 1572 1617 221 1572 0 "No Flip"  <>
  1596 15 -10.577830 -12.160211 -7.401072 221 Q "A" 70 -0.50000 -0.50000 "GLN " " OE1" "    " 8 0 0 FF2E2E  ""  1 1 7 <> <> <> 0 0 0 1596 1596 1 0 1596 1 54.85 0 3433 <> 1573 1618 221 1573 0 <> <>
  1597 25 -10.054921 -13.767906 -8.859036 221 Q "A" 38 -0.76000 -0.76000 "GLN " " NE2" "    " 7 0 0 2E2EFF  ""  1 1 7 <> <> <> 0 0 0 1597 1597 1 2 1597 1 52.43 0 3434 <> 1574 1619 221 1574 0 <> <>
  1598 25 -14.688437 -14.150648 -4.130204 222 R "A" 38 -0.50000 -0.50000 "ARG " " N  " "    " 7 0 0 2E2EFF  ""  1 1 7 <> <> <> 0 0 0 1598 1598 1 1 1598 1 62.66 0 3443 <> 1575 1620 222 1575 0 <> <>
  1599 3 -14.775696 -14.565776 -2.741715 222 R "A" 24 0.14000 0.14000 "ARG " " CA " "    " 6 0 0 808080  ""  1 1 -1113 FFFF00  <> <> 0 0 0 1599 1599 1 1 1599 1 63.17 0 3444 <> 1576 1621 222 1576 0 <> <>
  1600 2 -16.100543 -15.290514 -2.496667 222 R "A" 24 0.50000 0.50000 "ARG " " C  " "    " 6 0 0 808080  ""  1 1 7 <> <> <> 0 0 0 1600 1600 1 0 1600 1 62.45 0 3445 <> 1577 1622 222 1577 0 <> <>
  1601 15 -16.192684 -16.242702 -1.804372 222 R "A" 70 -0.50000 -0.50000 "ARG " " O  " "    " 8 0 0 FF2E2E  ""  1 1 7 <> <> <> 0 0 0 1601 1601 1 0 1601 1 63.47 0 3446 <> 1578 1623 222 1578 0 <> <>
  1602 3 -14.683403 -13.257557 -1.926310 222 R "A" 24 -0.12000 -0.12000 "ARG " " CB " "    " 6 0 0 808080  ""  1 1 7 <> <> <> 0 0 0 1602 1602 1 2 1602 1 64.08 0 3447 <> 1579 1624 222 1579 0 <> <>
  1603 3 -14.445876 -13.482309 -0.452943 222 R "A" 24 -0.05000 -0.05000 "ARG " " CG " "    " 6 0 0 808080  ""  1 1 7 <> <> <> 0 0 0 1603 1603 1 2 1603 1 67.03 0 3448 <> 1580 1625 222 1580 0 <> <>
  1604 3 -14.286886 -12.238582 0.367071 222 R "A" 24 0.19000 0.19000 "ARG " " CD " "    " 6 0 0 808080  ""  1 1 7 <> <> <> 0 0 0 1604 1604 1 2 1604 1 69.69 0 3449 <> 1581 1626 222 1581 0 <> <>
  1605 25 -13.002946 -11.582807 0.134724 222 R "A" 38 -0.69997 -0.69997 "ARG " " NE " "    " 7 0 0 2E2EFF  ""  1 1 7 <> <> <> 0 0 0 1605 1605 1 1 1605 1 71.15 0 3450 <> 1582 1627 222 1582 0 <> <>
  1606 2 -12.750149 -10.305139 -0.178296 222 R "A" 24 0.63990 0.63990 "ARG " " CZ " "    " 6 0 0 808080  ""  1 1 7 <> <> <> 0 0 0 1606 1606 1 0 1606 1 72.1 0 3451 <> 1583 1628 222 1583 0 <> <>
  1607 25 -13.687894 -9.413346 0.098422 222 R "A" 38 -0.79997 -0.79997 "ARG " " NH1" "    " 7 0 0 2E2EFF  ""  1 1 7 <> <> <> 0 0 0 1607 1607 1 2 1607 1 72.34 0 3452 <> 1584 1629 222 1584 0 <> <>
  1608 31 -11.646720 -9.880560 -0.731123 222 R "A" 38 -0.79997 -0.79997 "ARG " " NH2" "    " 7 1 0 2E2EFF  ""  1 1 7 <> <> <> 0 0 0 1608 1608 1 2 1608 1 73.93 0 3453 <> 1585 1630 222 1585 0 <> <>
  1609 25 -17.205750 -14.665674 -3.036704 223 F "A" 38 -0.50000 -0.50000 "PHE " " N  " "    " 7 0 0 2E2EFF  ""  0 1 7 <> <> <> 0 0 0 1609 1609 1 1 1609 1 60.45 0 3467 <> 1586 1631 223 1586 0 <> <>
  1610 3 -18.600210 -14.874040 -2.645726 223 F "A" 24 0.14000 0.14000 "PHE " " CA " "    " 6 0 0 808080  ""  0 1 -1113 FFFF00  <> <> 0 0 0 1610 1610 1 1 1610 1 56.89 0 3468 <> 1587 1632 223 1587 0 <> <>
  1611 2 -19.279903 -15.235477 -3.959666 223 F "A" 24 0.50000 0.50000 "PHE " " C  " "    " 6 0 0 808080  ""  0 1 7 <> <> <> 0 0 0 1611 1611 1 0 1611 1 56.19 0 3469 <> 1588 1633 223 1588 0 <> <>
  1612 15 -20.096535 -14.511724 -4.506230 223 F "A" 70 -0.50000 -0.50000 "PHE " " O  " "    " 8 0 0 FF2E2E  ""  0 1 7 <> <> <> 0 0 0 1612 1612 1 0 1612 1 54.85 0 3470 <> 1589 1634 223 1589 0 <> <>
  1613 3 -19.152411 -13.560445 -1.993973 223 F "A" 24 -0.00500 -0.00500 "PHE " " CB " "    " 6 0 0 808080  ""  0 1 7 <> <> <> 0 0 0 1613 1613 1 2 1613 1 54.6 0 3471 <> 1590 1635 223 1590 0 <> <>
  1614 2 -18.405516 -13.014576 -0.769624 223 F "A" 24 -0.11500 -0.11500 "PHE " " CG " "    " 6 0 0 808080  ""  0 1 7 <> <> <> 0 0 0 1614 1614 1 0 1614 1 51.68 0 3472 <> 1591 1636 223 1591 0 <> <>
  1615 2 -17.825715 -13.914566 0.173870 223 F "A" 24 -0.11500 -0.11500 "PHE " " CD1" "    " 6 0 0 808080  ""  0 1 7 <> <> <> 0 0 0 1615 1615 1 1 1615 1 49.25 0 3473 <> 1592 1637 223 1592 0 <> <>
  1616 2 -18.454794 -11.652351 -0.370674 223 F "A" 24 -0.11500 -0.11500 "PHE " " CD2" "    " 6 0 0 808080  ""  0 1 7 <> <> <> 0 0 0 1616 1616 1 1 1616 1 52.82 0 3474 <> 1593 1638 223 1593 0 <> <>
  1617 2 -17.245789 -13.501545 1.363123 223 F "A" 24 -0.11500 -0.11500 "PHE " " CE1" "    " 6 0 0 808080  ""  0 1 7 <> <> <> 0 0 0 1617 1617 1 1 1617 1 50.03 0 3475 <> 1594 1639 223 1594 0 <> <>
  1618 2 -17.926065 -11.227501 0.820505 223 F "A" 24 -0.11500 -0.11500 "PHE " " CE2" "    " 6 0 0 808080  ""  0 1 7 <> <> <> 0 0 0 1618 1618 1 1 1618 1 50.72 0 3476 <> 1595 1640 223 1595 0 <> <>
  1619 2 -17.373265 -12.150611 1.788617 223 F "A" 24 -0.11500 -0.11500 "PHE " " CZ " "    " 6 0 0 808080  ""  0 1 7 <> <> <> 0 0 0 1619 1619 1 1 1619 1 50.46 0 3477 <> 1596 1641 223 1596 0 <> <>
  1620 25 -19.098790 -16.508585 -4.502268 224 P "A" 38 -0.14000 -0.14000 "PRO " " N  " "    " 7 0 0 2E2EFF  ""  0 1 7 <> <> <> 0 0 0 1620 1620 1 0 1620 1 55.89 0 3487 <> 1597 1642 224 1597 0 <> <>
  1621 3 -19.752916 -16.996650 -5.724633 224 P "A" 24 0.01000 0.01000 "PRO " " CA " "    " 6 0 0 808080  ""  0 1 -1113 FFFF00  <> <> 0 0 0 1621 1621 1 1 1621 1 57.59 0 3488 <> 1598 1643 224 1598 0 <> <>
  1622 2 -21.265549 -17.322473 -5.595172 224 P "A" 24 0.50000 0.50000 "PRO " " C  " "    " 6 0 0 808080  ""  0 1 7 <> <> <> 0 0 0 1622 1622 1 0 1622 1 58.71 0 3489 <> 1599 1644 224 1599 0 <> <>
  1623 15 -21.988278 -17.149517 -6.559867 224 P "A" 70 -0.50000 -0.50000 "PRO " " O  " "    " 8 0 0 FF2E2E  ""  0 1 7 <> <> <> 0 0 0 1623 1623 1 0 1623 1 60.03 0 3490 <> 1600 1645 224 1600 0 <> <>
  1624 3 -18.980933 -18.187374 -6.112145 224 P "A" 24 -0.12000 -0.12000 "PRO " " CB " "    " 6 0 0 808080  ""  0 1 7 <> <> <> 0 0 0 1624 1624 1 2 1624 1 56.3 0 3491 <> 1601 1646 224 1601 0 <> <>
  1625 3 -18.250247 -18.667320 -4.896516 224 P "A" 24 -0.12000 -0.12000 "PRO " " CG " "    " 6 0 0 808080  ""  0 1 7 <> <> <> 0 0 0 1625 1625 1 2 1625 1 55.59 0 3492 <> 1602 1647 224 1602 0 <> <>
  1626 3 -17.982021 -17.368980 -4.172230 224 P "A" 24 -0.05000 -0.05000 "PRO " " CD " "    " 6 0 0 808080  ""  0 1 7 <> <> <> 0 0 0 1626 1626 1 2 1626 1 56.5 0 3493 <> 1603 1648 224 1603 0 <> <>
  1627 25 -21.664912 -17.589094 -4.375706 225 K "A" 38 -0.50000 -0.50000 "LYS " " N  " "    " 7 0 0 2E2EFF  ""  0 1 7 <> <> <> 0 0 0 1627 1627 1 1 1627 1 59.49 0 3501 1 1604 1649 225 1604 0 <> <>
  1628 3 -23.089936 -17.745103 -4.028439 225 K "A" 24 0.14000 0.14000 "LYS " " CA " "    " 6 0 0 808080  ""  0 1 -1114 CCFF00  <> <> 0 0 0 1628 1628 1 1 1628 1 60.33 0 3502 1 1605 1650 225 1605 0 <> 1
  1629 2 -23.995595 -16.503469 -4.158063 225 K "A" 24 0.50000 0.50000 "LYS " " C  " "    " 6 0 0 808080  ""  0 1 7 <> <> <> 0 0 0 1629 1629 1 0 1629 1 60.82 0 3503 1 1606 1651 225 1606 0 <> <>
  1630 15 -25.180697 -16.703956 -4.557748 225 K "A" 70 -0.50000 -0.50000 "LYS " " O  " "    " 8 0 0 FF2E2E  ""  0 1 7 <> <> <> 0 0 0 1630 1630 1 0 1630 1 61.87 0 3504 1 1607 1652 225 1607 0 <> <>
  1631 25 -23.459059 -15.284023 -3.897811 226 A "A" 38 -0.50000 -0.50000 "ALA " " N  " "    " 7 0 0 2E2EFF  ""  0 1 7 <> <> <> 0 0 0 1631 1631 1 1 1631 1 61.49 0 3523 <> 1608 1655 226 1608 0 <> <>
  1632 3 -24.157818 -14.040964 -3.919568 226 A "A" 24 0.14000 0.14000 "ALA " " CA " "    " 6 0 0 808080  ""  0 1 -1114 CCFF00  <> <> 0 0 0 1632 1632 1 1 1632 1 63.2 0 3524 <> 1609 1656 226 1609 0 <> <>
  1633 2 -24.633132 -13.766019 -5.383307 226 A "A" 24 0.50000 0.50000 "ALA " " C  " "    " 6 0 0 808080  ""  0 1 7 <> <> <> 0 0 0 1633 1633 1 0 1633 1 65.12 0 3525 <> 1610 1657 226 1610 0 <> <>
  1634 15 -23.990786 -14.251527 -6.292962 226 A "A" 70 -0.50000 -0.50000 "ALA " " O  " "    " 8 0 0 FF2E2E  ""  0 1 7 <> <> <> 0 0 0 1634 1634 1 0 1634 1 65.26 0 3526 <> 1611 1658 226 1611 0 <> <>
  1635 3 -23.313393 -12.992826 -3.256215 226 A "A" 24 -0.18000 -0.18000 "ALA " " CB " "    " 6 0 0 808080  ""  0 1 7 <> <> <> 0 0 0 1635 1635 1 3 1635 1 61.22 0 3527 <> 1612 1659 226 1612 0 <> <>
  1636 25 -25.763192 -13.056369 -5.493779 227 E "A" 38 -0.50000 -0.50000 "GLU " " N  " "    " 7 0 0 2E2EFF  ""  0 1 7 <> <> <> 0 0 0 1636 1636 1 1 1636 1 68.11 0 3533 <> 1613 1660 227 1613 0 <> <>
  1637 3 -26.450480 -12.506485 -6.750262 227 E "A" 24 0.14000 0.14000 "GLU " " CA " "    " 6 0 0 808080  ""  0 1 -1114 CCFF00  <> <> 0 0 0 1637 1637 1 1 1637 1 71.8 0 3534 <> 1614 1661 227 1614 0 <> <>
  1638 2 -25.613703 -11.360233 -7.344750 227 E "A" 24 0.50000 0.50000 "GLU " " C  " "    " 6 0 0 808080  ""  0 1 7 <> <> <> 0 0 0 1638 1638 1 0 1638 1 72.12 0 3535 <> 1615 1662 227 1615 0 <> <>
  1639 15 -24.876084 -10.787340 -6.550881 227 E "A" 70 -0.50000 -0.50000 "GLU " " O  " "    " 8 0 0 FF2E2E  ""  0 1 7 <> <> <> 0 0 0 1639 1639 1 0 1639 1 71.12 0 3536 <> 1616 1663 227 1616 0 <> <>
  1640 3 -27.864541 -11.976965 -6.455287 227 E "A" 24 -0.12000 -0.12000 "GLU " " CB " "    " 6 0 0 808080  ""  0 1 7 <> <> <> 0 0 0 1640 1640 1 2 1640 1 75.89 0 3537 <> 1617 1664 227 1617 0 <> <>
  1641 3 -28.993268 -12.964784 -6.194602 227 E "A" 24 -0.22000 -0.22000 "GLU " " CG " "    " 6 0 0 808080  ""  0 1 7 <> <> <> 0 0 0 1641 1641 1 2 1641 1 79.99 0 3538 <> 1618 1665 227 1618 0 <> <>
  1642 2 -29.090479 -14.016819 -7.335202 227 E "A" 24 0.70000 0.70000 "GLU " " CD " "    " 6 0 0 808080  ""  0 1 7 <> <> <> 0 0 0 1642 1642 1 0 1642 1 83.27 0 3539 <> 1619 1666 227 1619 0 <> <>
  1643 15 -29.416092 -15.219495 -7.071801 227 E "A" 70 -0.80000 -0.80000 "GLU " " OE1" "    " 8 0 0 FF2E2E  ""  0 1 7 <> <> <> 0 0 0 1643 1643 1 0 1643 1 84.45 0 3540 <> 1620 1667 227 1620 0 <> <>
  1644 18 -28.861741 -13.584104 -8.465247 227 E "A" 70 -0.80000 -0.80000 "GLU " " OE2" "    " 8 -1 0 FF2E2E  ""  0 1 7 <> <> <> 0 0 0 1644 1644 1 0 1644 1 85.99 0 3541 <> 1621 1668 227 1621 0 <> <>
  1645 25 -25.860508 -10.929729 -8.592419 228 F "A" 38 -0.50000 -0.50000 "PHE " " N  " "    " 7 0 0 2E2EFF  ""  1 1 7 <> <> <> 0 0 0 1645 1645 1 1 1645 1 72.51 0 3548 <> 1622 1669 228 1622 0 <> <>
  1646 3 -25.346304 -9.648070 -9.029565 228 F "A" 24 0.14000 0.14000 "PHE " " CA " "    " 6 0 0 808080  ""  1 1 -1114 CCFF00  <> <> 0 0 0 1646 1646 1 1 1646 1 73.84 0 3549 <> 1623 1670 228 1623 0 <> <>
  1647 2 -25.863686 -8.396650 -8.305342 228 F "A" 24 0.50000 0.50000 "PHE " " C  " "    " 6 0 0 808080  ""  1 1 7 <> <> <> 0 0 0 1647 1647 1 0 1647 1 73.68 0 3550 <> 1624 1671 228 1624 0 <> <>
  1648 15 -25.074717 -7.526003 -8.068627 228 F "A" 70 -0.50000 -0.50000 "PHE " " O  " "    " 8 0 0 FF2E2E  ""  1 1 7 <> <> <> 0 0 0 1648 1648 1 0 1648 1 74.81 0 3551 <> 1625 1672 228 1625 0 <> <>
  1649 3 -25.506709 -9.692687 -10.566453 228 F "A" 24 -0.00500 -0.00500 "PHE " " CB " "    " 6 0 0 808080  ""  1 1 7 <> <> <> 0 0 0 1649 1649 1 2 1649 1 74.7 0 3552 <> 1626 1673 228 1626 0 <> <>
  1650 2 -25.272267 -8.472900 -11.415076 228 F "A" 24 -0.11500 -0.11500 "PHE " " CG " "    " 6 0 0 808080  ""  1 1 7 <> <> <> 0 0 0 1650 1650 1 0 1650 1 75.8 0 3553 <> 1627 1674 228 1627 0 <> <>
  1651 2 -24.183688 -7.639727 -11.247489 228 F "A" 24 -0.11500 -0.11500 "PHE " " CD1" "    " 6 0 0 808080  ""  1 1 7 <> <> <> 0 0 0 1651 1651 1 1 1651 1 77.11 0 3554 <> 1628 1675 228 1628 0 <> <>
  1652 2 -26.191937 -8.182844 -12.448855 228 F "A" 24 -0.11500 -0.11500 "PHE " " CD2" "    " 6 0 0 808080  ""  1 1 7 <> <> <> 0 0 0 1652 1652 1 1 1652 1 76.18 0 3555 <> 1629 1676 228 1629 0 <> <>
  1653 2 -24.039612 -6.500754 -12.124964 228 F "A" 24 -0.11500 -0.11500 "PHE " " CE1" "    " 6 0 0 808080  ""  1 1 7 <> <> <> 0 0 0 1653 1653 1 1 1653 1 78.68 0 3556 <> 1630 1677 228 1630 0 <> <>
  1654 2 -26.114176 -7.002550 -13.172543 228 F "A" 24 -0.11500 -0.11500 "PHE " " CE2" "    " 6 0 0 808080  ""  1 1 7 <> <> <> 0 0 0 1654 1654 1 1 1654 1 77.48 0 3557 <> 1631 1678 228 1631 0 <> <>
  1655 2 -25.047570 -6.119833 -13.022685 228 F "A" 24 -0.11500 -0.11500 "PHE " " CZ " "    " 6 0 0 808080  ""  1 1 7 <> <> <> 0 0 0 1655 1655 1 1 1655 1 77.59 0 3558 <> 1632 1679 228 1632 0 <> <>
  1656 25 -27.146576 -8.342765 -7.950156 229 A "A" 38 -0.50000 -0.50000 "ALA " " N  " "    " 7 0 0 2E2EFF  ""  1 1 7 <> <> <> 0 0 0 1656 1656 1 1 1656 1 73.18 0 3568 <> 1633 1680 229 1633 0 <> <>
  1657 3 -27.722363 -7.387829 -7.047099 229 A "A" 24 0.14000 0.14000 "ALA " " CA " "    " 6 0 0 808080  ""  1 1 -1114 CCFF00  <> <> 0 0 0 1657 1657 1 1 1657 1 71.79 0 3569 <> 1634 1681 229 1634 0 <> <>
  1658 2 -27.132943 -7.473937 -5.620047 229 A "A" 24 0.50000 0.50000 "ALA " " C  " "    " 6 0 0 808080  ""  1 1 7 <> <> <> 0 0 0 1658 1658 1 0 1658 1 71.46 0 3570 <> 1635 1682 229 1635 0 <> <>
  1659 15 -27.075371 -6.456429 -4.938180 229 A "A" 70 -0.50000 -0.50000 "ALA " " O  " "    " 8 0 0 FF2E2E  ""  1 1 7 <> <> <> 0 0 0 1659 1659 1 0 1659 1 70.52 0 3571 <> 1636 1683 229 1636 0 <> <>
  1660 3 -29.230345 -7.532515 -7.056843 229 A "A" 24 -0.18000 -0.18000 "ALA " " CB " "    " 6 0 0 808080  ""  1 1 7 <> <> <> 0 0 0 1660 1660 1 3 1660 1 72.34 0 3572 <> 1637 1684 229 1637 0 <> <>
  1661 25 -26.733529 -8.690364 -5.188601 230 E "A" 38 -0.50000 -0.50000 "GLU " " N  " "    " 7 0 0 2E2EFF  ""  1 1 7 <> <> <> 0 0 0 1661 1661 1 1 1661 1 71.5 0 3578 <> 1638 1685 230 1638 0 <> <>
  1662 3 -26.244318 -8.895488 -3.798552 230 E "A" 24 0.14000 0.14000 "GLU " " CA " "    " 6 0 0 808080  ""  1 1 -1114 CCFF00  <> <> 0 0 0 1662 1662 1 1 1662 1 72.82 0 3579 <> 1639 1686 230 1639 0 <> <>
  1663 2 -24.754935 -8.478582 -3.715691 230 E "A" 24 0.50000 0.50000 "GLU " " C  " "    " 6 0 0 808080  ""  1 1 7 <> <> <> 0 0 0 1663 1663 1 0 1663 1 73.22 0 3580 <> 1640 1687 230 1640 0 <> <>
  1664 15 -24.461442 -7.720133 -2.796626 230 E "A" 70 -0.50000 -0.50000 "GLU " " O  " "    " 8 0 0 FF2E2E  ""  1 1 7 <> <> <> 0 0 0 1664 1664 1 0 1664 1 73.6 0 3581 <> 1641 1688 230 1641 0 <> <>
  1665 3 -26.533019 -10.315630 -3.378640 230 E "A" 24 -0.12000 -0.12000 "GLU " " CB " "    " 6 0 0 808080  ""  1 1 7 <> <> <> 0 0 0 1665 1665 1 2 1665 1 73.55 0 3582 <> 1642 1689 230 1642 0 <> <>
  1666 3 -27.870400 -10.655832 -2.673241 230 E "A" 24 -0.22000 -0.22000 "GLU " " CG " "    " 6 0 0 808080  ""  1 1 7 <> <> <> 0 0 0 1666 1666 1 2 1666 1 75.6 0 3583 <> 1643 1690 230 1643 0 <> <>
  1667 2 -28.078291 -12.190979 -2.506621 230 E "A" 24 0.70000 0.70000 "GLU " " CD " "    " 6 0 0 808080  ""  1 1 7 <> <> <> 0 0 0 1667 1667 1 0 1667 1 75.96 0 3584 <> 1644 1691 230 1644 0 <> <>
  1668 15 -28.988438 -12.544727 -1.749501 230 E "A" 70 -0.80000 -0.80000 "GLU " " OE1" "    " 8 0 0 FF2E2E  ""  1 1 7 <> <> <> 0 0 0 1668 1668 1 0 1668 1 76.8 0 3585 <> 1645 1692 230 1645 0 <> <>
  1669 18 -27.301812 -12.942663 -3.020959 230 E "A" 70 -0.80000 -0.80000 "GLU " " OE2" "    " 8 -1 0 FF2E2E  ""  1 1 7 <> <> <> 0 0 0 1669 1669 1 0 1669 1 76.28 0 3586 <> 1646 1693 230 1646 0 <> <>
  1670 25 -23.948020 -8.809297 -4.787118 231 V "A" 38 -0.50000 -0.50000 "VAL " " N  " "    " 7 0 0 2E2EFF  ""  1 1 7 <> <> <> 0 0 0 1670 1670 1 1 1670 1 72.35 0 3593 <> 1647 1694 231 1647 0 <> <>
  1671 3 -22.637015 -8.256708 -5.016406 231 V "A" 24 0.14000 0.14000 "VAL " " CA " "    " 6 0 0 808080  ""  1 1 -1114 CCFF00  <> <> 0 0 0 1671 1671 1 1 1671 1 69.52 0 3594 <> 1648 1695 231 1648 0 <> <>
  1672 2 -22.730223 -6.720056 -5.194764 231 V "A" 24 0.50000 0.50000 "VAL " " C  " "    " 6 0 0 808080  ""  1 1 7 <> <> <> 0 0 0 1672 1672 1 0 1672 1 67.97 0 3595 <> 1649 1696 231 1649 0 <> <>
  1673 15 -21.947537 -6.085467 -4.489781 231 V "A" 70 -0.50000 -0.50000 "VAL " " O  " "    " 8 0 0 FF2E2E  ""  1 1 7 <> <> <> 0 0 0 1673 1673 1 0 1673 1 68.45 0 3596 <> 1650 1697 231 1650 0 <> <>
  1674 3 -22.011010 -8.904961 -6.244002 231 V "A" 24 -0.06000 -0.06000 "VAL " " CB " "    " 6 0 0 808080  ""  1 1 7 <> <> <> 0 0 0 1674 1674 1 1 1674 1 68.69 0 3597 <> 1651 1698 231 1651 0 <> <>
  1675 3 -20.855729 -8.062203 -6.980025 231 V "A" 24 -0.18000 -0.18000 "VAL " " CG1" "    " 6 0 0 808080  ""  1 1 7 <> <> <> 0 0 0 1675 1675 1 3 1675 1 69.23 0 3598 <> 1652 1699 231 1652 0 <> <>
  1676 3 -21.411019 -10.267343 -5.743058 231 V "A" 24 -0.18000 -0.18000 "VAL " " CG2" "    " 6 0 0 808080  ""  1 1 7 <> <> <> 0 0 0 1676 1676 1 3 1676 1 67.79 0 3599 <> 1653 1700 231 1653 0 <> <>
  1677 25 -23.741929 -6.209720 -5.958604 232 S "A" 38 -0.50000 -0.50000 "SER " " N  " "    " 7 0 0 2E2EFF  ""  1 1 7 <> <> <> 0 0 0 1677 1677 1 1 1677 1 64.67 0 3609 <> 1654 1701 232 1654 0 <> <>
  1678 3 -23.921494 -4.767243 -6.165702 232 S "A" 24 0.14000 0.14000 "SER " " CA " "    " 6 0 0 808080  ""  1 1 -1114 CCFF00  <> <> 0 0 0 1678 1678 1 1 1678 1 64.79 0 3610 <> 1655 1702 232 1655 0 <> <>
  1679 2 -24.202525 -4.050768 -4.813626 232 S "A" 24 0.50000 0.50000 "SER " " C  " "    " 6 0 0 808080  ""  1 1 7 <> <> <> 0 0 0 1679 1679 1 0 1679 1 64.89 0 3611 <> 1656 1703 232 1656 0 <> <>
  1680 15 -23.576378 -3.012842 -4.649268 232 S "A" 70 -0.50000 -0.50000 "SER " " O  " "    " 8 0 0 FF2E2E  ""  1 1 7 <> <> <> 0 0 0 1680 1680 1 0 1680 1 63.8 0 3612 <> 1657 1704 232 1657 0 <> <>
  1681 3 -25.072472 -4.407654 -7.074704 232 S "A" 24 0.14500 0.14500 "SER " " CB " "    " 6 0 0 808080  ""  1 1 7 <> <> <> 0 0 0 1681 1681 1 2 1681 1 64.12 0 3613 <> 1658 1705 232 1658 0 <> <>
  1682 16 -24.649344 -4.755514 -8.428775 232 S "A" 70 -0.68300 -0.68300 "SER " " OG " "    " 8 0 0 FF2E2E  ""  1 1 7 <> <> <> 0 0 0 1682 1682 1 1 1682 1 66.52 0 3614 <> 1659 1706 232 1659 0 <> <>
  1683 25 -25.011101 -4.597391 -3.888314 233 K "A" 38 -0.50000 -0.50000 "LYS " " N  " "    " 7 0 0 2E2EFF  ""  1 1 7 <> <> <> 0 0 0 1683 1683 1 1 1683 1 65.98 0 3620 1 1660 1707 233 1660 0 <> <>
  1684 3 -25.338328 -3.999280 -2.585326 233 K "A" 24 0.14000 0.14000 "LYS " " CA " "    " 6 0 0 808080  ""  1 1 -1114 CCFF00  <> <> 0 0 0 1684 1684 1 1 1684 1 66.26 0 3621 1 1661 1708 233 1661 0 <> 1
  1685 2 -23.992947 -3.862348 -1.837830 233 K "A" 24 0.50000 0.50000 "LYS " " C  " "    " 6 0 0 808080  ""  1 1 7 <> <> <> 0 0 0 1685 1685 1 0 1685 1 65.7 0 3622 1 1662 1709 233 1662 0 <> <>
  1686 15 -23.631646 -2.795930 -1.356764 233 K "A" 70 -0.50000 -0.50000 "LYS " " O  " "    " 8 0 0 FF2E2E  ""  1 1 7 <> <> <> 0 0 0 1686 1686 1 0 1686 1 64.78 0 3623 1 1663 1710 233 1663 0 <> <>
  1687 25 -23.270918 -4.984147 -1.656735 234 L "A" 38 -0.50000 -0.50000 "LEU " " N  " "    " 7 0 0 2E2EFF  ""  1 1 7 <> <> <> 0 0 0 1687 1687 1 1 1687 1 63.88 0 3642 <> 1664 1712 234 1664 0 <> <>
  1688 3 -22.038363 -4.924769 -0.925274 234 L "A" 24 0.14000 0.14000 "LEU " " CA " "    " 6 0 0 808080  ""  1 1 -1114 CCFF00  <> <> 0 0 0 1688 1688 1 1 1688 1 63.28 0 3643 <> 1665 1713 234 1665 0 <> <>
  1689 2 -20.944159 -3.985637 -1.549027 234 L "A" 24 0.50000 0.50000 "LEU " " C  " "    " 6 0 0 808080  ""  1 1 7 <> <> <> 0 0 0 1689 1689 1 0 1689 1 63.26 0 3644 <> 1666 1714 234 1666 0 <> <>
  1690 15 -20.258221 -3.294829 -0.754648 234 L "A" 70 -0.50000 -0.50000 "LEU " " O  " "    " 8 0 0 FF2E2E  ""  1 1 7 <> <> <> 0 0 0 1690 1690 1 0 1690 1 64 0 3645 <> 1667 1715 234 1667 0 <> <>
  1691 3 -21.371024 -6.337982 -0.864710 234 L "A" 24 -0.12000 -0.12000 "LEU " " CB " "    " 6 0 0 808080  ""  1 1 7 <> <> <> 0 0 0 1691 1691 1 2 1691 1 62.97 0 3646 <> 1668 1716 234 1668 0 <> <>
  1692 3 -22.283049 -7.321232 0.001830 234 L "A" 24 -0.06000 -0.06000 "LEU " " CG " "    " 6 0 0 808080  ""  1 1 7 <> <> <> 0 0 0 1692 1692 1 1 1692 1 64.15 0 3647 <> 1669 1717 234 1669 0 <> <>
  1693 3 -21.840340 -8.786113 -0.348373 234 L "A" 24 -0.18000 -0.18000 "LEU " " CD1" "    " 6 0 0 808080  ""  1 1 7 <> <> <> 0 0 0 1693 1693 1 3 1693 1 64.91 0 3648 <> 1670 1718 234 1670 0 <> <>
  1694 3 -22.420706 -7.028594 1.545970 234 L "A" 24 -0.18000 -0.18000 "LEU " " CD2" "    " 6 0 0 808080  ""  1 1 7 <> <> <> 0 0 0 1694 1694 1 3 1694 1 63.42 0 3649 <> 1671 1719 234 1671 0 <> <>
  1695 25 -20.892663 -3.937770 -2.904212 235 V "A" 38 -0.50000 -0.50000 "VAL " " N  " "    " 7 0 0 2E2EFF  ""  1 1 7 <> <> <> 0 0 0 1695 1695 1 1 1695 1 59.82 0 3661 <> 1672 1720 235 1672 0 <> <>
  1696 3 -20.074902 -2.943254 -3.654538 235 V "A" 24 0.14000 0.14000 "VAL " " CA " "    " 6 0 0 808080  ""  1 1 -1114 CCFF00  <> <> 0 0 0 1696 1696 1 1 1696 1 57.41 0 3662 <> 1673 1721 235 1673 0 <> <>
  1697 2 -20.393555 -1.475353 -3.331185 235 V "A" 24 0.50000 0.50000 "VAL " " C  " "    " 6 0 0 808080  ""  1 1 7 <> <> <> 0 0 0 1697 1697 1 0 1697 1 57.43 0 3663 <> 1674 1722 235 1674 0 <> <>
  1698 15 -19.435878 -0.738760 -3.017510 235 V "A" 70 -0.50000 -0.50000 "VAL " " O  " "    " 8 0 0 FF2E2E  ""  1 1 7 <> <> <> 0 0 0 1698 1698 1 0 1698 1 57.88 0 3664 <> 1675 1723 235 1675 0 <> <>
  1699 3 -20.257367 -3.142821 -5.191781 235 V "A" 24 -0.06000 -0.06000 "VAL " " CB " "    " 6 0 0 808080  ""  1 1 7 <> <> <> 0 0 0 1699 1699 1 1 1699 1 56.97 0 3665 <> 1676 1724 235 1676 0 <> <>
  1700 3 -19.805051 -1.991263 -6.124610 235 V "A" 24 -0.18000 -0.18000 "VAL " " CG1" "    " 6 0 0 808080  ""  1 1 7 <> <> <> 0 0 0 1700 1700 1 3 1700 1 55.13 0 3666 <> 1677 1725 235 1677 0 <> <>
  1701 3 -19.664024 -4.455851 -5.725869 235 V "A" 24 -0.18000 -0.18000 "VAL " " CG2" "    " 6 0 0 808080  ""  1 1 7 <> <> <> 0 0 0 1701 1701 1 3 1701 1 55.21 0 3667 <> 1678 1726 235 1678 0 <> <>
  1702 25 -21.676796 -1.060611 -3.291238 236 T "A" 38 -0.50000 -0.50000 "THR " " N  " "    " 7 0 0 2E2EFF  ""  1 1 7 <> <> <> 0 0 0 1702 1702 1 1 1702 1 58.9 0 3677 <> 1679 1727 236 1679 0 <> <>
  1703 3 -22.154448 0.200877 -2.784150 236 T "A" 24 0.14000 0.14000 "THR " " CA " "    " 6 0 0 808080  ""  1 1 -1114 CCFF00  <> <> 0 0 0 1703 1703 1 1 1703 1 60.67 0 3678 <> 1680 1728 236 1680 0 <> <>
  1704 2 -21.755814 0.576713 -1.309321 236 T "A" 24 0.50000 0.50000 "THR " " C  " "    " 6 0 0 808080  ""  1 1 7 <> <> <> 0 0 0 1704 1704 1 0 1704 1 60.83 0 3679 <> 1681 1729 236 1681 0 <> <>
  1705 15 -21.208001 1.627911 -1.123221 236 T "A" 70 -0.50000 -0.50000 "THR " " O  " "    " 8 0 0 FF2E2E  ""  1 1 7 <> <> <> 0 0 0 1705 1705 1 0 1705 1 59.11 0 3680 <> 1682 1730 236 1682 0 <> <>
  1706 3 -23.646790 0.397386 -3.016726 236 T "A" 24 0.20500 0.20500 "THR " " CB " "    " 6 0 0 808080  ""  1 1 7 <> <> <> 0 0 0 1706 1706 1 1 1706 1 61.38 0 3681 <> 1683 1731 236 1683 0 <> <>
  1707 16 -24.021317 -0.186839 -4.287987 236 T "A" 70 -0.68300 -0.68300 "THR " " OG1" "    " 8 0 0 FF2E2E  ""  1 1 7 <> <> <> 0 0 0 1707 1707 1 1 1707 1 63.11 0 3682 <> 1684 1732 236 1684 0 <> <>
  1708 3 -24.186591 1.820370 -2.917685 236 T "A" 24 -0.18000 -0.18000 "THR " " CG2" "    " 6 0 0 808080  ""  1 1 7 <> <> <> 0 0 0 1708 1708 1 3 1708 1 60.3 0 3683 <> 1685 1733 236 1685 0 <> <>
  1709 25 -21.815838 -0.442352 -0.449116 237 D "A" 38 -0.50000 -0.50000 "ASP " " N  " "    " 7 0 0 2E2EFF  ""  1 1 7 <> <> <> 0 0 0 1709 1709 1 1 1709 1 60.26 0 3691 <> 1686 1734 237 1686 0 <> <>
  1710 3 -21.344737 -0.385942 0.945710 237 D "A" 24 0.14000 0.14000 "ASP " " CA " "    " 6 0 0 808080  ""  1 1 -1114 CCFF00  <> <> 0 0 0 1710 1710 1 1 1710 1 60.48 0 3692 <> 1687 1735 237 1687 0 <> <>
  1711 2 -19.794066 -0.145061 1.005568 237 D "A" 24 0.50000 0.50000 "ASP " " C  " "    " 6 0 0 808080  ""  1 1 7 <> <> <> 0 0 0 1711 1711 1 0 1711 1 59.41 0 3693 <> 1688 1736 237 1688 0 <> <>
  1712 15 -19.422821 0.920621 1.475471 237 D "A" 70 -0.50000 -0.50000 "ASP " " O  " "    " 8 0 0 FF2E2E  ""  1 1 7 <> <> <> 0 0 0 1712 1712 1 0 1712 1 58.54 0 3694 <> 1689 1737 237 1689 0 <> <>
  1713 3 -21.967764 -1.506444 1.808571 237 D "A" 24 -0.22000 -0.22000 "ASP " " CB " "    " 6 0 0 808080  ""  1 1 7 <> <> <> 0 0 0 1713 1713 1 2 1713 1 64.84 0 3695 <> 1690 1738 237 1690 0 <> <>
  1714 2 -23.447539 -1.476783 2.072749 237 D "A" 24 0.70000 0.70000 "ASP " " CG " "    " 6 0 0 808080  ""  1 1 7 <> <> <> 0 0 0 1714 1714 1 0 1714 1 65.78 0 3696 <> 1691 1739 237 1691 0 <> <>
  1715 15 -24.055117 -0.456679 1.721912 237 D "A" 70 -0.80000 -0.80000 "ASP " " OD1" "    " 8 0 0 FF2E2E  ""  1 1 7 <> <> <> 0 0 0 1715 1715 1 0 1715 1 63.69 0 3697 <> 1692 1740 237 1692 0 <> <>
  1716 18 -24.099577 -2.419995 2.587822 237 D "A" 70 -0.80000 -0.80000 "ASP " " OD2" "    " 8 -1 0 FF2E2E  ""  1 1 7 <> <> <> 0 0 0 1716 1716 1 0 1716 1 65.38 0 3698 <> 1693 1741 237 1693 0 <> <>
  1717 25 -18.965828 -1.068579 0.515213 238 L "A" 38 -0.50000 -0.50000 "LEU " " N  " "    " 7 0 0 2E2EFF  ""  1 1 7 <> <> <> 0 0 0 1717 1717 1 1 1717 1 58.65 0 3703 <> 1694 1742 238 1694 0 <> <>
  1718 3 -17.506862 -0.964909 0.418941 238 L "A" 24 0.14000 0.14000 "LEU " " CA " "    " 6 0 0 808080  ""  1 1 -1114 CCFF00  <> <> 0 0 0 1718 1718 1 1 1718 1 55.39 0 3704 <> 1695 1743 238 1695 0 <> <>
  1719 2 -17.084988 0.368187 -0.246480 238 L "A" 24 0.50000 0.50000 "LEU " " C  " "    " 6 0 0 808080  ""  1 1 7 <> <> <> 0 0 0 1719 1719 1 0 1719 1 54.32 0 3705 <> 1696 1744 238 1696 0 <> <>
  1720 15 -16.074131 0.970024 0.224546 238 L "A" 70 -0.50000 -0.50000 "LEU " " O  " "    " 8 0 0 FF2E2E  ""  1 1 7 <> <> <> 0 0 0 1720 1720 1 0 1720 1 55.32 0 3706 <> 1697 1745 238 1697 0 <> <>
  1721 3 -17.089826 -2.149114 -0.504685 238 L "A" 24 -0.12000 -0.12000 "LEU " " CB " "    " 6 0 0 808080  ""  1 1 7 <> <> <> 0 0 0 1721 1721 1 2 1721 1 52.4 0 3707 <> 1698 1746 238 1698 0 <> <>
  1722 3 -15.556624 -2.523547 -0.489196 238 L "A" 24 -0.06000 -0.06000 "LEU " " CG " "    " 6 0 0 808080  ""  1 1 7 <> <> <> 0 0 0 1722 1722 1 1 1722 1 51.82 0 3708 <> 1699 1747 238 1699 0 <> <>
  1723 3 -15.084371 -3.094608 0.828850 238 L "A" 24 -0.18000 -0.18000 "LEU " " CD1" "    " 6 0 0 808080  ""  1 1 7 <> <> <> 0 0 0 1723 1723 1 3 1723 1 51.37 0 3709 <> 1700 1748 238 1700 0 <> <>
  1724 3 -15.171556 -3.395094 -1.615891 238 L "A" 24 -0.18000 -0.18000 "LEU " " CD2" "    " 6 0 0 808080  ""  1 1 7 <> <> <> 0 0 0 1724 1724 1 3 1724 1 51.29 0 3710 <> 1701 1749 238 1701 0 <> <>
  1725 25 -17.673999 0.877488 -1.322537 239 T "A" 38 -0.50000 -0.50000 "THR " " N  " "    " 7 0 0 2E2EFF  ""  1 1 7 <> <> <> 0 0 0 1725 1725 1 1 1725 1 50.95 0 3722 <> 1702 1750 239 1702 0 <> <>
  1726 3 -17.413209 2.190770 -1.945067 239 T "A" 24 0.14000 0.14000 "THR " " CA " "    " 6 0 0 808080  ""  1 1 -1114 CCFF00  <> <> 0 0 0 1726 1726 1 1 1726 1 51.83 0 3723 <> 1703 1751 239 1703 0 <> <>
  1727 2 -17.617719 3.286385 -0.961258 239 T "A" 24 0.50000 0.50000 "THR " " C  " "    " 6 0 0 808080  ""  1 1 7 <> <> <> 0 0 0 1727 1727 1 0 1727 1 54.32 0 3724 <> 1704 1752 239 1704 0 <> <>
  1728 15 -16.865868 4.247159 -0.935249 239 T "A" 70 -0.50000 -0.50000 "THR " " O  " "    " 8 0 0 FF2E2E  ""  1 1 7 <> <> <> 0 0 0 1728 1728 1 0 1728 1 55.79 0 3725 <> 1705 1753 239 1705 0 <> <>
  1729 3 -18.267047 2.390817 -3.229012 239 T "A" 24 0.20500 0.20500 "THR " " CB " "    " 6 0 0 808080  ""  1 1 7 <> <> <> 0 0 0 1729 1729 1 1 1729 1 49.68 0 3726 <> 1706 1754 239 1706 0 <> <>
  1730 16 -17.930224 1.389522 -4.158377 239 T "A" 70 -0.68300 -0.68300 "THR " " OG1" "    " 8 0 0 FF2E2E  ""  1 1 7 <> <> <> 0 0 0 1730 1730 1 1 1730 1 49.26 0 3727 <> 1707 1755 239 1707 0 <> <>
  1731 3 -18.076336 3.719934 -3.946276 239 T "A" 24 -0.18000 -0.18000 "THR " " CG2" "    " 6 0 0 808080  ""  1 1 7 <> <> <> 0 0 0 1731 1731 1 3 1731 1 48.54 0 3728 <> 1708 1756 239 1708 0 <> <>
  1732 25 -18.663656 3.193128 -0.148997 240 K "A" 38 -0.50000 -0.50000 "LYS " " N  " "    " 7 0 0 2E2EFF  ""  1 1 7 <> <> <> 0 0 0 1732 1732 1 1 1732 1 56.01 0 3736 1 1709 1757 240 1709 0 <> <>
  1733 3 -19.071579 4.265075 0.780750 240 K "A" 24 0.14000 0.14000 "LYS " " CA " "    " 6 0 0 808080  ""  1 1 -1114 CCFF00  <> <> 0 0 0 1733 1733 1 1 1733 1 55.43 0 3737 1 1710 1758 240 1710 0 <> 1
  1734 2 -18.082037 4.268559 1.912720 240 K "A" 24 0.50000 0.50000 "LYS " " C  " "    " 6 0 0 808080  ""  1 1 7 <> <> <> 0 0 0 1734 1734 1 0 1734 1 55.22 0 3738 1 1711 1759 240 1711 0 <> <>
  1735 15 -17.608570 5.322534 2.339182 240 K "A" 70 -0.50000 -0.50000 "LYS " " O  " "    " 8 0 0 FF2E2E  ""  1 1 7 <> <> <> 0 0 0 1735 1735 1 0 1735 1 54.88 0 3739 1 1712 1760 240 1712 0 <> <>
  1736 25 -17.678956 3.016475 2.352062 241 V "A" 38 -0.50000 -0.50000 "VAL " " N  " "    " 7 0 0 2E2EFF  ""  1 1 7 <> <> <> 0 0 0 1736 1736 1 1 1736 1 53.88 0 3758 <> 1713 1762 241 1713 0 <> <>
  1737 3 -16.673785 2.804589 3.360633 241 V "A" 24 0.14000 0.14000 "VAL " " CA " "    " 6 0 0 808080  ""  1 1 -1114 CCFF00  <> <> 0 0 0 1737 1737 1 1 1737 1 55.04 0 3759 <> 1714 1763 241 1714 0 <> <>
  1738 2 -15.306444 3.421140 3.055579 241 V "A" 24 0.50000 0.50000 "VAL " " C  " "    " 6 0 0 808080  ""  1 1 7 <> <> <> 0 0 0 1738 1738 1 0 1738 1 54.48 0 3760 <> 1715 1764 241 1715 0 <> <>
  1739 15 -14.838415 4.213019 3.826372 241 V "A" 70 -0.50000 -0.50000 "VAL " " O  " "    " 8 0 0 FF2E2E  ""  1 1 7 <> <> <> 0 0 0 1739 1739 1 0 1739 1 53.28 0 3761 <> 1716 1765 241 1716 0 <> <>
  1740 3 -16.594074 1.226343 3.623477 241 V "A" 24 -0.06000 -0.06000 "VAL " " CB " "    " 6 0 0 808080  ""  1 1 7 <> <> <> 0 0 0 1740 1740 1 1 1740 1 56.4 0 3762 <> 1717 1766 241 1717 0 <> <>
  1741 3 -15.353717 0.733387 4.397867 241 V "A" 24 -0.18000 -0.18000 "VAL " " CG1" "    " 6 0 0 808080  ""  1 1 7 <> <> <> 0 0 0 1741 1741 1 3 1741 1 55.43 0 3763 <> 1718 1767 241 1718 0 <> <>
  1742 3 -17.867767 0.772961 4.406239 241 V "A" 24 -0.18000 -0.18000 "VAL " " CG2" "    " 6 0 0 808080  ""  1 1 7 <> <> <> 0 0 0 1742 1742 1 3 1742 1 56.84 0 3764 <> 1719 1768 241 1719 0 <> <>
  1743 25 -14.778015 3.099454 1.882249 242 H "A" 38 -0.50000 -0.50000 "HIE " " N  " "    " 7 0 0 2E2EFF  ""  1 1 7 <> <> <> 0 0 0 1743 1743 1 1 1743 1 55.29 0 3774 <> 1720 1769 242 1720 0 <> <>
  1744 3 -13.535125 3.665099 1.377830 242 H "A" 24 0.14000 0.14000 "HIE " " CA " "    " 6 0 0 808080  ""  1 1 -1114 CCFF00  <> <> 0 0 0 1744 1744 1 1 1744 1 53.32 0 3775 <> 1721 1770 242 1721 0 <> <>
  1745 2 -13.572346 5.146185 1.102802 242 H "A" 24 0.50000 0.50000 "HIE " " C  " "    " 6 0 0 808080  ""  1 1 7 <> <> <> 0 0 0 1745 1745 1 0 1745 1 53.53 0 3776 <> 1722 1771 242 1722 0 <> <>
  1746 15 -12.553755 5.824876 1.184619 242 H "A" 70 -0.50000 -0.50000 "HIE " " O  " "    " 8 0 0 FF2E2E  ""  1 1 7 <> <> <> 0 0 0 1746 1746 1 0 1746 1 54.22 0 3777 <> 1723 1772 242 1723 0 <> <>
  1747 3 -13.180402 2.846846 0.105376 242 H "A" 24 -0.29700 -0.29700 "HIE " " CB " "    " 6 0 0 808080  ""  1 1 7 <> <> <> 0 0 0 1747 1747 1 2 1747 1 48.52 0 3778 <> 1724 1773 242 1724 0 <> <>
  1748 2 -12.376630 1.580137 0.388275 242 H "A" 24 0.50400 0.50400 "HIE " " CG " "    " 6 0 0 808080  ""  1 1 7 <> <> <> 0 0 0 1748 1748 1 0 1748 1 45.49 0 3779 <> 1725 1774 242 1725 0 "HIE"  <>
  1749 25 -11.039243 1.635674 0.837523 242 H "A" 38 -0.56400 -0.56400 "HIE " " ND1" "    " 7 0 0 2E2EFF  ""  1 1 7 <> <> <> 0 0 0 1749 1749 1 0 1749 1 44.57 0 3780 <> 1726 1775 242 1726 0 <> <>
  1750 2 -12.832786 0.278119 0.391656 242 H "A" 24 -0.26100 -0.26100 "HIE " " CD2" "    " 6 0 0 808080  ""  1 1 7 <> <> <> 0 0 0 1750 1750 1 1 1750 1 45.62 0 3781 <> 1727 1776 242 1727 0 <> <>
  1751 2 -10.697148 0.377965 1.144853 242 H "A" 24 0.18200 0.18200 "HIE " " CE1" "    " 6 0 0 808080  ""  1 1 7 <> <> <> 0 0 0 1751 1751 1 1 1751 1 43.54 0 3782 <> 1728 1777 242 1728 0 <> <>
  1752 25 -11.716700 -0.470103 0.849218 242 H "A" 38 -0.29100 -0.29100 "HIE " " NE2" "    " 7 0 0 2E2EFF  ""  1 1 7 <> <> <> 0 0 0 1752 1752 1 1 1752 1 45.26 0 3783 <> 1729 1778 242 1729 0 <> <>
  1753 25 -14.705290 5.667730 0.564034 243 T "A" 38 -0.50000 -0.50000 "THR " " N  " "    " 7 0 0 2E2EFF  ""  1 1 7 <> <> <> 0 0 0 1753 1753 1 1 1753 1 53.57 0 3791 <> 1730 1779 243 1730 0 <> <>
  1754 3 -14.883065 7.126175 0.246478 243 T "A" 24 0.14000 0.14000 "THR " " CA " "    " 6 0 0 808080  ""  1 1 -1114 CCFF00  <> <> 0 0 0 1754 1754 1 1 1754 1 55.44 0 3792 <> 1731 1780 243 1731 0 <> <>
  1755 2 -14.737471 7.935212 1.602562 243 T "A" 24 0.50000 0.50000 "THR " " C  " "    " 6 0 0 808080  ""  1 1 7 <> <> <> 0 0 0 1755 1755 1 0 1755 1 58.74 0 3793 <> 1732 1781 243 1732 0 <> <>
  1756 15 -14.079667 8.963757 1.552116 243 T "A" 70 -0.50000 -0.50000 "THR " " O  " "    " 8 0 0 FF2E2E  ""  1 1 7 <> <> <> 0 0 0 1756 1756 1 0 1756 1 60.58 0 3794 <> 1733 1782 243 1733 0 <> <>
  1757 3 -16.288244 7.292302 -0.330470 243 T "A" 24 0.20500 0.20500 "THR " " CB " "    " 6 0 0 808080  ""  1 1 7 <> <> <> 0 0 0 1757 1757 1 1 1757 1 53.97 0 3795 <> 1734 1783 243 1734 0 <> <>
  1758 16 -16.438930 6.668052 -1.604464 243 T "A" 70 -0.68300 -0.68300 "THR " " OG1" "    " 8 0 0 FF2E2E  ""  1 1 7 <> <> <> 0 0 0 1758 1758 1 1 1758 1 54.76 0 3796 <> 1735 1784 243 1735 0 <> <>
  1759 3 -16.822801 8.772344 -0.414800 243 T "A" 24 -0.18000 -0.18000 "THR " " CG2" "    " 6 0 0 808080  ""  1 1 7 <> <> <> 0 0 0 1759 1759 1 3 1759 1 53.26 0 3797 <> 1736 1785 243 1736 0 <> <>
  1760 25 -15.375299 7.476666 2.681522 244 E "A" 38 -0.50000 -0.50000 "GLH " " N  " "    " 7 0 0 2E2EFF  ""  1 1 7 <> <> <> 0 0 0 1760 1760 1 1 1760 1 61.05 0 3805 <> 1737 1786 244 1737 0 <> <>
  1761 3 -15.341404 8.110063 4.000293 244 E "A" 24 0.14000 0.14000 "GLH " " CA " "    " 6 0 0 808080  ""  1 1 -1114 CCFF00  <> <> 0 0 0 1761 1761 1 1 1761 1 62.64 0 3806 <> 1738 1787 244 1738 0 <> <>
  1762 2 -13.913510 8.032527 4.559449 244 E "A" 24 0.50000 0.50000 "GLH " " C  " "    " 6 0 0 808080  ""  1 1 7 <> <> <> 0 0 0 1762 1762 1 0 1762 1 63.26 0 3807 <> 1739 1788 244 1739 0 <> <>
  1763 15 -13.313596 9.044134 4.765802 244 E "A" 70 -0.50000 -0.50000 "GLH " " O  " "    " 8 0 0 FF2E2E  ""  1 1 7 <> <> <> 0 0 0 1763 1763 1 0 1763 1 63.75 0 3808 <> 1740 1789 244 1740 0 <> <>
  1764 3 -16.261051 7.361022 4.987513 244 E "A" 24 -0.12000 -0.12000 "GLH " " CB " "    " 6 0 0 808080  ""  1 1 7 <> <> <> 0 0 0 1764 1764 1 2 1764 1 63.85 0 3809 <> 1741 1790 244 1741 0 <> <>
  1765 3 -17.745889 7.687997 4.746440 244 E "A" 24 -0.12000 -0.12000 "GLH " " CG " "    " 6 0 0 808080  ""  1 1 7 <> <> <> 0 0 0 1765 1765 1 2 1765 1 66.06 0 3810 <> 1742 1791 244 1742 0 <> <>
  1766 2 -18.730571 7.018270 5.692709 244 E "A" 24 0.52000 0.52000 "GLH " " CD " "    " 6 0 0 808080  ""  1 1 7 <> <> <> 0 0 0 1766 1766 1 0 1766 1 67.19 0 3811 <> 1743 1792 244 1743 0 <> <>
  1767 15 -19.656541 7.585422 6.271656 244 E "A" 70 -0.44000 -0.44000 "GLH " " OE1" "    " 8 0 0 FF2E2E  ""  1 1 7 <> <> <> 0 0 0 1767 1767 1 0 1767 1 69.2 0 3812 <> 1744 1793 244 1744 0 <> <>
  1768 16 -18.651868 5.684659 5.657099 244 E "A" 70 -0.53000 -0.53000 "GLH " " OE2" "    " 8 0 0 FF2E2E  ""  1 1 7 <> <> <> 0 0 0 1768 1768 1 1 1768 1 67.23 0 3813 <> 1745 1794 244 1745 0 <> <>
  1769 25 -13.364267 6.831140 4.647346 245 C "A" 38 -0.50000 -0.50000 "CYS " " N  " "    " 7 0 0 2E2EFF  ""  1 1 7 <> <> <> 0 0 0 1769 1769 1 1 1769 1 63.72 0 3821 <> 1746 1795 245 1746 0 <> <>
  1770 3 -11.947285 6.600494 5.042121 245 C "A" 24 0.14000 0.14000 "CYS " " CA " "    " 6 0 0 808080  ""  1 1 -1114 CCFF00  <> <> 0 0 0 1770 1770 1 1 1770 1 64.3 0 3822 <> 1747 1796 245 1747 0 <> <>
  1771 2 -10.990512 7.470236 4.230705 245 C "A" 24 0.50000 0.50000 "CYS " " C  " "    " 6 0 0 808080  ""  1 1 7 <> <> <> 0 0 0 1771 1771 1 0 1771 1 64.45 0 3823 <> 1748 1797 245 1748 0 <> <>
  1772 15 -10.149589 8.145916 4.859236 245 C "A" 70 -0.50000 -0.50000 "CYS " " O  " "    " 8 0 0 FF2E2E  ""  1 1 7 <> <> <> 0 0 0 1772 1772 1 0 1772 1 66.12 0 3824 <> 1749 1798 245 1749 0 <> <>
  1773 3 -11.620795 5.092492 5.167443 245 C "A" 24 0.09750 0.09750 "CYS " " CB " "    " 6 0 0 808080  ""  1 1 7 <> <> <> 0 0 0 1773 1773 1 2 1773 1 65.04 0 3825 <> 1750 1799 245 1750 0 <> <>
  1774 49 -11.769947 4.207712 6.770111 245 C "A" 143 -0.21750 -0.21750 "CYS " " SG " "    " 16 0 0 FFFF6B  ""  1 1 7 <> <> <> 0 0 0 1774 1774 1 0 1774 1 67.51 0 3826 <> 1751 1800 245 1751 0 <> <>
  1775 25 -11.157143 7.575295 2.909727 246 C "A" 38 -0.50000 -0.50000 "CYS " " N  " "    " 7 0 0 2E2EFF  ""  1 1 7 <> <> <> 0 0 0 1775 1775 1 1 1775 1 64.1 0 3831 <> 1752 1801 246 1752 0 <> <>
  1776 3 -10.129412 8.244873 2.086920 246 C "A" 24 0.14000 0.14000 "CYS " " CA " "    " 6 0 0 808080  ""  1 1 -1114 CCFF00  <> <> 0 0 0 1776 1776 1 1 1776 1 64.31 0 3832 <> 1753 1802 246 1753 0 <> <>
  1777 2 -10.247555 9.803257 2.246483 246 C "A" 24 0.50000 0.50000 "CYS " " C  " "    " 6 0 0 808080  ""  1 1 7 <> <> <> 0 0 0 1777 1777 1 0 1777 1 67.18 0 3833 <> 1754 1803 246 1754 0 <> <>
  1778 15 -9.264673 10.512677 2.036260 246 C "A" 70 -0.50000 -0.50000 "CYS " " O  " "    " 8 0 0 FF2E2E  ""  1 1 7 <> <> <> 0 0 0 1778 1778 1 0 1778 1 67.97 0 3834 <> 1755 1804 246 1755 0 <> <>
  1779 3 -10.353449 7.734814 0.653436 246 C "A" 24 0.09750 0.09750 "CYS " " CB " "    " 6 0 0 808080  ""  1 1 7 <> <> <> 0 0 0 1779 1779 1 2 1779 1 63.11 0 3835 <> 1756 1805 246 1756 0 <> <>
  1780 49 -9.476947 6.167930 0.431560 246 C "A" 143 -0.21750 -0.21750 "CYS " " SG " "    " 16 0 0 FFFF6B  ""  1 1 7 <> <> <> 0 0 0 1780 1780 1 0 1780 1 63.61 0 3836 <> 1757 1806 246 1757 0 <> <>
  1781 25 -11.288472 10.308131 2.827369 247 H "A" 38 -0.50000 -0.50000 "HIP " " N  " "    " 7 0 0 2E2EFF  ""  1 1 7 <> <> <> 0 0 0 1781 1781 1 1 1781 1 70.69 0 3841 <> 1758 1807 247 1758 0 <> <>
  1782 3 -11.455362 11.699149 3.157396 247 H "A" 24 0.14000 0.14000 "HIP " " CA " "    " 6 0 0 808080  ""  1 1 -1114 CCFF00  <> <> 0 0 0 1782 1782 1 1 1782 1 73.52 0 3842 <> 1759 1808 247 1759 0 <> <>
  1783 2 -11.129466 11.855579 4.652088 247 H "A" 24 0.50000 0.50000 "HIP " " C  " "    " 6 0 0 808080  ""  1 1 7 <> <> <> 0 0 0 1783 1783 1 0 1783 1 73.57 0 3843 <> 1760 1809 247 1760 0 <> <>
  1784 15 -11.347251 12.937640 5.204547 247 H "A" 70 -0.50000 -0.50000 "HIP " " O  " "    " 8 0 0 FF2E2E  ""  1 1 7 <> <> <> 0 0 0 1784 1784 1 0 1784 1 74.06 0 3844 <> 1761 1810 247 1761 0 <> <>
  1785 3 -12.930366 12.071689 2.913027 247 H "A" 24 -0.00500 -0.00500 "HIP " " CB " "    " 6 0 0 808080  ""  1 1 7 <> <> <> 0 0 0 1785 1785 1 2 1785 1 77.19 0 3845 <> 1762 1811 247 1762 0 <> <>
  1786 2 -13.257382 13.549194 3.100031 247 H "A" 24 0.21500 0.21500 "HIP " " CG " "    " 6 0 0 808080  ""  1 1 7 <> <> <> 0 0 0 1786 1786 1 0 1786 1 82.21 0 3846 <> 1763 1812 247 1763 0 "Flip HIP"  <>
  1787 31 -14.174019 13.972094 4.062832 247 H "A" 38 -0.54000 -0.54000 "HIP " " ND1" "    " 7 1 0 2E2EFF  ""  1 1 7 <> <> <> 0 0 0 1787 1787 1 1 1787 1 84.25 0 3847 <> 1764 1813 247 1764 0 <> <>
  1788 2 -12.914364 14.629751 2.278143 247 H "A" 24 0.21500 0.21500 "HIP " " CD2" "    " 6 0 0 808080  ""  1 1 7 <> <> <> 0 0 0 1788 1788 1 1 1788 1 84.16 0 3848 <> 1765 1814 247 1765 0 <> <>
  1789 2 -14.296201 15.312658 3.827933 247 H "A" 24 0.38500 0.38500 "HIP " " CE1" "    " 6 0 0 808080  ""  1 1 7 <> <> <> 0 0 0 1789 1789 1 1 1789 1 85.15 0 3849 <> 1766 1815 247 1766 0 <> <>
  1790 25 -13.534128 15.759035 2.788115 247 H "A" 38 -0.54000 -0.54000 "HIP " " NE2" "    " 7 0 0 2E2EFF  ""  1 1 7 <> <> <> 0 0 0 1790 1790 1 1 1790 1 85.71 0 3850 <> 1767 1816 247 1767 0 <> <>
  1791 25 -10.557160 10.854546 5.289548 248 G "A" 38 -0.50000 -0.50000 "GLY " " N  " "    " 7 0 0 2E2EFF  ""  0 1 7 <> <> <> 0 0 0 1791 1791 1 1 1791 1 72.78 0 3859 <> 1768 1817 248 1768 0 <> <>
  1792 3 -10.120568 10.890976 6.734139 248 G "A" 24 0.08000 0.08000 "GLY " " CA " "    " 6 0 0 808080  ""  0 1 -1115 99FF00  <> <> 0 0 0 1792 1792 1 2 1792 1 73.41 0 3860 <> 1769 1818 248 1769 0 <> <>
  1793 2 -11.283443 10.671573 7.714610 248 G "A" 24 0.50000 0.50000 "GLY " " C  " "    " 6 0 0 808080  ""  0 1 7 <> <> <> 0 0 0 1793 1793 1 0 1793 1 73.92 0 3861 <> 1770 1819 248 1770 0 <> <>
  1794 15 -11.143498 11.015671 8.896706 248 G "A" 70 -0.50000 -0.50000 "GLY " " O  " "    " 8 0 0 FF2E2E  ""  0 1 7 <> <> <> 0 0 0 1794 1794 1 0 1794 1 74.86 0 3862 <> 1771 1820 248 1771 0 <> <>
  1795 25 -12.503368 10.430167 7.184975 249 D "A" 38 -0.50000 -0.50000 "ASP " " N  " "    " 7 0 0 2E2EFF  ""  0 1 7 <> <> <> 0 0 0 1795 1795 1 1 1795 1 72.75 0 3866 <> 1772 1821 249 1772 0 <> <>
  1796 3 -13.780545 10.147941 8.019484 249 D "A" 24 0.14000 0.14000 "ASP " " CA " "    " 6 0 0 808080  ""  0 1 -1115 99FF00  <> <> 0 0 0 1796 1796 1 1 1796 1 71.55 0 3867 <> 1773 1822 249 1773 0 <> <>
  1797 2 -13.703704 8.662808 8.418933 249 D "A" 24 0.50000 0.50000 "ASP " " C  " "    " 6 0 0 808080  ""  0 1 7 <> <> <> 0 0 0 1797 1797 1 0 1797 1 71.28 0 3868 <> 1774 1823 249 1774 0 <> <>
  1798 15 -14.516251 7.884274 8.013930 249 D "A" 70 -0.50000 -0.50000 "ASP " " O  " "    " 8 0 0 FF2E2E  ""  0 1 7 <> <> <> 0 0 0 1798 1798 1 0 1798 1 70.91 0 3869 <> 1775 1824 249 1775 0 <> <>
  1799 3 -15.141868 10.617133 7.419796 249 D "A" 24 -0.22000 -0.22000 "ASP " " CB " "    " 6 0 0 808080  ""  0 1 7 <> <> <> 0 0 0 1799 1799 1 2 1799 1 72.16 0 3870 <> 1776 1825 249 1776 0 <> <>
  1800 2 -15.203009 12.029154 6.889288 249 D "A" 24 0.70000 0.70000 "ASP " " CG " "    " 6 0 0 808080  ""  0 1 7 <> <> <> 0 0 0 1800 1800 1 0 1800 1 74.29 0 3871 <> 1777 1826 249 1777 0 <> <>
  1801 15 -14.930037 12.123234 5.681367 249 D "A" 70 -0.80000 -0.80000 "ASP " " OD1" "    " 8 0 0 FF2E2E  ""  0 1 7 <> <> <> 0 0 0 1801 1801 1 0 1801 1 75.01 0 3872 <> 1778 1827 249 1778 0 <> <>
  1802 18 -15.837587 12.977282 7.514228 249 D "A" 70 -0.80000 -0.80000 "ASP " " OD2" "    " 8 -1 0 FF2E2E  ""  0 1 7 <> <> <> 0 0 0 1802 1802 1 0 1802 1 75.11 0 3873 <> 1779 1828 249 1779 0 <> <>
  1803 25 -12.744358 8.375221 9.272882 250 L "A" 38 -0.50000 -0.50000 "LEU " " N  " "    " 7 0 0 2E2EFF  ""  1 1 7 <> <> <> 0 0 0 1803 1803 1 1 1803 1 70.5 0 3878 <> 1780 1829 250 1780 0 <> <>
  1804 3 -12.362458 7.054401 9.733749 250 L "A" 24 0.14000 0.14000 "LEU " " CA " "    " 6 0 0 808080  ""  1 1 -1115 99FF00  <> <> 0 0 0 1804 1804 1 1 1804 1 70.23 0 3879 <> 1781 1830 250 1781 0 <> <>
  1805 2 -13.394396 6.486791 10.721328 250 L "A" 24 0.50000 0.50000 "LEU " " C  " "    " 6 0 0 808080  ""  1 1 7 <> <> <> 0 0 0 1805 1805 1 0 1805 1 70.34 0 3880 <> 1782 1831 250 1782 0 <> <>
  1806 15 -13.461071 5.288025 10.653651 250 L "A" 70 -0.50000 -0.50000 "LEU " " O  " "    " 8 0 0 FF2E2E  ""  1 1 7 <> <> <> 0 0 0 1806 1806 1 0 1806 1 70.41 0 3881 <> 1783 1832 250 1783 0 <> <>
  1807 3 -10.986006 7.091922 10.370120 250 L "A" 24 -0.12000 -0.12000 "LEU " " CB " "    " 6 0 0 808080  ""  1 1 7 <> <> <> 0 0 0 1807 1807 1 2 1807 1 68.92 0 3882 <> 1784 1833 250 1784 0 <> <>
  1808 3 -9.719768 7.453063 9.516060 250 L "A" 24 -0.06000 -0.06000 "LEU " " CG " "    " 6 0 0 808080  ""  1 1 7 <> <> <> 0 0 0 1808 1808 1 1 1808 1 68.03 0 3883 <> 1785 1834 250 1785 0 <> <>
  1809 3 -8.562564 8.068097 10.366696 250 L "A" 24 -0.18000 -0.18000 "LEU " " CD1" "    " 6 0 0 808080  ""  1 1 7 <> <> <> 0 0 0 1809 1809 1 3 1809 1 69.31 0 3884 <> 1786 1835 250 1786 0 <> <>
  1810 3 -9.301932 6.155034 8.717842 250 L "A" 24 -0.18000 -0.18000 "LEU " " CD2" "    " 6 0 0 808080  ""  1 1 7 <> <> <> 0 0 0 1810 1810 1 3 1810 1 68.49 0 3885 <> 1787 1836 250 1787 0 <> <>
  1811 25 -14.129319 7.265213 11.475814 251 L "A" 38 -0.50000 -0.50000 "LEU " " N  " "    " 7 0 0 2E2EFF  ""  1 1 7 <> <> <> 0 0 0 1811 1811 1 1 1811 1 70.87 0 3897 1 1788 1837 251 1788 0 <> <>
  1812 3 -15.079556 6.692138 12.402909 251 L "A" 24 0.14000 0.14000 "LEU " " CA " "    " 6 0 0 808080  ""  1 1 -1115 99FF00  <> <> 0 0 0 1812 1812 1 1 1812 1 69.19 0 3898 1 1789 1838 251 1789 0 <> 1
  1813 2 -16.376692 6.324569 11.698974 251 L "A" 24 0.50000 0.50000 "LEU " " C  " "    " 6 0 0 808080  ""  1 1 7 <> <> <> 0 0 0 1813 1813 1 0 1813 1 67.16 0 3899 1 1790 1839 251 1790 0 <> <>
  1814 15 -17.046392 5.373662 12.163820 251 L "A" 70 -0.50000 -0.50000 "LEU " " O  " "    " 8 0 0 FF2E2E  ""  1 1 7 <> <> <> 0 0 0 1814 1814 1 0 1814 1 65.82 0 3900 1 1791 1840 251 1791 0 <> <>
  1815 25 -16.717430 7.042386 10.599084 252 E "A" 38 -0.50000 -0.50000 "GLU " " N  " "    " 7 0 0 2E2EFF  ""  1 1 7 <> <> <> 0 0 0 1815 1815 1 1 1815 1 65.14 0 3916 <> 1792 1842 252 1792 0 <> <>
  1816 3 -17.991951 6.788374 9.826919 252 E "A" 24 0.14000 0.14000 "GLU " " CA " "    " 6 0 0 808080  ""  1 1 -1115 99FF00  <> <> 0 0 0 1816 1816 1 1 1816 1 65.53 0 3917 <> 1793 1843 252 1793 0 <> <>
  1817 2 -17.797093 5.500239 8.996868 252 E "A" 24 0.50000 0.50000 "GLU " " C  " "    " 6 0 0 808080  ""  1 1 7 <> <> <> 0 0 0 1817 1817 1 0 1817 1 66.28 0 3918 <> 1794 1844 252 1794 0 <> <>
  1818 15 -18.710994 4.723189 8.817794 252 E "A" 70 -0.50000 -0.50000 "GLU " " O  " "    " 8 0 0 FF2E2E  ""  1 1 7 <> <> <> 0 0 0 1818 1818 1 0 1818 1 65.84 0 3919 <> 1795 1845 252 1795 0 <> <>
  1819 3 -18.369889 8.074051 9.056904 252 E "A" 24 -0.12000 -0.12000 "GLU " " CB " "    " 6 0 0 808080  ""  1 1 7 <> <> <> 0 0 0 1819 1819 1 2 1819 1 64.36 0 3920 <> 1796 1846 252 1796 0 <> <>
  1820 3 -18.312737 9.461612 9.811982 252 E "A" 24 -0.22000 -0.22000 "GLU " " CG " "    " 6 0 0 808080  ""  1 1 7 <> <> <> 0 0 0 1820 1820 1 2 1820 1 66.63 0 3921 <> 1797 1847 252 1797 0 <> <>
  1821 2 -19.394480 9.544372 10.822742 252 E "A" 24 0.70000 0.70000 "GLU " " CD " "    " 6 0 0 808080  ""  1 1 7 <> <> <> 0 0 0 1821 1821 1 0 1821 1 65.68 0 3922 <> 1798 1848 252 1798 0 <> <>
  1822 15 -20.565873 9.584704 10.375268 252 E "A" 70 -0.80000 -0.80000 "GLU " " OE1" "    " 8 0 0 FF2E2E  ""  1 1 7 <> <> <> 0 0 0 1822 1822 1 0 1822 1 63.88 0 3923 <> 1799 1849 252 1799 0 <> <>
  1823 18 -19.063446 9.324640 12.008309 252 E "A" 70 -0.80000 -0.80000 "GLU " " OE2" "    " 8 -1 0 FF2E2E  ""  1 1 7 <> <> <> 0 0 0 1823 1823 1 0 1823 1 64.41 0 3924 <> 1800 1850 252 1800 0 <> <>
  1824 25 -16.541676 5.374137 8.509821 253 C "A" 38 -0.50000 -0.50000 "CYS " " N  " "    " 7 0 0 2E2EFF  ""  1 1 7 <> <> <> 0 0 0 1824 1824 1 1 1824 1 66.1 0 3931 <> 1801 1851 253 1801 0 <> <>
  1825 3 -16.095076 4.154899 7.717397 253 C "A" 24 0.14000 0.14000 "CYS " " CA " "    " 6 0 0 808080  ""  1 1 -1115 99FF00  <> <> 0 0 0 1825 1825 1 1 1825 1 64.99 0 3932 <> 1802 1852 253 1802 0 <> <>
  1826 2 -16.164536 2.915422 8.585575 253 C "A" 24 0.50000 0.50000 "CYS " " C  " "    " 6 0 0 808080  ""  1 1 7 <> <> <> 0 0 0 1826 1826 1 0 1826 1 64.44 0 3933 <> 1803 1853 253 1803 0 <> <>
  1827 15 -16.753077 1.966006 8.164952 253 C "A" 70 -0.50000 -0.50000 "CYS " " O  " "    " 8 0 0 FF2E2E  ""  1 1 7 <> <> <> 0 0 0 1827 1827 1 0 1827 1 63.17 0 3934 <> 1804 1854 253 1804 0 <> <>
  1828 3 -14.707916 4.461861 7.205767 253 C "A" 24 0.09750 0.09750 "CYS " " CB " "    " 6 0 0 808080  ""  1 1 7 <> <> <> 0 0 0 1828 1828 1 2 1828 1 66.4 0 3935 <> 1805 1855 253 1805 0 <> <>
  1829 49 -13.550272 3.235880 6.703406 253 C "A" 143 -0.21750 -0.21750 "CYS " " SG " "    " 16 0 0 FFFF6B  ""  1 1 7 <> <> <> 0 0 0 1829 1829 1 0 1829 1 70.4 0 3936 <> 1806 1856 253 1806 0 <> <>
  1830 25 -15.704790 3.109500 9.811138 254 A "A" 38 -0.50000 -0.50000 "ALA " " N  " "    " 7 0 0 2E2EFF  ""  1 1 7 <> <> <> 0 0 0 1830 1830 1 1 1830 1 64.58 0 3941 <> 1807 1857 254 1807 0 <> <>
  1831 3 -15.626814 1.975244 10.769167 254 A "A" 24 0.14000 0.14000 "ALA " " CA " "    " 6 0 0 808080  ""  1 1 -1115 99FF00  <> <> 0 0 0 1831 1831 1 1 1831 1 67.14 0 3942 <> 1808 1858 254 1808 0 <> <>
  1832 2 -17.024168 1.525117 11.250197 254 A "A" 24 0.50000 0.50000 "ALA " " C  " "    " 6 0 0 808080  ""  1 1 7 <> <> <> 0 0 0 1832 1832 1 0 1832 1 67.91 0 3943 <> 1809 1859 254 1809 0 <> <>
  1833 15 -17.315179 0.361541 11.358839 254 A "A" 70 -0.50000 -0.50000 "ALA " " O  " "    " 8 0 0 FF2E2E  ""  1 1 7 <> <> <> 0 0 0 1833 1833 1 0 1833 1 66.4 0 3944 <> 1810 1860 254 1810 0 <> <>
  1834 3 -14.651519 2.321255 11.936500 254 A "A" 24 -0.18000 -0.18000 "ALA " " CB " "    " 6 0 0 808080  ""  1 1 7 <> <> <> 0 0 0 1834 1834 1 3 1834 1 67.49 0 3945 <> 1811 1861 254 1811 0 <> <>
  1835 25 -17.908317 2.477124 11.520444 255 D "A" 38 -0.50000 -0.50000 "ASP " " N  " "    " 7 0 0 2E2EFF  ""  1 1 7 <> <> <> 0 0 0 1835 1835 1 1 1835 1 67.96 0 3951 <> 1812 1862 255 1812 0 <> <>
  1836 3 -19.364565 2.397572 11.812696 255 D "A" 24 0.14000 0.14000 "ASP " " CA " "    " 6 0 0 808080  ""  1 1 -1115 99FF00  <> <> 0 0 0 1836 1836 1 1 1836 1 69.03 0 3952 <> 1813 1863 255 1813 0 <> <>
  1837 2 -19.990326 1.572089 10.701284 255 D "A" 24 0.50000 0.50000 "ASP " " C  " "    " 6 0 0 808080  ""  1 1 7 <> <> <> 0 0 0 1837 1837 1 0 1837 1 68.29 0 3953 <> 1814 1864 255 1814 0 <> <>
  1838 15 -20.857916 0.725747 10.944852 255 D "A" 70 -0.50000 -0.50000 "ASP " " O  " "    " 8 0 0 FF2E2E  ""  1 1 7 <> <> <> 0 0 0 1838 1838 1 0 1838 1 67.14 0 3954 <> 1815 1865 255 1815 0 <> <>
  1839 3 -19.963257 3.828274 12.026898 255 D "A" 24 -0.22000 -0.22000 "ASP " " CB " "    " 6 0 0 808080  ""  1 1 7 <> <> <> 0 0 0 1839 1839 1 2 1839 1 71.45 0 3955 <> 1816 1866 255 1816 0 <> <>
  1840 2 -21.504937 3.842892 12.237834 255 D "A" 24 0.70000 0.70000 "ASP " " CG " "    " 6 0 0 808080  ""  1 1 7 <> <> <> 0 0 0 1840 1840 1 0 1840 1 73.37 0 3956 <> 1817 1867 255 1817 0 <> <>
  1841 15 -22.296460 4.376033 11.383935 255 D "A" 70 -0.80000 -0.80000 "ASP " " OD1" "    " 8 0 0 FF2E2E  ""  1 1 7 <> <> <> 0 0 0 1841 1841 1 0 1841 1 73.23 0 3957 <> 1818 1868 255 1818 0 <> <>
  1842 18 -21.975626 3.402391 13.293399 255 D "A" 70 -0.80000 -0.80000 "ASP " " OD2" "    " 8 -1 0 FF2E2E  ""  1 1 7 <> <> <> 0 0 0 1842 1842 1 0 1842 1 74.64 0 3958 <> 1819 1869 255 1819 0 <> <>
  1843 25 -19.722538 1.967869 9.445289 256 D "A" 38 -0.50000 -0.50000 "ASP " " N  " "    " 7 0 0 2E2EFF  ""  1 1 7 <> <> <> 0 0 0 1843 1843 1 1 1843 1 67.48 0 3963 <> 1820 1870 256 1820 0 <> <>
  1844 3 -20.333027 1.352767 8.212003 256 D "A" 24 0.14000 0.14000 "ASP " " CA " "    " 6 0 0 808080  ""  1 1 -1115 99FF00  <> <> 0 0 0 1844 1844 1 1 1844 1 67.87 0 3964 <> 1821 1871 256 1821 0 <> <>
  1845 2 -19.785900 -0.044316 7.973688 256 D "A" 24 0.50000 0.50000 "ASP " " C  " "    " 6 0 0 808080  ""  1 1 7 <> <> <> 0 0 0 1845 1845 1 0 1845 1 69.38 0 3965 <> 1822 1872 256 1822 0 <> <>
  1846 15 -20.481429 -0.899145 7.565117 256 D "A" 70 -0.50000 -0.50000 "ASP " " O  " "    " 8 0 0 FF2E2E  ""  1 1 7 <> <> <> 0 0 0 1846 1846 1 0 1846 1 70.29 0 3966 <> 1823 1873 256 1823 0 <> <>
  1847 3 -20.261345 2.273210 6.962507 256 D "A" 24 -0.22000 -0.22000 "ASP " " CB " "    " 6 0 0 808080  ""  1 1 7 <> <> <> 0 0 0 1847 1847 1 2 1847 1 67.51 0 3967 <> 1824 1874 256 1824 0 <> <>
  1848 2 -21.188492 3.435808 7.101021 256 D "A" 24 0.70000 0.70000 "ASP " " CG " "    " 6 0 0 808080  ""  1 1 7 <> <> <> 0 0 0 1848 1848 1 0 1848 1 69.4 0 3968 <> 1825 1875 256 1825 0 <> <>
  1849 15 -22.270970 3.254076 7.707597 256 D "A" 70 -0.80000 -0.80000 "ASP " " OD1" "    " 8 0 0 FF2E2E  ""  1 1 7 <> <> <> 0 0 0 1849 1849 1 0 1849 1 72.8 0 3969 <> 1826 1876 256 1826 0 <> <>
  1850 18 -20.910410 4.544330 6.538483 256 D "A" 70 -0.80000 -0.80000 "ASP " " OD2" "    " 8 -1 0 FF2E2E  ""  1 1 7 <> <> <> 0 0 0 1850 1850 1 0 1850 1 69.01 0 3970 <> 1827 1877 256 1827 0 <> <>
  1851 25 -18.525198 -0.203881 8.227621 257 R "A" 38 -0.50000 -0.50000 "ARG " " N  " "    " 7 0 0 2E2EFF  ""  1 1 7 <> <> <> 0 0 0 1851 1851 1 1 1851 1 70.35 0 3975 <> 1828 1878 257 1828 0 <> <>
  1852 3 -17.798294 -1.509642 8.034408 257 R "A" 24 0.14000 0.14000 "ARG " " CA " "    " 6 0 0 808080  ""  1 1 -1115 99FF00  <> <> 0 0 0 1852 1852 1 1 1852 1 71.09 0 3976 <> 1829 1879 257 1829 0 <> <>
  1853 2 -18.254244 -2.453932 9.112715 257 R "A" 24 0.50000 0.50000 "ARG " " C  " "    " 6 0 0 808080  ""  1 1 7 <> <> <> 0 0 0 1853 1853 1 0 1853 1 71.54 0 3977 <> 1830 1880 257 1830 0 <> <>
  1854 15 -18.308079 -3.616881 8.892033 257 R "A" 70 -0.50000 -0.50000 "ARG " " O  " "    " 8 0 0 FF2E2E  ""  1 1 7 <> <> <> 0 0 0 1854 1854 1 0 1854 1 70.76 0 3978 <> 1831 1881 257 1831 0 <> <>
  1855 3 -16.278943 -1.206306 8.052986 257 R "A" 24 -0.12000 -0.12000 "ARG " " CB " "    " 6 0 0 808080  ""  1 1 7 <> <> <> 0 0 0 1855 1855 1 2 1855 1 71.62 0 3979 <> 1832 1882 257 1832 0 <> <>
  1856 3 -15.223981 -2.331528 7.932925 257 R "A" 24 -0.05000 -0.05000 "ARG " " CG " "    " 6 0 0 808080  ""  1 1 7 <> <> <> 0 0 0 1856 1856 1 2 1856 1 69.91 0 3980 <> 1833 1883 257 1833 0 <> <>
  1857 3 -13.800968 -1.739044 7.766955 257 R "A" 24 0.19000 0.19000 "ARG " " CD " "    " 6 0 0 808080  ""  1 1 7 <> <> <> 0 0 0 1857 1857 1 2 1857 1 69.5 0 3981 <> 1834 1884 257 1834 0 <> <>
  1858 25 -12.909322 -2.839504 7.558570 257 R "A" 38 -0.69997 -0.69997 "ARG " " NE " "    " 7 0 0 2E2EFF  ""  1 1 7 <> <> <> 0 0 0 1858 1858 1 1 1858 1 71.07 0 3982 <> 1835 1885 257 1835 0 <> <>
  1859 2 -12.055307 -3.469377 8.370744 257 R "A" 24 0.63990 0.63990 "ARG " " CZ " "    " 6 0 0 808080  ""  1 1 7 <> <> <> 0 0 0 1859 1859 1 0 1859 1 70.83 0 3983 <> 1836 1886 257 1836 0 <> <>
  1860 25 -12.001538 -3.221536 9.633608 257 R "A" 38 -0.79997 -0.79997 "ARG " " NH1" "    " 7 0 0 2E2EFF  ""  1 1 7 <> <> <> 0 0 0 1860 1860 1 2 1860 1 72.48 0 3984 <> 1837 1887 257 1837 0 <> <>
  1861 31 -11.239632 -4.390955 7.870618 257 R "A" 38 -0.79997 -0.79997 "ARG " " NH2" "    " 7 1 0 2E2EFF  ""  1 1 7 <> <> <> 0 0 0 1861 1861 1 2 1861 1 69.96 0 3985 <> 1838 1888 257 1838 0 <> <>
  1862 25 -18.541023 -1.990700 10.322654 258 A "A" 38 -0.50000 -0.50000 "ALA " " N  " "    " 7 0 0 2E2EFF  ""  1 1 7 <> <> <> 0 0 0 1862 1862 1 1 1862 1 73.48 0 3999 <> 1839 1889 258 1839 0 <> <>
  1863 3 -19.108764 -2.829411 11.358454 258 A "A" 24 0.14000 0.14000 "ALA " " CA " "    " 6 0 0 808080  ""  1 1 -1115 99FF00  <> <> 0 0 0 1863 1863 1 1 1863 1 73.74 0 4000 <> 1840 1890 258 1840 0 <> <>
  1864 2 -20.515748 -3.295536 11.077319 258 A "A" 24 0.50000 0.50000 "ALA " " C  " "    " 6 0 0 808080  ""  1 1 7 <> <> <> 0 0 0 1864 1864 1 0 1864 1 73.26 0 4001 <> 1841 1891 258 1841 0 <> <>
  1865 15 -20.795805 -4.503931 11.118546 258 A "A" 70 -0.50000 -0.50000 "ALA " " O  " "    " 8 0 0 FF2E2E  ""  1 1 7 <> <> <> 0 0 0 1865 1865 1 0 1865 1 72.33 0 4002 <> 1842 1892 258 1842 0 <> <>
  1866 3 -19.046332 -2.004394 12.703991 258 A "A" 24 -0.18000 -0.18000 "ALA " " CB " "    " 6 0 0 808080  ""  1 1 7 <> <> <> 0 0 0 1866 1866 1 3 1866 1 72.4 0 4003 <> 1843 1893 258 1843 0 <> <>
  1867 25 -21.312911 -2.352450 10.494317 259 D "A" 38 -0.50000 -0.50000 "ASP " " N  " "    " 7 0 0 2E2EFF  ""  1 1 7 <> <> <> 0 0 0 1867 1867 1 1 1867 1 71.69 0 4009 <> 1844 1894 259 1844 0 <> <>
  1868 3 -22.736916 -2.525809 10.128064 259 D "A" 24 0.14000 0.14000 "ASP " " CA " "    " 6 0 0 808080  ""  1 1 -1115 99FF00  <> <> 0 0 0 1868 1868 1 1 1868 1 73.16 0 4010 <> 1845 1895 259 1845 0 <> <>
  1869 2 -22.805308 -3.469303 8.977270 259 D "A" 24 0.50000 0.50000 "ASP " " C  " "    " 6 0 0 808080  ""  1 1 7 <> <> <> 0 0 0 1869 1869 1 0 1869 1 74.31 0 4011 <> 1846 1896 259 1846 0 <> <>
  1870 15 -23.547820 -4.442867 9.088835 259 D "A" 70 -0.50000 -0.50000 "ASP " " O  " "    " 8 0 0 FF2E2E  ""  1 1 7 <> <> <> 0 0 0 1870 1870 1 0 1870 1 74.69 0 4012 <> 1847 1897 259 1847 0 <> <>
  1871 3 -23.701472 -1.291070 9.905293 259 D "A" 24 -0.22000 -0.22000 "ASP " " CB " "    " 6 0 0 808080  ""  1 1 7 <> <> <> 0 0 0 1871 1871 1 2 1871 1 72.81 0 4013 <> 1848 1898 259 1848 0 <> <>
  1872 2 -23.970215 -0.509924 11.187263 259 D "A" 24 0.70000 0.70000 "ASP " " CG " "    " 6 0 0 808080  ""  1 1 7 <> <> <> 0 0 0 1872 1872 1 0 1872 1 72.93 0 4014 <> 1849 1899 259 1849 0 <> <>
  1873 15 -24.252791 -1.202741 12.226401 259 D "A" 70 -0.80000 -0.80000 "ASP " " OD1" "    " 8 0 0 FF2E2E  ""  1 1 7 <> <> <> 0 0 0 1873 1873 1 0 1873 1 74.88 0 4015 <> 1850 1900 259 1850 0 <> <>
  1874 18 -24.095480 0.716149 11.050794 259 D "A" 70 -0.80000 -0.80000 "ASP " " OD2" "    " 8 -1 0 FF2E2E  ""  1 1 7 <> <> <> 0 0 0 1874 1874 1 0 1874 1 73.47 0 4016 <> 1851 1901 259 1851 0 <> <>
  1875 25 -22.019776 -3.249007 7.906543 260 L "A" 38 -0.50000 -0.50000 "LEU " " N  " "    " 7 0 0 2E2EFF  ""  1 1 7 <> <> <> 0 0 0 1875 1875 1 1 1875 1 74.46 0 4021 <> 1852 1902 260 1852 0 <> <>
  1876 3 -21.813923 -4.267100 6.846748 260 L "A" 24 0.14000 0.14000 "LEU " " CA " "    " 6 0 0 808080  ""  1 1 -1115 99FF00  <> <> 0 0 0 1876 1876 1 1 1876 1 74.51 0 4022 <> 1853 1903 260 1853 0 <> <>
  1877 2 -21.542721 -5.719954 7.389247 260 L "A" 24 0.50000 0.50000 "LEU " " C  " "    " 6 0 0 808080  ""  1 1 7 <> <> <> 0 0 0 1877 1877 1 0 1877 1 74.96 0 4023 <> 1854 1904 260 1854 0 <> <>
  1878 15 -22.170510 -6.638260 6.916773 260 L "A" 70 -0.50000 -0.50000 "LEU " " O  " "    " 8 0 0 FF2E2E  ""  1 1 7 <> <> <> 0 0 0 1878 1878 1 0 1878 1 73.45 0 4024 <> 1855 1905 260 1855 0 <> <>
  1879 3 -20.651364 -3.779017 5.870791 260 L "A" 24 -0.12000 -0.12000 "LEU " " CB " "    " 6 0 0 808080  ""  1 1 7 <> <> <> 0 0 0 1879 1879 1 2 1879 1 73.88 0 4025 <> 1856 1906 260 1856 0 <> <>
  1880 3 -19.972312 -4.747017 4.959285 260 L "A" 24 -0.06000 -0.06000 "LEU " " CG " "    " 6 0 0 808080  ""  1 1 7 <> <> <> 0 0 0 1880 1880 1 1 1880 1 73.87 0 4026 <> 1857 1907 260 1857 0 <> <>
  1881 3 -20.864996 -5.495354 3.958974 260 L "A" 24 -0.18000 -0.18000 "LEU " " CD1" "    " 6 0 0 808080  ""  1 1 7 <> <> <> 0 0 0 1881 1881 1 3 1881 1 73.41 0 4027 <> 1858 1908 260 1858 0 <> <>
  1882 3 -18.780410 -4.133002 4.203610 260 L "A" 24 -0.18000 -0.18000 "LEU " " CD2" "    " 6 0 0 808080  ""  1 1 7 <> <> <> 0 0 0 1882 1882 1 3 1882 1 74.18 0 4028 <> 1859 1909 260 1859 0 <> <>
  1883 25 -20.651141 -5.774731 8.389783 261 A "A" 38 -0.50000 -0.50000 "ALA " " N  " "    " 7 0 0 2E2EFF  ""  1 1 7 <> <> <> 0 0 0 1883 1883 1 1 1883 1 76.37 0 4040 <> 1860 1910 261 1860 0 <> <>
  1884 3 -20.218251 -7.014266 9.026584 261 A "A" 24 0.14000 0.14000 "ALA " " CA " "    " 6 0 0 808080  ""  1 1 -1115 99FF00  <> <> 0 0 0 1884 1884 1 1 1884 1 78.15 0 4041 <> 1861 1911 261 1861 0 <> <>
  1885 2 -21.293286 -7.574072 9.899328 261 A "A" 24 0.50000 0.50000 "ALA " " C  " "    " 6 0 0 808080  ""  1 1 7 <> <> <> 0 0 0 1885 1885 1 0 1885 1 79.35 0 4042 <> 1862 1912 261 1862 0 <> <>
  1886 15 -21.267022 -8.774858 10.180085 261 A "A" 70 -0.50000 -0.50000 "ALA " " O  " "    " 8 0 0 FF2E2E  ""  1 1 7 <> <> <> 0 0 0 1886 1886 1 0 1886 1 78.92 0 4043 <> 1863 1913 261 1863 0 <> <>
  1887 3 -18.844799 -6.807081 9.649879 261 A "A" 24 -0.18000 -0.18000 "ALA " " CB " "    " 6 0 0 808080  ""  1 1 7 <> <> <> 0 0 0 1887 1887 1 3 1887 1 78.69 0 4044 <> 1864 1914 261 1864 0 <> <>
  1888 25 -22.248948 -6.817172 10.403023 262 K "A" 38 -0.50000 -0.50000 "LYS " " N  " "    " 7 0 0 2E2EFF  ""  1 1 7 <> <> <> 0 0 0 1888 1888 1 1 1888 1 80.42 0 4050 <> 1865 1915 262 1865 0 <> <>
  1889 3 -23.489913 -7.311350 11.034239 262 K "A" 24 0.14000 0.14000 "LYS " " CA " "    " 6 0 0 808080  ""  1 1 -1115 99FF00  <> <> 0 0 0 1889 1889 1 1 1889 1 81.33 0 4051 <> 1866 1916 262 1866 0 <> <>
  1890 2 -24.505459 -7.879033 9.963737 262 K "A" 24 0.50000 0.50000 "LYS " " C  " "    " 6 0 0 808080  ""  1 1 7 <> <> <> 0 0 0 1890 1890 1 0 1890 1 81.04 0 4052 <> 1867 1917 262 1867 0 <> <>
  1891 15 -24.958575 -9.022927 9.972631 262 K "A" 70 -0.50000 -0.50000 "LYS " " O  " "    " 8 0 0 FF2E2E  ""  1 1 7 <> <> <> 0 0 0 1891 1891 1 0 1891 1 81.2 0 4053 <> 1868 1918 262 1868 0 <> <>
  1892 3 -24.030703 -6.253197 12.023426 262 K "A" 24 -0.12000 -0.12000 "LYS " " CB " "    " 6 0 0 808080  ""  1 1 7 <> <> <> 0 0 0 1892 1892 1 2 1892 1 82.01 0 4054 <> 1869 1919 262 1869 0 <> <>
  1893 3 -25.157835 -6.995422 12.884385 262 K "A" 24 -0.12000 -0.12000 "LYS " " CG " "    " 6 0 0 808080  ""  1 1 7 <> <> <> 0 0 0 1893 1893 1 2 1893 1 83.36 0 4055 <> 1870 1920 262 1870 0 <> <>
  1894 3 -26.602253 -6.859590 12.401415 262 K "A" 24 -0.12000 -0.12000 "LYS " " CD " "    " 6 0 0 808080  ""  1 1 7 <> <> <> 0 0 0 1894 1894 1 2 1894 1 83.87 0 4056 <> 1871 1921 262 1871 0 <> <>
  1895 3 -27.775883 -7.244253 13.265341 262 K "A" 24 0.19000 0.19000 "LYS " " CE " "    " 6 0 0 808080  ""  1 1 7 <> <> <> 0 0 0 1895 1895 1 2 1895 1 84.54 0 4057 <> 1872 1922 262 1872 0 <> <>
  1896 32 -27.846058 -8.600809 13.699857 262 K "A" 38 -0.30000 -0.30000 "LYS " " NZ " "    " 7 1 0 2E2EFF  ""  1 1 7 <> <> <> 0 0 0 1896 1896 1 3 1896 1 83.27 0 4058 <> 1873 1923 262 1873 0 <> <>
  1897 25 -24.840937 -6.946066 9.034710 263 Y "A" 38 -0.50000 -0.50000 "TYR " " N  " "    " 7 0 0 2E2EFF  ""  1 1 7 <> <> <> 0 0 0 1897 1897 1 1 1897 1 80.94 0 4072 <> 1874 1924 263 1874 0 <> <>
  1898 3 -25.758646 -7.132964 7.960291 263 Y "A" 24 0.14000 0.14000 "TYR " " CA " "    " 6 0 0 808080  ""  1 1 -1115 99FF00  <> <> 0 0 0 1898 1898 1 1 1898 1 81.26 0 4073 <> 1875 1925 263 1875 0 <> <>
  1899 2 -25.533381 -8.240373 6.981980 263 Y "A" 24 0.50000 0.50000 "TYR " " C  " "    " 6 0 0 808080  ""  1 1 7 <> <> <> 0 0 0 1899 1899 1 0 1899 1 81.31 0 4074 <> 1876 1926 263 1876 0 <> <>
  1900 15 -26.496632 -8.879535 6.540469 263 Y "A" 70 -0.50000 -0.50000 "TYR " " O  " "    " 8 0 0 FF2E2E  ""  1 1 7 <> <> <> 0 0 0 1900 1900 1 0 1900 1 81.91 0 4075 <> 1877 1927 263 1877 0 <> <>
  1901 3 -26.320168 -5.862451 7.270233 263 Y "A" 24 -0.00500 -0.00500 "TYR " " CB " "    " 6 0 0 808080  ""  1 1 7 <> <> <> 0 0 0 1901 1901 1 2 1901 1 81.58 0 4076 <> 1878 1928 263 1878 0 <> <>
  1902 2 -26.934935 -4.721411 8.127796 263 Y "A" 24 -0.11500 -0.11500 "TYR " " CG " "    " 6 0 0 808080  ""  1 1 7 <> <> <> 0 0 0 1902 1902 1 0 1902 1 83.15 0 4077 <> 1879 1929 263 1879 0 <> <>
  1903 2 -27.975321 -4.945096 9.054550 263 Y "A" 24 -0.11500 -0.11500 "TYR " " CD1" "    " 6 0 0 808080  ""  1 1 7 <> <> <> 0 0 0 1903 1903 1 1 1903 1 84.08 0 4078 <> 1880 1930 263 1880 0 <> <>
  1904 2 -26.556792 -3.382187 7.833163 263 Y "A" 24 -0.11500 -0.11500 "TYR " " CD2" "    " 6 0 0 808080  ""  1 1 7 <> <> <> 0 0 0 1904 1904 1 1 1904 1 83.54 0 4079 <> 1881 1931 263 1881 0 <> <>
  1905 2 -28.595418 -3.869574 9.670894 263 Y "A" 24 -0.11500 -0.11500 "TYR " " CE1" "    " 6 0 0 808080  ""  1 1 7 <> <> <> 0 0 0 1905 1905 1 1 1905 1 83.94 0 4080 <> 1882 1932 263 1882 0 <> <>
  1906 2 -27.203614 -2.315331 8.483112 263 Y "A" 24 -0.11500 -0.11500 "TYR " " CE2" "    " 6 0 0 808080  ""  1 1 7 <> <> <> 0 0 0 1906 1906 1 1 1906 1 84.37 0 4081 <> 1883 1933 263 1883 0 <> <>
  1907 2 -28.164971 -2.545560 9.440895 263 Y "A" 24 0.15000 0.15000 "TYR " " CZ " "    " 6 0 0 808080  ""  1 1 7 <> <> <> 0 0 0 1907 1907 1 0 1907 1 84.4 0 4082 <> 1884 1934 263 1884 0 <> <>
  1908 16 -28.774119 -1.454555 10.073723 263 Y "A" 70 -0.58500 -0.58500 "TYR " " OH " "    " 8 0 0 FF2E2E  ""  1 1 7 <> <> <> 0 0 0 1908 1908 1 1 1908 1 84.21 0 4083 <> 1885 1935 263 1885 0 <> <>
  1909 25 -24.258938 -8.509513 6.641793 264 I "A" 38 -0.50000 -0.50000 "ILE " " N  " "    " 7 0 0 2E2EFF  ""  1 1 7 <> <> <> 0 0 0 1909 1909 1 1 1909 1 81.74 0 4093 <> 1886 1936 264 1886 0 <> <>
  1910 3 -23.881419 -9.595407 5.713014 264 I "A" 24 0.14000 0.14000 "ILE " " CA " "    " 6 0 0 808080  ""  1 1 -1115 99FF00  <> <> 0 0 0 1910 1910 1 1 1910 1 82.83 0 4094 <> 1887 1937 264 1887 0 <> <>
  1911 2 -23.971886 -10.970810 6.320524 264 I "A" 24 0.50000 0.50000 "ILE " " C  " "    " 6 0 0 808080  ""  1 1 7 <> <> <> 0 0 0 1911 1911 1 0 1911 1 83.67 0 4095 <> 1888 1938 264 1888 0 <> <>
  1912 15 -24.065161 -11.985122 5.549685 264 I "A" 70 -0.50000 -0.50000 "ILE " " O  " "    " 8 0 0 FF2E2E  ""  1 1 7 <> <> <> 0 0 0 1912 1912 1 0 1912 1 84.09 0 4096 <> 1889 1939 264 1889 0 <> <>
  1913 3 -22.386296 -9.336369 5.217869 264 I "A" 24 -0.06000 -0.06000 "ILE " " CB " "    " 6 0 0 808080  ""  1 1 7 <> <> <> 0 0 0 1913 1913 1 1 1913 1 83.27 0 4097 <> 1890 1940 264 1890 0 <> <>
  1914 3 -21.963542 -10.252626 4.007480 264 I "A" 24 -0.12000 -0.12000 "ILE " " CG1" "    " 6 0 0 808080  ""  1 1 7 <> <> <> 0 0 0 1914 1914 1 2 1914 1 83.13 0 4098 <> 1891 1941 264 1891 0 <> <>
  1915 3 -21.336777 -9.519191 6.363366 264 I "A" 24 -0.18000 -0.18000 "ILE " " CG2" "    " 6 0 0 808080  ""  1 1 7 <> <> <> 0 0 0 1915 1915 1 3 1915 1 82.64 0 4099 <> 1892 1942 264 1892 0 <> <>
  1916 3 -20.568532 -9.828587 3.432833 264 I "A" 24 -0.18000 -0.18000 "ILE " " CD1" "    " 6 0 0 808080  ""  1 1 7 <> <> <> 0 0 0 1916 1916 1 3 1916 1 83.46 0 4100 <> 1893 1943 264 1893 0 <> <>
  1917 25 -24.048468 -10.992332 7.664827 265 C "A" 38 -0.50000 -0.50000 "CYS " " N  " "    " 7 0 0 2E2EFF  ""  1 1 7 <> <> <> 0 0 0 1917 1917 1 1 1917 1 85.48 0 4112 <> 1894 1944 265 1894 0 <> <>
  1918 3 -24.302872 -12.148454 8.473995 265 C "A" 24 0.14000 0.14000 "CYS " " CA " "    " 6 0 0 808080  ""  1 1 -1115 99FF00  <> <> 0 0 0 1918 1918 1 1 1918 1 87.67 0 4113 <> 1895 1945 265 1895 0 <> <>
  1919 2 -25.772082 -12.298805 8.823331 265 C "A" 24 0.50000 0.50000 "CYS " " C  " "    " 6 0 0 808080  ""  1 1 7 <> <> <> 0 0 0 1919 1919 1 0 1919 1 88.82 0 4114 <> 1896 1946 265 1896 0 <> <>
  1920 15 -26.111290 -13.350587 9.327249 265 C "A" 70 -0.50000 -0.50000 "CYS " " O  " "    " 8 0 0 FF2E2E  ""  1 1 7 <> <> <> 0 0 0 1920 1920 1 0 1920 1 89.04 0 4115 <> 1897 1947 265 1897 0 <> <>
  1921 3 -23.496262 -12.156044 9.802645 265 C "A" 24 0.09750 0.09750 "CYS " " CB " "    " 6 0 0 808080  ""  1 1 7 <> <> <> 0 0 0 1921 1921 1 2 1921 1 87.17 0 4116 <> 1898 1948 265 1898 0 <> <>
  1922 49 -21.737467 -12.349214 9.443767 265 C "A" 143 -0.21750 -0.21750 "CYS " " SG " "    " 16 0 0 FFFF6B  ""  1 1 7 <> <> <> 0 0 0 1922 1922 1 0 1922 1 88.08 0 4117 <> 1899 1949 265 1899 0 <> <>
  1923 25 -26.653821 -11.271642 8.486440 266 E "A" 38 -0.50000 -0.50000 "GLU " " N  " "    " 7 0 0 2E2EFF  ""  1 1 7 <> <> <> 0 0 0 1923 1923 1 1 1923 1 89.98 0 4122 <> 1900 1950 266 1900 0 <> <>
  1924 3 -28.051951 -11.580831 8.330802 266 E "A" 24 0.14000 0.14000 "GLU " " CA " "    " 6 0 0 808080  ""  1 1 -1115 99FF00  <> <> 0 0 0 1924 1924 1 1 1924 1 90.97 0 4123 <> 1901 1951 266 1901 0 <> <>
  1925 2 -28.396979 -12.626287 7.228858 266 E "A" 24 0.50000 0.50000 "GLU " " C  " "    " 6 0 0 808080  ""  1 1 7 <> <> <> 0 0 0 1925 1925 1 0 1925 1 90.52 0 4124 <> 1902 1952 266 1902 0 <> <>
  1926 15 -29.336815 -13.377937 7.229321 266 E "A" 70 -0.50000 -0.50000 "GLU " " O  " "    " 8 0 0 FF2E2E  ""  1 1 7 <> <> <> 0 0 0 1926 1926 1 0 1926 1 91.17 0 4125 <> 1903 1953 266 1903 0 <> <>
  1927 3 -28.898844 -10.289869 8.275723 266 E "A" 24 -0.12000 -0.12000 "GLU " " CB " "    " 6 0 0 808080  ""  1 1 7 <> <> <> 0 0 0 1927 1927 1 2 1927 1 92.62 0 4126 <> 1904 1954 266 1904 0 <> <>
  1928 3 -28.557904 -9.216612 9.372511 266 E "A" 24 -0.22000 -0.22000 "GLU " " CG " "    " 6 0 0 808080  ""  1 1 7 <> <> <> 0 0 0 1928 1928 1 2 1928 1 96.69 0 4127 <> 1905 1955 266 1905 0 <> <>
  1929 2 -29.352992 -9.353114 10.659906 266 E "A" 24 0.70000 0.70000 "GLU " " CD " "    " 6 0 0 808080  ""  1 1 7 <> <> <> 0 0 0 1929 1929 1 0 1929 1 99.65 0 4128 <> 1906 1956 266 1906 0 <> <>
  1930 15 -30.464724 -8.825950 10.811165 266 E "A" 70 -0.80000 -0.80000 "GLU " " OE1" "    " 8 0 0 FF2E2E  ""  1 1 7 <> <> <> 0 0 0 1930 1930 1 0 1930 1 100.09 0 4129 <> 1907 1957 266 1907 0 <> <>
  1931 18 -28.752930 -9.903081 11.614242 266 E "A" 70 -0.80000 -0.80000 "GLU " " OE2" "    " 8 -1 0 FF2E2E  ""  1 1 7 <> <> <> 0 0 0 1931 1931 1 0 1931 1 102.2 0 4130 <> 1908 1958 266 1908 0 <> <>
  1932 25 -27.535820 -12.617624 6.240786 267 N "A" 38 -0.50000 -0.50000 "ASN " " N  " "    " 7 0 0 2E2EFF  ""  0 1 7 <> <> <> 0 0 0 1932 1932 1 1 1932 1 89.34 0 4137 <> 1909 1959 267 1909 0 <> <>
  1933 3 -27.563731 -13.522499 5.085121 267 N "A" 24 0.14000 0.14000 "ASN " " CA " "    " 6 0 0 808080  ""  0 1 -1115 99FF00  <> <> 0 0 0 1933 1933 1 1 1933 1 88.31 0 4138 <> 1910 1960 267 1910 0 <> <>
  1934 2 -26.869137 -14.790290 5.532115 267 N "A" 24 0.50000 0.50000 "ASN " " C  " "    " 6 0 0 808080  ""  0 1 7 <> <> <> 0 0 0 1934 1934 1 0 1934 1 87.6 0 4139 <> 1911 1961 267 1911 0 <> <>
  1935 15 -27.378275 -15.863212 5.583909 267 N "A" 70 -0.50000 -0.50000 "ASN " " O  " "    " 8 0 0 FF2E2E  ""  0 1 7 <> <> <> 0 0 0 1935 1935 1 0 1935 1 86.17 0 4140 <> 1912 1962 267 1912 0 <> <>
  1936 3 -26.960539 -12.854436 3.845618 267 N "A" 24 -0.12000 -0.12000 "ASN " " CB " "    " 6 0 0 808080  ""  0 1 7 <> <> <> 0 0 0 1936 1936 1 2 1936 1 88.89 0 4141 <> 1913 1963 267 1913 0 <> <>
  1937 2 -27.920016 -11.871185 3.192192 267 N "A" 24 0.50000 0.50000 "ASN " " CG " "    " 6 0 0 808080  ""  0 1 7 <> <> <> 0 0 0 1937 1937 1 0 1937 1 91.44 0 4142 <> 1914 1964 267 1914 0 "No Flip"  <>
  1938 15 -28.621037 -11.071169 3.783323 267 N "A" 70 -0.50000 -0.50000 "ASN " " OD1" "    " 8 0 0 FF2E2E  ""  0 1 7 <> <> <> 0 0 0 1938 1938 1 0 1938 1 92.54 0 4143 <> 1915 1965 267 1915 0 <> <>
  1939 25 -27.824366 -11.833389 1.822652 267 N "A" 38 -0.76000 -0.76000 "ASN " " ND2" "    " 7 0 0 2E2EFF  ""  0 1 7 <> <> <> 0 0 0 1939 1939 1 2 1939 1 92.11 0 4144 <> 1916 1966 267 1916 0 <> <>
  1940 25 -25.556780 -14.626659 5.826934 268 Q "A" 38 -0.50000 -0.50000 "GLN " " N  " "    " 7 0 0 2E2EFF  ""  1 1 7 <> <> <> 0 0 0 1940 1940 1 1 1940 1 88.48 0 4151 <> 1917 1967 268 1917 0 <> <>
  1941 3 -24.405604 -15.476356 6.228485 268 Q "A" 24 0.14000 0.14000 "GLN " " CA " "    " 6 0 0 808080  ""  1 1 -1115 99FF00  <> <> 0 0 0 1941 1941 1 1 1941 1 90.3 0 4152 <> 1918 1968 268 1918 0 <> <>
  1942 2 -24.026265 -16.491378 5.109802 268 Q "A" 24 0.50000 0.50000 "GLN " " C  " "    " 6 0 0 808080  ""  1 1 7 <> <> <> 0 0 0 1942 1942 1 0 1942 1 91.07 0 4153 <> 1919 1969 268 1919 0 <> <>
  1943 15 -23.189202 -16.191299 4.179172 268 Q "A" 70 -0.50000 -0.50000 "GLN " " O  " "    " 8 0 0 FF2E2E  ""  1 1 7 <> <> <> 0 0 0 1943 1943 1 0 1943 1 91.27 0 4154 <> 1920 1970 268 1920 0 <> <>
  1944 3 -24.569064 -16.118129 7.634701 268 Q "A" 24 -0.12000 -0.12000 "GLN " " CB " "    " 6 0 0 808080  ""  1 1 7 <> <> <> 0 0 0 1944 1944 1 2 1944 1 91.5 0 4155 <> 1921 1971 268 1921 0 <> <>
  1945 3 -23.529471 -17.138322 8.129364 268 Q "A" 24 -0.12000 -0.12000 "GLN " " CG " "    " 6 0 0 808080  ""  1 1 7 <> <> <> 0 0 0 1945 1945 1 2 1945 1 93.35 0 4156 <> 1922 1972 268 1922 0 <> <>
  1946 2 -23.853646 -17.747936 9.478234 268 Q "A" 24 0.50000 0.50000 "GLN " " CD " "    " 6 0 0 808080  ""  1 1 7 <> <> <> 0 0 0 1946 1946 1 0 1946 1 93.82 0 4157 <> 1923 1973 268 1923 0 "No Flip"  <>
  1947 15 -23.986760 -17.043262 10.521442 268 Q "A" 70 -0.50000 -0.50000 "GLN " " OE1" "    " 8 0 0 FF2E2E  ""  1 1 7 <> <> <> 0 0 0 1947 1947 1 0 1947 1 94.49 0 4158 <> 1924 1974 268 1924 0 <> <>
  1948 25 -23.894190 -19.050352 9.473650 268 Q "A" 38 -0.76000 -0.76000 "GLN " " NE2" "    " 7 0 0 2E2EFF  ""  1 1 7 <> <> <> 0 0 0 1948 1948 1 2 1948 1 93.49 0 4159 <> 1925 1975 268 1925 0 <> <>
  1949 25 -24.668337 -17.672382 5.147183 269 D "A" 38 -0.50000 -0.50000 "ASP " " N  " "    " 7 0 0 2E2EFF  ""  1 1 7 <> <> <> 0 0 0 1949 1949 1 1 1949 1 92.5 0 4168 <> 1926 1976 269 1926 0 <> <>
  1950 3 -24.318234 -18.904192 4.395021 269 D "A" 24 0.14000 0.14000 "ASP " " CA " "    " 6 0 0 808080  ""  1 1 -1115 99FF00  <> <> 0 0 0 1950 1950 1 1 1950 1 92.61 0 4169 <> 1927 1977 269 1927 0 <> <>
  1951 2 -24.619406 -18.701862 2.848874 269 D "A" 24 0.50000 0.50000 "ASP " " C  " "    " 6 0 0 808080  ""  1 1 7 <> <> <> 0 0 0 1951 1951 1 0 1951 1 91.89 0 4170 <> 1928 1978 269 1928 0 <> <>
  1952 15 -23.868207 -19.145792 2.050778 269 D "A" 70 -0.50000 -0.50000 "ASP " " O  " "    " 8 0 0 FF2E2E  ""  1 1 7 <> <> <> 0 0 0 1952 1952 1 0 1952 1 91.61 0 4171 <> 1929 1979 269 1929 0 <> <>
  1953 3 -25.060690 -20.160747 4.881839 269 D "A" 24 -0.22000 -0.22000 "ASP " " CB " "    " 6 0 0 808080  ""  1 1 7 <> <> <> 0 0 0 1953 1953 1 2 1953 1 94.18 0 4172 <> 1930 1980 269 1930 0 <> <>
  1954 2 -24.745694 -20.553382 6.350667 269 D "A" 24 0.70000 0.70000 "ASP " " CG " "    " 6 0 0 808080  ""  1 1 7 <> <> <> 0 0 0 1954 1954 1 0 1954 1 96.09 0 4173 <> 1931 1981 269 1931 0 <> <>
  1955 15 -25.553568 -21.333068 6.902434 269 D "A" 70 -0.80000 -0.80000 "ASP " " OD1" "    " 8 0 0 FF2E2E  ""  1 1 7 <> <> <> 0 0 0 1955 1955 1 0 1955 1 96.76 0 4174 <> 1932 1982 269 1932 0 <> <>
  1956 18 -23.644989 -20.262220 6.854418 269 D "A" 70 -0.80000 -0.80000 "ASP " " OD2" "    " 8 -1 0 FF2E2E  ""  1 1 7 <> <> <> 0 0 0 1956 1956 1 0 1956 1 96.94 0 4175 <> 1933 1983 269 1933 0 <> <>
  1957 25 -25.639409 -17.849359 2.544879 270 S "A" 38 -0.50000 -0.50000 "SER " " N  " "    " 7 0 0 2E2EFF  ""  1 1 7 <> <> <> 0 0 0 1957 1957 1 1 1957 1 91.19 0 4180 <> 1934 1984 270 1934 0 <> <>
  1958 3 -25.988995 -17.474624 1.133876 270 S "A" 24 0.14000 0.14000 "SER " " CA " "    " 6 0 0 808080  ""  1 1 -1115 99FF00  <> <> 0 0 0 1958 1958 1 1 1958 1 90.95 0 4181 <> 1935 1985 270 1935 0 <> <>
  1959 2 -24.929621 -16.634698 0.418813 270 S "A" 24 0.50000 0.50000 "SER " " C  " "    " 6 0 0 808080  ""  1 1 7 <> <> <> 0 0 0 1959 1959 1 0 1959 1 90.92 0 4182 <> 1936 1986 270 1936 0 <> <>
  1960 15 -25.004761 -16.592996 -0.831988 270 S "A" 70 -0.50000 -0.50000 "SER " " O  " "    " 8 0 0 FF2E2E  ""  1 1 7 <> <> <> 0 0 0 1960 1960 1 0 1960 1 91.78 0 4183 <> 1937 1987 270 1937 0 <> <>
  1961 3 -27.368153 -16.843227 1.158376 270 S "A" 24 0.14500 0.14500 "SER " " CB " "    " 6 0 0 808080  ""  1 1 7 <> <> <> 0 0 0 1961 1961 1 2 1961 1 90.52 0 4184 <> 1938 1988 270 1938 0 <> <>
  1962 16 -27.521950 -15.596140 1.910428 270 S "A" 70 -0.68300 -0.68300 "SER " " OG " "    " 8 0 0 FF2E2E  ""  1 1 7 <> <> <> 0 0 0 1962 1962 1 1 1962 1 91.86 0 4185 <> 1939 1989 270 1939 0 <> <>
  1963 25 -24.104025 -15.906187 1.136422 271 I "A" 38 -0.50000 -0.50000 "ILE " " N  " "    " 7 0 0 2E2EFF  ""  1 1 7 <> <> <> 0 0 0 1963 1963 1 1 1963 1 89.78 0 4191 <> 1940 1990 271 1940 0 <> <>
  1964 3 -23.026482 -15.065548 0.581168 271 I "A" 24 0.14000 0.14000 "ILE " " CA " "    " 6 0 0 808080  ""  1 1 -1116 66FF00  <> <> 0 0 0 1964 1964 1 1 1964 1 87.88 0 4192 <> 1941 1991 271 1941 0 <> <>
  1965 2 -21.717555 -15.991033 0.510213 271 I "A" 24 0.50000 0.50000 "ILE " " C  " "    " 6 0 0 808080  ""  1 1 7 <> <> <> 0 0 0 1965 1965 1 0 1965 1 87.98 0 4193 <> 1942 1992 271 1942 0 <> <>
  1966 15 -21.027745 -15.949863 -0.516501 271 I "A" 70 -0.50000 -0.50000 "ILE " " O  " "    " 8 0 0 FF2E2E  ""  1 1 7 <> <> <> 0 0 0 1966 1966 1 0 1966 1 88.32 0 4194 <> 1943 1993 271 1943 0 <> <>
  1967 3 -22.779801 -13.849763 1.549241 271 I "A" 24 -0.06000 -0.06000 "ILE " " CB " "    " 6 0 0 808080  ""  1 1 7 <> <> <> 0 0 0 1967 1967 1 1 1967 1 86.68 0 4195 <> 1944 1994 271 1944 0 <> <>
  1968 3 -24.029809 -13.005252 1.712959 271 I "A" 24 -0.12000 -0.12000 "ILE " " CG1" "    " 6 0 0 808080  ""  1 1 7 <> <> <> 0 0 0 1968 1968 1 2 1968 1 84.91 0 4196 <> 1945 1995 271 1945 0 <> <>
  1969 3 -21.504420 -13.120330 1.241680 271 I "A" 24 -0.18000 -0.18000 "ILE " " CG2" "    " 6 0 0 808080  ""  1 1 7 <> <> <> 0 0 0 1969 1969 1 3 1969 1 86.64 0 4197 <> 1946 1996 271 1946 0 <> <>
  1970 3 -24.329335 -12.047102 0.446440 271 I "A" 24 -0.18000 -0.18000 "ILE " " CD1" "    " 6 0 0 808080  ""  1 1 7 <> <> <> 0 0 0 1970 1970 1 3 1970 1 84.36 0 4198 <> 1947 1997 271 1947 0 <> <>
  1971 25 -21.461970 -16.968658 1.422222 272 S "A" 38 -0.50000 -0.50000 "SER " " N  " "    " 7 0 0 2E2EFF  ""  0 1 7 <> <> <> 0 0 0 1971 1971 1 1 1971 1 87.54 0 4210 <> 1948 1998 272 1948 0 <> <>
  1972 3 -20.445448 -17.993011 1.345039 272 S "A" 24 0.14000 0.14000 "SER " " CA " "    " 6 0 0 808080  ""  0 1 -1116 66FF00  <> <> 0 0 0 1972 1972 1 1 1972 1 87.4 0 4211 <> 1949 1999 272 1949 0 <> <>
  1973 2 -20.632872 -18.878275 2.619290 272 S "A" 24 0.50000 0.50000 "SER " " C  " "    " 6 0 0 808080  ""  0 1 7 <> <> <> 0 0 0 1973 1973 1 0 1973 1 87.65 0 4212 <> 1950 2000 272 1950 0 <> <>
  1974 15 -20.830769 -18.425552 3.703785 272 S "A" 70 -0.50000 -0.50000 "SER " " O  " "    " 8 0 0 FF2E2E  ""  0 1 7 <> <> <> 0 0 0 1974 1974 1 0 1974 1 88.26 0 4213 <> 1951 2001 272 1951 0 <> <>
  1975 3 -18.997870 -17.418863 1.398637 272 S "A" 24 0.14500 0.14500 "SER " " CB " "    " 6 0 0 808080  ""  0 1 7 <> <> <> 0 0 0 1975 1975 1 2 1975 1 87.37 0 4214 <> 1952 2002 272 1952 0 <> <>
  1976 16 -18.021033 -18.371904 1.792593 272 S "A" 70 -0.68300 -0.68300 "SER " " OG " "    " 8 0 0 FF2E2E  ""  0 1 7 <> <> <> 0 0 0 1976 1976 1 1 1976 1 85.65 0 4215 <> 1953 2003 272 1953 0 <> <>
  1977 25 -20.387839 -20.180282 2.421908 273 S "A" 38 -0.50000 -0.50000 "SER " " N  " "    " 7 0 0 2E2EFF  ""  0 1 7 <> <> <> 0 0 0 1977 1977 1 1 1977 1 87.6 0 4221 <> 1954 2004 273 1954 0 <> <>
  1978 3 -20.240130 -21.089601 3.507305 273 S "A" 24 0.14000 0.14000 "SER " " CA " "    " 6 0 0 808080  ""  0 1 -1116 66FF00  <> <> 0 0 0 1978 1978 1 1 1978 1 87.7 0 4222 <> 1955 2005 273 1955 0 <> <>
  1979 2 -19.120895 -20.889551 4.532907 273 S "A" 24 0.50000 0.50000 "SER " " C  " "    " 6 0 0 808080  ""  0 1 7 <> <> <> 0 0 0 1979 1979 1 0 1979 1 88.97 0 4223 <> 1956 2006 273 1956 0 <> <>
  1980 15 -19.285469 -21.417160 5.646769 273 S "A" 70 -0.50000 -0.50000 "SER " " O  " "    " 8 0 0 FF2E2E  ""  0 1 7 <> <> <> 0 0 0 1980 1980 1 0 1980 1 89.99 0 4224 <> 1957 2007 273 1957 0 <> <>
  1981 3 -20.093102 -22.493564 2.878256 273 S "A" 24 0.14500 0.14500 "SER " " CB " "    " 6 0 0 808080  ""  0 1 7 <> <> <> 0 0 0 1981 1981 1 2 1981 1 86.96 0 4225 <> 1958 2008 273 1958 0 <> <>
  1982 16 -18.847909 -22.686300 2.209515 273 S "A" 70 -0.68300 -0.68300 "SER " " OG " "    " 8 0 0 FF2E2E  ""  0 1 7 <> <> <> 0 0 0 1982 1982 1 1 1982 1 85.59 0 4226 <> 1959 2009 273 1959 0 <> <>
  1983 25 -18.073932 -20.049949 4.133149 274 K "A" 38 -0.50000 -0.50000 "LYS " " N  " "    " 7 0 0 2E2EFF  ""  0 1 7 <> <> <> 0 0 0 1983 1983 1 1 1983 1 89.31 0 4232 <> 1960 2010 274 1960 0 <> <>
  1984 3 -16.962656 -19.784238 4.974472 274 K "A" 24 0.14000 0.14000 "LYS " " CA " "    " 6 0 0 808080  ""  0 1 -1116 66FF00  <> <> 0 0 0 1984 1984 1 1 1984 1 88.23 0 4233 <> 1961 2011 274 1961 0 <> <>
  1985 2 -17.298787 -18.852253 6.203311 274 K "A" 24 0.50000 0.50000 "LYS " " C  " "    " 6 0 0 808080  ""  0 1 7 <> <> <> 0 0 0 1985 1985 1 0 1985 1 88.35 0 4234 <> 1962 2012 274 1962 0 <> <>
  1986 15 -16.706109 -19.048219 7.251145 274 K "A" 70 -0.50000 -0.50000 "LYS " " O  " "    " 8 0 0 FF2E2E  ""  0 1 7 <> <> <> 0 0 0 1986 1986 1 0 1986 1 88.49 0 4235 <> 1963 2013 274 1963 0 <> <>
  1987 3 -15.802890 -19.197122 4.072204 274 K "A" 24 -0.12000 -0.12000 "LYS " " CB " "    " 6 0 0 808080  ""  0 1 7 <> <> <> 0 0 0 1987 1987 1 2 1987 1 87.27 0 4236 <> 1964 2014 274 1964 0 <> <>
  1988 3 -15.309661 -20.116407 2.929502 274 K "A" 24 -0.12000 -0.12000 "LYS " " CG " "    " 6 0 0 808080  ""  0 1 7 <> <> <> 0 0 0 1988 1988 1 2 1988 1 86.37 0 4237 <> 1965 2015 274 1965 0 <> <>
  1989 3 -14.345262 -21.151710 3.491164 274 K "A" 24 -0.12000 -0.12000 "LYS " " CD " "    " 6 0 0 808080  ""  0 1 7 <> <> <> 0 0 0 1989 1989 1 2 1989 1 85.94 0 4238 <> 1966 2016 274 1966 0 <> <>
  1990 3 -13.496351 -21.807878 2.459704 274 K "A" 24 0.19000 0.19000 "LYS " " CE " "    " 6 0 0 808080  ""  0 1 7 <> <> <> 0 0 0 1990 1990 1 2 1990 1 87.49 0 4239 <> 1967 2017 274 1967 0 <> <>
  1991 32 -12.494685 -22.805603 3.013861 274 K "A" 38 -0.30000 -0.30000 "LYS " " NZ " "    " 7 1 0 2E2EFF  ""  0 1 7 <> <> <> 0 0 0 1991 1991 1 3 1991 1 89 0 4240 <> 1968 2018 274 1968 0 <> <>
  1992 25 -18.313554 -18.012828 6.047797 275 L "A" 38 -0.50000 -0.50000 "LEU " " N  " "    " 7 0 0 2E2EFF  ""  0 1 7 <> <> <> 0 0 0 1992 1992 1 1 1992 1 88.12 0 4254 <> 1969 2019 275 1969 0 <> <>
  1993 3 -18.577598 -16.851987 6.935324 275 L "A" 24 0.14000 0.14000 "LEU " " CA " "    " 6 0 0 808080  ""  0 1 -1116 66FF00  <> <> 0 0 0 1993 1993 1 1 1993 1 89.23 0 4255 <> 1970 2020 275 1970 0 <> <>
  1994 2 -18.867116 -17.245557 8.435339 275 L "A" 24 0.50000 0.50000 "LEU " " C  " "    " 6 0 0 808080  ""  0 1 7 <> <> <> 0 0 0 1994 1994 1 0 1994 1 90.83 0 4256 <> 1971 2021 275 1971 0 <> <>
  1995 15 -18.549212 -16.409967 9.295483 275 L "A" 70 -0.50000 -0.50000 "LEU " " O  " "    " 8 0 0 FF2E2E  ""  0 1 7 <> <> <> 0 0 0 1995 1995 1 0 1995 1 92.49 0 4257 <> 1972 2022 275 1972 0 <> <>
  1996 3 -19.751251 -15.883554 6.431002 275 L "A" 24 -0.12000 -0.12000 "LEU " " CB " "    " 6 0 0 808080  ""  0 1 7 <> <> <> 0 0 0 1996 1996 1 2 1996 1 88.38 0 4258 <> 1973 2023 275 1973 0 <> <>
  1997 3 -19.357221 -15.219835 5.149799 275 L "A" 24 -0.06000 -0.06000 "LEU " " CG " "    " 6 0 0 808080  ""  0 1 7 <> <> <> 0 0 0 1997 1997 1 1 1997 1 87.54 0 4259 <> 1974 2024 275 1974 0 <> <>
  1998 3 -20.247700 -14.064661 4.681321 275 L "A" 24 -0.18000 -0.18000 "LEU " " CD1" "    " 6 0 0 808080  ""  0 1 7 <> <> <> 0 0 0 1998 1998 1 3 1998 1 86.55 0 4260 <> 1975 2025 275 1975 0 <> <>
  1999 3 -17.969719 -14.564062 5.384676 275 L "A" 24 -0.18000 -0.18000 "LEU " " CD2" "    " 6 0 0 808080  ""  0 1 7 <> <> <> 0 0 0 1999 1999 1 3 1999 1 88.17 0 4261 <> 1976 2026 275 1976 0 <> <>
  2000 25 -19.294022 -18.468433 8.680470 276 K "A" 38 -0.50000 -0.50000 "LYS " " N  " "    " 7 0 0 2E2EFF  ""  1 1 7 <> <> <> 0 0 0 2000 2000 1 1 2000 1 91 0 4273 1 1977 2027 276 1977 0 <> <>
  2001 3 -19.863537 -18.902021 9.969781 276 K "A" 24 0.14000 0.14000 "LYS " " CA " "    " 6 0 0 808080  ""  1 1 -1116 66FF00  <> <> 0 0 0 2001 2001 1 1 2001 1 90.2 0 4274 1 1978 2028 276 1978 0 <> 1
  2002 2 -18.875096 -18.663171 11.131836 276 K "A" 24 0.50000 0.50000 "LYS " " C  " "    " 6 0 0 808080  ""  1 1 7 <> <> <> 0 0 0 2002 2002 1 0 2002 1 89.52 0 4275 1 1979 2029 276 1979 0 <> <>
  2003 15 -19.330296 -18.463224 12.237471 276 K "A" 70 -0.50000 -0.50000 "LYS " " O  " "    " 8 0 0 FF2E2E  ""  1 1 7 <> <> <> 0 0 0 2003 2003 1 0 2003 1 89.29 0 4276 1 1980 2030 276 1980 0 <> <>
  2004 25 -17.546596 -18.723949 10.884265 277 E "A" 38 -0.50000 -0.50000 "GLU " " N  " "    " 7 0 0 2E2EFF  ""  1 1 7 <> <> <> 0 0 0 2004 2004 1 1 2004 1 89.07 0 4295 1 1981 2032 277 1981 0 <> <>
  2005 3 -16.536901 -18.598041 11.916989 277 E "A" 24 0.14000 0.14000 "GLU " " CA " "    " 6 0 0 808080  ""  1 1 -1116 66FF00  <> <> 0 0 0 2005 2005 1 1 2005 1 88.85 0 4296 1 1982 2033 277 1982 0 <> 1
  2006 2 -16.358704 -17.169715 12.376288 277 E "A" 24 0.50000 0.50000 "GLU " " C  " "    " 6 0 0 808080  ""  1 1 7 <> <> <> 0 0 0 2006 2006 1 0 2006 1 88.59 0 4297 1 1983 2034 277 1983 0 <> <>
  2007 15 -15.949608 -16.909134 13.498796 277 E "A" 70 -0.50000 -0.50000 "GLU " " O  " "    " 8 0 0 FF2E2E  ""  1 1 7 <> <> <> 0 0 0 2007 2007 1 0 2007 1 89.18 0 4298 1 1984 2035 277 1984 0 <> <>
  2008 25 -16.800244 -16.260879 11.512650 278 C "A" 38 -0.50000 -0.50000 "CYS " " N  " "    " 7 0 0 2E2EFF  ""  1 1 7 <> <> <> 0 0 0 2008 2008 1 1 2008 1 88.05 0 4310 <> 1985 2037 278 1985 0 <> <>
  2009 3 -16.920311 -14.795358 11.753216 278 C "A" 24 0.14000 0.14000 "CYS " " CA " "    " 6 0 0 808080  ""  1 1 -1116 66FF00  <> <> 0 0 0 2009 2009 1 1 2009 1 87.88 0 4311 <> 1986 2038 278 1986 0 <> <>
  2010 2 -18.140022 -14.319971 12.445342 278 C "A" 24 0.50000 0.50000 "CYS " " C  " "    " 6 0 0 808080  ""  1 1 7 <> <> <> 0 0 0 2010 2010 1 0 2010 1 88.3 0 4312 <> 1987 2039 278 1987 0 <> <>
  2011 15 -18.089855 -13.326828 13.197899 278 C "A" 70 -0.50000 -0.50000 "CYS " " O  " "    " 8 0 0 FF2E2E  ""  1 1 7 <> <> <> 0 0 0 2011 2011 1 0 2011 1 88.35 0 4313 <> 1988 2040 278 1988 0 <> <>
  2012 3 -16.685936 -14.029184 10.427345 278 C "A" 24 0.09750 0.09750 "CYS " " CB " "    " 6 0 0 808080  ""  1 1 7 <> <> <> 0 0 0 2012 2012 1 2 2012 1 87.06 0 4314 <> 1989 2041 278 1989 0 <> <>
  2013 49 -15.242974 -14.651159 9.493391 278 C "A" 143 -0.21750 -0.21750 "CYS " " SG " "    " 16 0 0 FFFF6B  ""  1 1 7 <> <> <> 0 0 0 2013 2013 1 0 2013 1 87.39 0 4315 <> 1990 2042 278 1990 0 <> <>
  2014 25 -19.275796 -14.899030 12.247704 279 C "A" 38 -0.50000 -0.50000 "CYS " " N  " "    " 7 0 0 2E2EFF  ""  1 1 7 <> <> <> 0 0 0 2014 2014 1 1 2014 1 88.44 0 4320 <> 1991 2043 279 1991 0 <> <>
  2015 3 -20.566170 -14.328052 12.566499 279 C "A" 24 0.14000 0.14000 "CYS " " CA " "    " 6 0 0 808080  ""  1 1 -1116 66FF00  <> <> 0 0 0 2015 2015 1 1 2015 1 88.85 0 4321 <> 1992 2044 279 1992 0 <> <>
  2016 2 -21.033497 -14.688261 13.994355 279 C "A" 24 0.50000 0.50000 "CYS " " C  " "    " 6 0 0 808080  ""  1 1 7 <> <> <> 0 0 0 2016 2016 1 0 2016 1 89.03 0 4322 <> 1993 2045 279 1993 0 <> <>
  2017 15 -21.841111 -14.044351 14.641857 279 C "A" 70 -0.50000 -0.50000 "CYS " " O  " "    " 8 0 0 FF2E2E  ""  1 1 7 <> <> <> 0 0 0 2017 2017 1 0 2017 1 89.85 0 4323 <> 1994 2046 279 1994 0 <> <>
  2018 3 -21.605176 -14.715875 11.527039 279 C "A" 24 0.09750 0.09750 "CYS " " CB " "    " 6 0 0 808080  ""  1 1 7 <> <> <> 0 0 0 2018 2018 1 2 2018 1 88.66 0 4324 <> 1995 2047 279 1995 0 <> <>
  2019 49 -21.331479 -14.334396 9.737705 279 C "A" 143 -0.21750 -0.21750 "CYS " " SG " "    " 16 0 0 FFFF6B  ""  1 1 7 <> <> <> 0 0 0 2019 2019 1 0 2019 1 87.46 0 4325 <> 1996 2048 279 1996 0 <> <>
  2020 25 -20.231247 -15.561906 14.607565 280 E "A" 38 -0.50000 -0.50000 "GLU " " N  " "    " 7 0 0 2E2EFF  ""  0 1 7 <> <> <> 0 0 0 2020 2020 1 1 2020 1 88.23 0 4330 1 1997 2049 280 1997 0 <> <>
  2021 3 -20.194537 -15.807773 16.047240 280 E "A" 24 0.14000 0.14000 "GLU " " CA " "    " 6 0 0 808080  ""  0 1 -1116 66FF00  <> <> 0 0 0 2021 2021 1 1 2021 1 88.32 0 4331 1 1998 2050 280 1998 0 <> 1
  2022 2 -19.230463 -14.788580 16.865367 280 E "A" 24 0.50000 0.50000 "GLU " " C  " "    " 6 0 0 808080  ""  0 1 7 <> <> <> 0 0 0 2022 2022 1 0 2022 1 88.56 0 4332 1 1999 2051 280 1999 0 <> <>
  2023 15 -19.523703 -14.539766 18.023265 280 E "A" 70 -0.50000 -0.50000 "GLU " " O  " "    " 8 0 0 FF2E2E  ""  0 1 7 <> <> <> 0 0 0 2023 2023 1 0 2023 1 90.47 0 4333 1 2000 2052 280 2000 0 <> <>
  2024 25 -18.131426 -14.295984 16.205874 281 K "A" 38 -0.50000 -0.50000 "LYS " " N  " "    " 7 0 0 2E2EFF  ""  0 1 7 <> <> <> 0 0 0 2024 2024 1 1 2024 1 87.15 0 4345 1 2001 2054 281 2001 0 <> <>
  2025 3 -17.172109 -13.363494 16.817651 281 K "A" 24 0.14000 0.14000 "LYS " " CA " "    " 6 0 0 808080  ""  0 1 -1116 66FF00  <> <> 0 0 0 2025 2025 1 1 2025 1 84.25 0 4346 1 2002 2055 281 2002 0 <> 1
  2026 2 -17.698167 -11.901941 16.953829 281 K "A" 24 0.50000 0.50000 "LYS " " C  " "    " 6 0 0 808080  ""  0 1 7 <> <> <> 0 0 0 2026 2026 1 0 2026 1 82.61 0 4347 1 2003 2056 281 2003 0 <> <>
  2027 15 -18.636061 -11.525600 16.225712 281 K "A" 70 -0.50000 -0.50000 "LYS " " O  " "    " 8 0 0 FF2E2E  ""  0 1 7 <> <> <> 0 0 0 2027 2027 1 0 2027 1 82.79 0 4348 1 2004 2057 281 2004 0 <> <>
  2028 25 -17.081328 -11.092754 17.782307 282 P "A" 38 -0.14000 -0.14000 "PRO " " N  " "    " 7 0 0 2E2EFF  ""  0 1 7 <> <> <> 0 0 0 2028 2028 1 0 2028 1 80.92 0 4367 <> 2005 2059 282 2005 0 <> <>
  2029 3 -17.622839 -9.821547 18.176180 282 P "A" 24 0.01000 0.01000 "PRO " " CA " "    " 6 0 0 808080  ""  0 1 -1116 66FF00  <> <> 0 0 0 2029 2029 1 1 2029 1 80.18 0 4368 <> 2006 2060 282 2006 0 <> <>
  2030 2 -17.250741 -8.837143 17.099339 282 P "A" 24 0.50000 0.50000 "PRO " " C  " "    " 6 0 0 808080  ""  0 1 7 <> <> <> 0 0 0 2030 2030 1 0 2030 1 80.4 0 4369 <> 2007 2061 282 2007 0 <> <>
  2031 15 -16.264854 -8.960872 16.404109 282 P "A" 70 -0.50000 -0.50000 "PRO " " O  " "    " 8 0 0 FF2E2E  ""  0 1 7 <> <> <> 0 0 0 2031 2031 1 0 2031 1 79.82 0 4370 <> 2008 2062 282 2008 0 <> <>
  2032 3 -17.018677 -9.611780 19.536584 282 P "A" 24 -0.12000 -0.12000 "PRO " " CB " "    " 6 0 0 808080  ""  0 1 7 <> <> <> 0 0 0 2032 2032 1 2 2032 1 79.85 0 4371 <> 2009 2063 282 2009 0 <> <>
  2033 3 -15.696771 -10.286102 19.526411 282 P "A" 24 -0.12000 -0.12000 "PRO " " CG " "    " 6 0 0 808080  ""  0 1 7 <> <> <> 0 0 0 2033 2033 1 2 2033 1 79.58 0 4372 <> 2010 2064 282 2010 0 <> <>
  2034 3 -15.977384 -11.449604 18.653502 282 P "A" 24 -0.05000 -0.05000 "PRO " " CD " "    " 6 0 0 808080  ""  0 1 7 <> <> <> 0 0 0 2034 2034 1 2 2034 1 79.49 0 4373 <> 2011 2065 282 2011 0 <> <>
  2035 25 -18.045868 -7.806439 16.991137 283 L "A" 38 -0.50000 -0.50000 "LEU " " N  " "    " 7 0 0 2E2EFF  ""  0 1 7 <> <> <> 0 0 0 2035 2035 1 1 2035 1 80.08 0 4381 <> 2012 2066 283 2012 0 <> <>
  2036 3 -18.039207 -6.662548 15.965391 283 L "A" 24 0.14000 0.14000 "LEU " " CA " "    " 6 0 0 808080  ""  0 1 -1116 66FF00  <> <> 0 0 0 2036 2036 1 1 2036 1 80.46 0 4382 <> 2013 2067 283 2013 0 <> <>
  2037 2 -16.690071 -6.374481 15.333328 283 L "A" 24 0.50000 0.50000 "LEU " " C  " "    " 6 0 0 808080  ""  0 1 7 <> <> <> 0 0 0 2037 2037 1 0 2037 1 81.62 0 4383 <> 2014 2068 283 2014 0 <> <>
  2038 15 -16.541796 -6.633054 14.114185 283 L "A" 70 -0.50000 -0.50000 "LEU " " O  " "    " 8 0 0 FF2E2E  ""  0 1 7 <> <> <> 0 0 0 2038 2038 1 0 2038 1 81.24 0 4384 <> 2015 2069 283 2015 0 <> <>
  2039 3 -18.690756 -5.306839 16.466638 283 L "A" 24 -0.12000 -0.12000 "LEU " " CB " "    " 6 0 0 808080  ""  0 1 7 <> <> <> 0 0 0 2039 2039 1 2 2039 1 79.16 0 4385 <> 2016 2070 283 2016 0 <> <>
  2040 3 -20.127486 -4.938485 15.951844 283 L "A" 24 -0.06000 -0.06000 "LEU " " CG " "    " 6 0 0 808080  ""  0 1 7 <> <> <> 0 0 0 2040 2040 1 1 2040 1 80.25 0 4386 <> 2017 2071 283 2017 0 <> <>
  2041 3 -20.603976 -3.642461 16.517403 283 L "A" 24 -0.18000 -0.18000 "LEU " " CD1" "    " 6 0 0 808080  ""  0 1 7 <> <> <> 0 0 0 2041 2041 1 3 2041 1 80.06 0 4387 <> 2018 2072 283 2018 0 <> <>
  2042 3 -20.160309 -4.948454 14.452531 283 L "A" 24 -0.18000 -0.18000 "LEU " " CD2" "    " 6 0 0 808080  ""  0 1 7 <> <> <> 0 0 0 2042 2042 1 3 2042 1 79.45 0 4388 <> 2019 2073 283 2019 0 <> <>
  2043 25 -15.719697 -5.851859 16.062974 284 L "A" 38 -0.50000 -0.50000 "LEU " " N  " "    " 7 0 0 2E2EFF  ""  1 1 7 <> <> <> 0 0 0 2043 2043 1 1 2043 1 81.14 0 4400 <> 2020 2074 284 2020 0 <> <>
  2044 3 -14.356789 -5.555556 15.529740 284 L "A" 24 0.14000 0.14000 "LEU " " CA " "    " 6 0 0 808080  ""  1 1 -1116 66FF00  <> <> 0 0 0 2044 2044 1 1 2044 1 79.13 0 4401 <> 2021 2075 284 2021 0 <> <>
  2045 2 -13.706867 -6.851783 14.921770 284 L "A" 24 0.50000 0.50000 "LEU " " C  " "    " 6 0 0 808080  ""  1 1 7 <> <> <> 0 0 0 2045 2045 1 0 2045 1 78.43 0 4402 <> 2022 2076 284 2022 0 <> <>
  2046 15 -13.311558 -6.859553 13.752339 284 L "A" 70 -0.50000 -0.50000 "LEU " " O  " "    " 8 0 0 FF2E2E  ""  1 1 7 <> <> <> 0 0 0 2046 2046 1 0 2046 1 78.21 0 4403 <> 2023 2077 284 2023 0 <> <>
  2047 3 -13.515520 -4.754144 16.523883 284 L "A" 24 -0.12000 -0.12000 "LEU " " CB " "    " 6 0 0 808080  ""  1 1 7 <> <> <> 0 0 0 2047 2047 1 2 2047 1 78.27 0 4404 <> 2024 2078 284 2024 0 <> <>
  2048 3 -12.109529 -4.356152 16.039673 284 L "A" 24 -0.06000 -0.06000 "LEU " " CG " "    " 6 0 0 808080  ""  1 1 7 <> <> <> 0 0 0 2048 2048 1 1 2048 1 78.1 0 4405 <> 2025 2079 284 2025 0 <> <>
  2049 3 -11.992229 -3.371327 14.836464 284 L "A" 24 -0.18000 -0.18000 "LEU " " CD1" "    " 6 0 0 808080  ""  1 1 7 <> <> <> 0 0 0 2049 2049 1 3 2049 1 76.57 0 4406 <> 2026 2080 284 2026 0 <> <>
  2050 3 -11.237919 -3.697796 17.233191 284 L "A" 24 -0.18000 -0.18000 "LEU " " CD2" "    " 6 0 0 808080  ""  1 1 7 <> <> <> 0 0 0 2050 2050 1 3 2050 1 76.45 0 4407 <> 2027 2081 284 2027 0 <> <>
  2051 25 -13.729931 -7.977754 15.616884 285 E "A" 38 -0.50000 -0.50000 "GLU " " N  " "    " 7 0 0 2E2EFF  ""  1 1 7 <> <> <> 0 0 0 2051 2051 1 1 2051 1 78.08 0 4419 1 2028 2082 285 2028 0 <> <>
  2052 3 -13.116270 -9.186894 15.017397 285 E "A" 24 0.14000 0.14000 "GLU " " CA " "    " 6 0 0 808080  ""  1 1 -1116 66FF00  <> <> 0 0 0 2052 2052 1 1 2052 1 78.15 0 4420 1 2029 2083 285 2029 0 <> 1
  2053 2 -13.924384 -9.714401 13.830663 285 E "A" 24 0.50000 0.50000 "GLU " " C  " "    " 6 0 0 808080  ""  1 1 7 <> <> <> 0 0 0 2053 2053 1 0 2053 1 78.64 0 4421 1 2030 2084 285 2030 0 <> <>
  2054 15 -13.310480 -10.131031 12.865456 285 E "A" 70 -0.50000 -0.50000 "GLU " " O  " "    " 8 0 0 FF2E2E  ""  1 1 7 <> <> <> 0 0 0 2054 2054 1 0 2054 1 77.93 0 4422 1 2031 2085 285 2031 0 <> <>
  2055 25 -15.216111 -9.628819 13.877042 286 K "A" 38 -0.50000 -0.50000 "LYS " " N  " "    " 7 0 0 2E2EFF  ""  1 1 7 <> <> <> 0 0 0 2055 2055 1 1 2055 1 78.61 0 4434 1 2032 2087 286 2032 0 <> <>
  2056 3 -16.149932 -9.952196 12.804995 286 K "A" 24 0.14000 0.14000 "LYS " " CA " "    " 6 0 0 808080  ""  1 1 -1116 66FF00  <> <> 0 0 0 2056 2056 1 1 2056 1 78.62 0 4435 1 2033 2088 286 2033 0 <> 1
  2057 2 -15.902179 -9.102927 11.544346 286 K "A" 24 0.50000 0.50000 "LYS " " C  " "    " 6 0 0 808080  ""  1 1 7 <> <> <> 0 0 0 2057 2057 1 0 2057 1 78.28 0 4436 1 2034 2089 286 2034 0 <> <>
  2058 15 -15.913269 -9.659443 10.452917 286 K "A" 70 -0.50000 -0.50000 "LYS " " O  " "    " 8 0 0 FF2E2E  ""  1 1 7 <> <> <> 0 0 0 2058 2058 1 0 2058 1 78.64 0 4437 1 2035 2090 286 2035 0 <> <>
  2059 25 -15.811422 -7.716030 11.640339 287 S "A" 38 -0.50000 -0.50000 "SER " " N  " "    " 7 0 0 2E2EFF  ""  1 1 7 <> <> <> 0 0 0 2059 2059 1 1 2059 1 77.84 0 4456 <> 2036 2092 287 2036 0 <> <>
  2060 3 -15.398053 -6.792878 10.586654 287 S "A" 24 0.14000 0.14000 "SER " " CA " "    " 6 0 0 808080  ""  1 1 -1116 66FF00  <> <> 0 0 0 2060 2060 1 1 2060 1 77.73 0 4457 <> 2037 2093 287 2037 0 <> <>
  2061 2 -14.035117 -7.099429 9.918536 287 S "A" 24 0.50000 0.50000 "SER " " C  " "    " 6 0 0 808080  ""  1 1 7 <> <> <> 0 0 0 2061 2061 1 0 2061 1 77.39 0 4458 <> 2038 2094 287 2038 0 <> <>
  2062 15 -13.967513 -7.079068 8.699419 287 S "A" 70 -0.50000 -0.50000 "SER " " O  " "    " 8 0 0 FF2E2E  ""  1 1 7 <> <> <> 0 0 0 2062 2062 1 0 2062 1 78.79 0 4459 <> 2039 2095 287 2039 0 <> <>
  2063 3 -15.542948 -5.372899 11.136701 287 S "A" 24 0.14500 0.14500 "SER " " CB " "    " 6 0 0 808080  ""  1 1 7 <> <> <> 0 0 0 2063 2063 1 2 2063 1 77.87 0 4460 <> 2040 2096 287 2040 0 <> <>
  2064 16 -14.459401 -4.892507 11.938613 287 S "A" 70 -0.68300 -0.68300 "SER " " OG " "    " 8 0 0 FF2E2E  ""  1 1 7 <> <> <> 0 0 0 2064 2064 1 1 2064 1 79.03 0 4461 <> 2041 2097 287 2041 0 <> <>
  2065 25 -13.097740 -7.591785 10.699663 288 H "A" 38 -0.50000 -0.50000 "HIS " " N  " "    " 7 0 0 2E2EFF  ""  1 1 7 <> <> <> 0 0 0 2065 2065 1 1 2065 1 75.12 0 4467 <> 2042 2098 288 2042 0 <> <>
  2066 3 -11.755692 -8.043905 10.225840 288 H "A" 24 0.14000 0.14000 "HIS " " CA " "    " 6 0 0 808080  ""  1 1 -1116 66FF00  <> <> 0 0 0 2066 2066 1 1 2066 1 73.8 0 4468 <> 2043 2099 288 2043 0 <> <>
  2067 2 -11.799192 -9.448071 9.571619 288 H "A" 24 0.50000 0.50000 "HIS " " C  " "    " 6 0 0 808080  ""  1 1 7 <> <> <> 0 0 0 2067 2067 1 0 2067 1 74.79 0 4469 <> 2044 2100 288 2044 0 <> <>
  2068 15 -11.044498 -9.714086 8.604662 288 H "A" 70 -0.50000 -0.50000 "HIS " " O  " "    " 8 0 0 FF2E2E  ""  1 1 7 <> <> <> 0 0 0 2068 2068 1 0 2068 1 74.62 0 4470 <> 2045 2101 288 2045 0 <> <>
  2069 3 -10.641817 -7.953729 11.352770 288 H "A" 24 -0.00500 -0.00500 "HIS " " CB " "    " 6 0 0 808080  ""  1 1 7 <> <> <> 0 0 0 2069 2069 1 2 2069 1 72.55 0 4471 <> 2046 2102 288 2046 0 <> <>
  2070 2 -9.269685 -8.575731 11.053005 288 H "A" 24 0.01500 0.01500 "HIS " " CG " "    " 6 0 0 808080  ""  1 1 7 <> <> <> 0 0 0 2070 2070 1 0 2070 1 70.92 0 4472 <> 2047 2103 288 2047 0 "HIS"  <>
  2071 25 -8.297470 -8.011108 10.175993 288 H "A" 38 -0.57000 -0.57000 "HIS " " ND1" "    " 7 0 0 2E2EFF  ""  1 1 7 <> <> <> 0 0 0 2071 2071 1 1 2071 1 69.68 0 4473 <> 2048 2104 288 2048 0 <> <>
  2072 2 -8.626729 -9.733206 11.523218 288 H "A" 24 -0.01500 -0.01500 "HIS " " CD2" "    " 6 0 0 808080  ""  1 1 7 <> <> <> 0 0 0 2072 2072 1 1 2072 1 69.67 0 4474 <> 2049 2105 288 2049 0 <> <>
  2073 2 -7.338404 -8.897570 9.993028 288 H "A" 24 0.29500 0.29500 "HIS " " CE1" "    " 6 0 0 808080  ""  1 1 7 <> <> <> 0 0 0 2073 2073 1 1 2073 1 69.93 0 4475 <> 2050 2106 288 2050 0 <> <>
  2074 25 -7.500445 -9.999880 10.773464 288 H "A" 38 -0.49000 -0.49000 "HIS " " NE2" "    " 7 0 0 2E2EFF  ""  1 1 7 <> <> <> 0 0 0 2074 2074 1 0 2074 1 69.35 0 4476 <> 2051 2107 288 2051 0 <> <>
  2075 25 -12.628225 -10.367254 10.186342 289 C "A" 38 -0.50000 -0.50000 "CYS " " N  " "    " 7 0 0 2E2EFF  ""  1 1 7 <> <> <> 0 0 0 2075 2075 1 1 2075 1 75.97 0 4484 <> 2052 2108 289 2052 0 <> <>
  2076 3 -12.734644 -11.730287 9.791923 289 C "A" 24 0.14000 0.14000 "CYS " " CA " "    " 6 0 0 808080  ""  1 1 -1116 66FF00  <> <> 0 0 0 2076 2076 1 1 2076 1 76.85 0 4485 <> 2053 2109 289 2053 0 <> <>
  2077 2 -13.254602 -11.949657 8.346156 289 C "A" 24 0.50000 0.50000 "CYS " " C  " "    " 6 0 0 808080  ""  1 1 7 <> <> <> 0 0 0 2077 2077 1 0 2077 1 76.55 0 4486 <> 2054 2110 289 2054 0 <> <>
  2078 15 -12.536732 -12.651291 7.611944 289 C "A" 70 -0.50000 -0.50000 "CYS " " O  " "    " 8 0 0 FF2E2E  ""  1 1 7 <> <> <> 0 0 0 2078 2078 1 0 2078 1 76.21 0 4487 <> 2055 2111 289 2055 0 <> <>
  2079 3 -13.567650 -12.452770 10.944589 289 C "A" 24 0.09750 0.09750 "CYS " " CB " "    " 6 0 0 808080  ""  1 1 7 <> <> <> 0 0 0 2079 2079 1 2 2079 1 78.23 0 4488 <> 2056 2112 289 2056 0 <> <>
  2080 49 -13.699203 -14.249120 10.743090 289 C "A" 143 -0.21750 -0.21750 "CYS " " SG " "    " 16 0 0 FFFF6B  ""  1 1 7 <> <> <> 0 0 0 2080 2080 1 0 2080 1 81.96 0 4489 <> 2057 2113 289 2057 0 <> <>
  2081 25 -14.354949 -11.310016 8.004879 290 I "A" 38 -0.50000 -0.50000 "ILE " " N  " "    " 7 0 0 2E2EFF  ""  1 1 7 <> <> <> 0 0 0 2081 2081 1 1 2081 1 76.67 0 4494 <> 2058 2114 290 2058 0 <> <>
  2082 3 -15.011519 -11.415845 6.718440 290 I "A" 24 0.14000 0.14000 "ILE " " CA " "    " 6 0 0 808080  ""  1 1 -1116 66FF00  <> <> 0 0 0 2082 2082 1 1 2082 1 77.57 0 4495 <> 2059 2115 290 2059 0 <> <>
  2083 2 -14.230443 -10.732011 5.526347 290 I "A" 24 0.50000 0.50000 "ILE " " C  " "    " 6 0 0 808080  ""  1 1 7 <> <> <> 0 0 0 2083 2083 1 0 2083 1 77.15 0 4496 <> 2060 2116 290 2060 0 <> <>
  2084 15 -14.471917 -11.040519 4.331269 290 I "A" 70 -0.50000 -0.50000 "ILE " " O  " "    " 8 0 0 FF2E2E  ""  1 1 7 <> <> <> 0 0 0 2084 2084 1 0 2084 1 76.8 0 4497 <> 2061 2117 290 2061 0 <> <>
[truncated: 34,768,178 more chars]
