# Supplementary material for: Study of Amiloride Binding to Human Serum Albumin: Insights from Thermodynamic, Spectroscopic, and Molecular Docking Investigations
Source: Molecules. 2023 Nov 21;28(23):7688. doi: 10.3390/molecules28237688 (PMC10707572; doi:10.3390/molecules28237688)
Supplement: Supplementary file 1 [file molecules-28-07688-s001.zip › desmond_md_job_2BXF.msj]

# Desmond standard NPT relaxation protocol
# All times are in the unit of ps.
# Energy is in the unit of kcal/mol.
task {
   task = "desmond:auto"
   set_family = {
      desmond = {
         checkpt.write_last_step = no
      }
   }
}

simulate {
   title       = "Brownian Dynamics NVT, T = 10 K, small timesteps, and restraints on solute heavy atoms, 100ps"
   annealing   = off
   time        = 100
   timestep    = [0.001 0.001 0.003 ]
   temperature = 10.0
   ensemble = {
      class = "NVT"
      method = "Brownie"
      brownie = {
         delta_max = 0.1
      }
   }
   restrain = {
      atom = "solute_heavy_atom"
      force_constant = 50.0
   }
}

simulate {
   effect_if   = [["==" "-gpu" "@*.*.jlaunch_opt[-1]"] 'ensemble.method = Langevin']
   title       = "NVT, T = 10 K, small timesteps, and restraints on solute heavy atoms, 12ps"
   annealing   = off
   time        = 12
   timestep    = [0.001 0.001 0.003]
   temperature = 10.0
   restrain    = { atom = solute_heavy_atom force_constant = 50.0 }
   ensemble    = {
      class  = NVT
      method = Berendsen
      thermostat.tau = 0.1
   }

   randomize_velocity.interval = 1.0
   eneseq.interval             = 0.3
   trajectory.center           = []
}

simulate {
   title       = "NPT, T = 10 K, and restraints on solute heavy atoms, 12ps"
   effect_if   = [["==" "-gpu" "@*.*.jlaunch_opt[-1]"] 'ensemble.method = Langevin']
   annealing   = off
   time        = 12
   temperature = 10.0
   restrain    = retain
   ensemble    = {
      class  = NPT
      method = Berendsen
      thermostat.tau = 0.1
      barostat  .tau = 50.0
   }

   randomize_velocity.interval = 1.0
   eneseq.interval             = 0.3
   trajectory.center           = []
}

solvate_pocket {
   should_skip = true
   ligand_file = ?
}

simulate {
   title       = "NPT and restraints on solute heavy atoms, 12ps"
   effect_if   = [["@*.*.annealing"] 'annealing = off temperature = "@*.*.temperature[0][0]"'
                  ["==" "-gpu" "@*.*.jlaunch_opt[-1]"] 'ensemble.method = Langevin']
   time        = 12
   restrain    = retain
   ensemble    = {
      class  = NPT
      method = Berendsen
      thermostat.tau = 0.1
      barostat  .tau = 50.0
   }

   randomize_velocity.interval = 1.0
   eneseq.interval             = 0.3
   trajectory.center           = []
}

simulate {
   title       = "NPT and no restraints, 24ps"
   effect_if   = [["@*.*.annealing"] 'annealing = off temperature = "@*.*.temperature[0][0]"'
                  ["==" "-gpu" "@*.*.jlaunch_opt[-1]"] 'ensemble.method = Langevin']
   time        = 24
   ensemble    = {
      class  = NPT
      method = Berendsen
      thermostat.tau = 0.1
      barostat  .tau = 2.0
   }

   eneseq.interval   = 0.3
   trajectory.center = solute
}

simulate {
   cfg_file = "desmond_md_job_2BXF.cfg"
   jobname  = "$MASTERJOBNAME"
   dir      = "."
   compress = ""
}

# Job launching command:
# $SCHRODINGER/utilities/multisim -VIEWNAME desmond_molecular_dynamics_gui.MDApp -JOBNAME desmond_md_job_2BXF -HOST localhost -maxjob 1 -cpu 1 -m desmond_md_job_2BXF.msj -c desmond_md_job_2BXF.cfg -description "Molecular Dynamics" desmond_md_job_2BXF.cms -mode umbrella -set stage[1].set_family.md.jlaunch_opt=[\"-gpu\"] -PROJ /home/schrogpu/Desktop/Tabish/Shafiq/Amiloride/Site2/2BXF.prj -DISP append -o desmond_md_job_2BXF-out.cms -ATTACHED
