# Supplementary material for: Study of Amiloride Binding to Human Serum Albumin: Insights from Thermodynamic, Spectroscopic, and Molecular Docking Investigations
Source: Molecules. 2023 Nov 21;28(23):7688. doi: 10.3390/molecules28237688 (PMC10707572; doi:10.3390/molecules28237688)
Supplement: Supplementary file 1 [file molecules-28-07688-s001.zip › desmond_md_job_2BXF_multisim.log]

Molecular Dynamics
Job launching command:
$SCHRODINGER/utilities/multisim -VIEWNAME desmond_molecular_dynamics_gui.MDApp -JOBNAME desmond_md_job_2BXF -HOST localhost -maxjob 1 -cpu 1 -m desmond_md_job_2BXF.msj -c desmond_md_job_2BXF.cfg -description "Molecular Dynamics" desmond_md_job_2BXF.cms -mode umbrella -set stage[1].set_family.md.jlaunch_opt=[\"-gpu\"] -PROJ /home/schrogpu/Desktop/Tabish/Shafiq/Amiloride/Site2/2BXF.prj -DISP append -o desmond_md_job_2BXF-out.cms -ATTACHED

Multisim runs in the umbrella mode.
Booting the multisim workflow engine...
           multisim version: 3.8.5.19
            mmshare version: 4.4
                    Jobname: desmond_md_job_2BXF
                   Username: schrogpu
            Master job host: schrogpu1
                Subjob host: schrogpu1
                     Job ID: schrogpu1-0-5cb6d236
            multisim script: desmond_md_job_2BXF.msj
       Structure input file: desmond_md_job_2BXF.cms
            CPUs per subjob: "1"
             Job start time: Wed Apr 17 10:14:03 2019
           Launch directory: /home/schrogpu/Desktop/Tabish/Shafiq/Amiloride/Site2/desmond_md_job_2BXF
               $SCHRODINGER: /opt/schrodinger2018-4/2018-4

Parsing the multisim script file and the '-set' option...

Summary of user stages:
  stage 1 - task
  stage 2 - simulate, Brownian Dynamics NVT, T = 10 K, small timesteps, and restraints on solute heavy atoms, 100ps
  stage 3 - simulate, NVT, T = 10 K, small timesteps, and restraints on solute heavy atoms, 12ps
  stage 4 - simulate, NPT, T = 10 K, and restraints on solute heavy atoms, 12ps
  stage 5 - solvate_pocket
  stage 6 - simulate, NPT and restraints on solute heavy atoms, 12ps
  stage 7 - simulate, NPT and no restraints, 24ps
  stage 8 - simulate
(8 stages in total)

Workflow is started now.

Stage 1 - task
stage[1] task: Detecting system type...
stage[1] task:   It seems a mature model system created for regular molecular dynamics simulations
stage[1] task: Recognizing traits of system...
stage[1] task:   (none)

Stage 1 completed successfully.
Stage 1 duration: 0h 0' 7"


Stage 2 - simulate

Launched Job("schrogpu1-0-5cb6d258"):
  Launch time: 2019-04-17-10:14:32
  Host       : schrogpu1
  Jobname    : desmond_md_job_2BXF_2
  Stage      : 2 (simulate)

Job("schrogpu1-0-5cb6d258") was successfully finished.
  Host       : schrogpu1
  Launch time: Wed Apr 17 10:14:32 2019
  Start time : Wed Apr 17 10:14:32 2019
  End time   : Wed Apr 17 10:17:36 2019
  Duration   : 0h 3' 4"
  CPUs       : 1
  CPU time   : 0h 3' 4"
  Exit code  : 0
  Jobname    : desmond_md_job_2BXF_2
  Stage      : 2 (simulate)

Stage 2 completed successfully.
Stage 2 duration: 0h 3' 38"


Stage 3 - simulate

Launched Job("schrogpu1-0-5cb6d332"):
  Launch time: 2019-04-17-10:18:10
  Host       : schrogpu1
  Jobname    : desmond_md_job_2BXF_3
  Stage      : 3 (simulate)

Job("schrogpu1-0-5cb6d332") was successfully finished.
  Host       : schrogpu1
  Launch time: Wed Apr 17 10:18:10 2019
  Start time : Wed Apr 17 10:18:10 2019
  End time   : Wed Apr 17 10:19:22 2019
  Duration   : 0h 1' 12"
  CPUs       : 1
  CPU time   : 0h 1' 12"
  Exit code  : 0
  Jobname    : desmond_md_job_2BXF_3
  Stage      : 3 (simulate)

Stage 3 completed successfully.
Stage 3 duration: 0h 1' 45"


Stage 4 - simulate

Launched Job("schrogpu1-0-5cb6d396"):
  Launch time: 2019-04-17-10:19:50
  Host       : schrogpu1
  Jobname    : desmond_md_job_2BXF_4
  Stage      : 4 (simulate)

Job("schrogpu1-0-5cb6d396") was successfully finished.
  Host       : schrogpu1
  Launch time: Wed Apr 17 10:19:50 2019
  Start time : Wed Apr 17 10:19:50 2019
  End time   : Wed Apr 17 10:20:59 2019
  Duration   : 0h 1' 9"
  CPUs       : 1
  CPU time   : 0h 1' 9"
  Exit code  : 0
  Jobname    : desmond_md_job_2BXF_4
  Stage      : 4 (simulate)

Stage 4 completed successfully.
Stage 4 duration: 0h 1' 36"


Stage 5 - solvate_pocket

Stage 5 is skipped.


Stage 6 - simulate

Launched Job("schrogpu1-0-5cb6d3f6"):
  Launch time: 2019-04-17-10:21:26
  Host       : schrogpu1
  Jobname    : desmond_md_job_2BXF_6
  Stage      : 6 (simulate)

Job("schrogpu1-0-5cb6d3f6") was successfully finished.
  Host       : schrogpu1
  Launch time: Wed Apr 17 10:21:26 2019
  Start time : Wed Apr 17 10:21:27 2019
  End time   : Wed Apr 17 10:22:36 2019
  Duration   : 0h 1' 9"
  CPUs       : 1
  CPU time   : 0h 1' 9"
  Exit code  : 0
  Jobname    : desmond_md_job_2BXF_6
  Stage      : 6 (simulate)

Stage 6 completed successfully.
Stage 6 duration: 0h 1' 37"


Stage 7 - simulate

Launched Job("schrogpu1-0-5cb6d45a"):
  Launch time: 2019-04-17-10:23:06
  Host       : schrogpu1
  Jobname    : desmond_md_job_2BXF_7
  Stage      : 7 (simulate)

Job("schrogpu1-0-5cb6d45a") was successfully finished.
  Host       : schrogpu1
  Launch time: Wed Apr 17 10:23:06 2019
  Start time : Wed Apr 17 10:23:06 2019
  End time   : Wed Apr 17 10:24:26 2019
  Duration   : 0h 1' 20"
  CPUs       : 1
  CPU time   : 0h 1' 20"
  Exit code  : 0
  Jobname    : desmond_md_job_2BXF_7
  Stage      : 7 (simulate)

Stage 7 completed successfully.
Stage 7 duration: 0h 1' 49"


Stage 8 - simulate

Launched Job("schrogpu1-0-5cb6d4c6"):
  Launch time: 2019-04-17-10:24:54
  Host       : schrogpu1
  Jobname    : desmond_md_job_2BXF
  Stage      : 8 (simulate)

Job("schrogpu1-0-5cb6d4c6") was successfully finished.
  Host       : schrogpu1
  Launch time: Wed Apr 17 10:24:54 2019
  Start time : Wed Apr 17 10:24:54 2019
  End time   : Wed Apr 17 22:18:31 2019
  Duration   : 11h 53' 37"
  CPUs       : 1
  CPU time   : 11h 53' 37"
  Exit code  : 0
  Jobname    : desmond_md_job_2BXF
  Stage      : 8 (simulate)

Stage 8 completed successfully.
Stage 8 duration: 11h 53' 56"

Cleaning up files...

Multisim summary (Wed Apr 17 22:18:36 2019):
  Stage 1 completed.
  Stage 2 completed.
  Stage 3 completed.
  Stage 4 completed.
  Stage 5 was skipped.
  Stage 6 completed.
  Stage 7 completed.
  Stage 8 completed.
  Total duration: 12h 4' 32"
  Total GPU time: 12h 1' 31" (used by 6 subjob(s))
Multisim completed.
[running at reduced cpu priority]
