# Supplementary material for: Study of Amiloride Binding to Human Serum Albumin: Insights from Thermodynamic, Spectroscopic, and Molecular Docking Investigations
Source: Molecules. 2023 Nov 21;28(23):7688. doi: 10.3390/molecules28237688 (PMC10707572; doi:10.3390/molecules28237688)
Supplement: Supplementary file 1 [file molecules-28-07688-s001.zip › desmond_md_job_2BXF-in.cms]

{ 
 s_m_m2io_version
 :::
 2.0.0 
} 

f_m_ct { 
 s_m_title
 s_m_entry_id
 s_m_entry_name
 s_m_Source_Path
 s_m_Source_File
 i_m_Source_File_Index
 i_f3d_flags
 s_m_source_file
 i_m_source_file_index
 i_lp_mmshare_version
 s_epik_input
 s_epik_cmdline
 r_lp_tautomer_probability
 r_epik_Ionization_Penalty
 r_epik_Ionization_Penalty_Charging
 r_epik_Ionization_Penalty_Neutral
 r_epik_State_Penalty
 r_epik_Charging_Adjusted_Penalty
 i_epik_Tot_Q
 i_epik_Tot_abs_Q
 s_epik_Chemistry_Notes
 s_lp_Force_Field
 r_lp_Energy
 b_lp_Chiralities_Consistent
 s_lp_Variant
 s_m_job_name
 s_i_glide_gridfile
 i_i_glide_lignum
 i_i_glide_rotatable_bonds
 r_i_docking_score
 r_i_glide_ligand_efficiency
 r_i_glide_ligand_efficiency_sa
 r_i_glide_ligand_efficiency_ln
 r_i_glide_gscore
 r_i_glide_lipo
 r_i_glide_hbond
 r_i_glide_metal
 r_i_glide_rewards
 r_i_glide_evdw
 r_i_glide_ecoul
 r_i_glide_erotb
 r_i_glide_esite
 r_i_glide_emodel
 r_i_glide_energy
 r_i_glide_einternal
 i_i_glide_confnum
 i_i_glide_posenum
 r_i_glide_eff_state_penalty
 r_chorus_box_ax
 r_chorus_box_ay
 r_chorus_box_az
 r_chorus_box_bx
 r_chorus_box_by
 r_chorus_box_bz
 r_chorus_box_cx
 r_chorus_box_cy
 r_chorus_box_cz
 s_ffio_ct_type
 s_m_subgroup_title
 s_m_subgroupid
 b_m_subgroup_collapsed
 s_m_original_cms_file
 s_chorus_trajectory_file
 i_m_ct_format
 :::
 "Full System" 
  14 
  entry 
  /home/schrogpu/Desktop/Tabish/Shafiq/Amiloride/Site1/ligprep_Amiloride 
  ligprep_Amiloride.maegz 
  2
  0
  ligprep_Amiloride.maegz 
  2
  44012
  W05IMl1jMW5jKFtOSDJdKWMobmMxQ2wpQyg9TylOPUMoW05IMl0pW05IMl0= 
  J2VwaWtfcHl0aG9uJywgJy1waCcsICc3LjAnLCAnLXRuJywgJzgnLCAnLW1hJywgJzIwMCcsICctaW1hZScsICc8aW5maWxlLm1hZT4nLCAnLW9tYWUnLCAnPG91dGZpbGUubWFlPic= 
  0.499995
    1.9215 
    0.0000 
    1.9215 
    0.0012 
  0.00117461916743792
  0
  0
  "This compound has an imine and may undergo hydrolysis." 
  OPLS3e 
  11.403689
  1
  Amiloride-1 
  glide-dock_SP_2BXF 
  glide-grid_2BXF 
  2
  2
  -6.63300503203566
  -0.442200335469044
  -1.09055980562231
  -1.78881209053319
  -6.63420503203566
  -1.47093461112177
  -1.26127442797096
  0
  -1.92134736115745
  -27.744026184082
  -8.27210235595703
  0.647368030812168
  0
  -47.8741882372921
  -36.0161285400391
  4.62782716751099
  5
  108
  0.0012
  96.0459823608398
  0
  0
  0
  79.5657119750977
  0
  0
  0
  98.4096908569336
  full_system 
  "MD: desmond_setup_2BXF" 
  "MD: desmond_setup_2BXF" 
  0
  desmond_md_job_2BXF_7-out.cms 
  desmond_md_job_2BXF_7_trj 
  2
 m_atom[75454] { 
  # First column is atom index #
  i_m_mmod_type
  r_m_x_coord
  r_m_y_coord
  r_m_z_coord
  i_m_residue_number
  s_m_mmod_res
  s_m_chain_name
  i_m_color
  r_m_charge1
  r_m_charge2
  s_m_pdb_residue_name
  s_m_pdb_atom_name
  s_m_grow_name
  i_m_atomic_number
  i_m_formal_charge
  i_m_visibility
  s_m_color_rgb
  s_m_atom_name
  i_m_secondary_structure
  i_m_ribbon_style
  i_m_ribbon_color
  s_m_ribbon_color_rgb
  r_epik_H2O_pKa
  r_epik_H2O_pKa_uncertainty
  r_ffio_x_vel
  r_ffio_y_vel
  r_ffio_z_vel
  i_des_fullsystem_id
  i_des_scratch_atom_num
  i_des_scratch_entry_num
  i_m_Hcount
  r_m_pdb_occupancy
  r_m_pdb_tfactor
  i_i_constraint
  i_i_internal_atom_index
  i_m_pdb_convert_problem
  i_pa_atomindex
  i_pdb_PDB_serial
  i_pdb_seqres_index
  i_ppw_anum
  b_glide_flexr_movable
  s_pa_state
  i_psp_built_sidechain
  :::
  1 25 -12.858663 -3.898884 -8.545920 900 X " " 38 -0.26062 -0.26062 "UNK " "    " "    " 7 0 1 2E2EFF  ""  -1 0 7 <>   1.199    1.474  0 0 0 1 1 1 0 <> <> <> <> <> <> <> <> <> <> <> <>
  2 2 -13.946374 -4.187586 -7.856612 900 X " " 118 0.28554 0.28554 "UNK " "    " "    " 6 0 1 00CC00  ""  -1 0 7 <> <> <> 0 0 0 2 2 1 0 <> <> <> <> <> <> <> <> <> <> <> <>
  3 2 -14.953281 -3.244232 -7.640899 900 X " " 118 -0.08905 -0.08905 "UNK " "    " "    " 6 0 1 00CC00  ""  -1 0 7 <> <> <> 0 0 0 3 3 1 0 <> <> <> <> <> <> <> <> <> <> <> <>
  4 25 -14.847386 -2.015033 -8.204288 900 X " " 38 0.14298 0.14298 "UNK " "    " "    " 7 0 1 2E2EFF  ""  -1 0 7 <>   0.838    2.000  0 0 0 4 4 1 0 <> <> <> <> <> <> <> <> <> <> <> <>
  5 2 -13.728004 -1.782547 -8.978829 900 X " " 118 -0.17524 -0.17524 "UNK " "    " "    " 6 0 1 00CC00  ""  -1 0 7 <> <> <> 0 0 0 5 5 1 0 <> <> <> <> <> <> <> <> <> <> <> <>
  6 2 -12.693865 -2.722445 -9.126458 900 X " " 118 0.30455 0.30455 "UNK " "    " "    " 6 0 1 00CC00  ""  -1 0 7 <> <> <> 0 0 0 6 6 1 0 <> <> <> <> <> <> <> <> <> <> <> <>
  7 25 -14.067494 -5.428074 -7.243360 900 X " " 38 -0.78390 -0.78390 "UNK " "    " "    " 7 0 1 2E2EFF  ""  -1 0 7 <>  -2.418    0.920  0 0 0 7 7 1 2 <> <> <> <> <> <> <> <> <> <> <> <>
  8 57 -16.268768 -3.436175 -6.581632 900 X " " 9 -0.10901 -0.10901 "UNK " "    " "    " 17 0 1 008C00  ""  -1 0 7 <> <> <> 0 0 0 8 8 1 0 <> <> <> <> <> <> <> <> <> <> <> <>
  9 2 -13.717441 -0.421638 -9.628832 900 X " " 118 0.63507 0.63507 "UNK " "    " "    " 6 0 1 00CC00  ""  -1 0 7 <> <> <> 0 0 0 9 9 1 0 <> <> <> <> <> <> <> <> <> <> <> <>
  10 25 -11.516951 -2.515292 -9.792368 900 X " " 38 -0.81332 -0.81332 "UNK " "    " "    " 7 0 1 2E2EFF  ""  -1 0 7 <>  -2.994    0.920  0 0 0 10 10 1 2 <> <> <> <> <> <> <> <> <> <> <> <>
  11 15 -13.355617 -0.377153 -10.831084 900 X " " 70 -0.59356 -0.59356 "UNK " "    " "    " 8 0 1 FF2E2E  ""  -1 0 7 <> <> <> 0 0 0 11 11 1 0 <> <> <> <> <> <> <> <> <> <> <> <>
  12 25 -13.883695 0.636916 -8.781536 900 X " " 38 -0.54371 -0.54371 "UNK " "    " "    " 7 0 1 2E2EFF  ""  -1 0 7 <>   8.391    2.220  0 0 0 12 12 1 0 <> <> <> <> <> <> <> <> <> <> <> <>
  13 2 -14.411918 1.762595 -9.056924 900 X " " 118 0.44514 0.44514 "UNK " "    " "    " 6 0 1 00CC00  ""  -1 0 7 <> <> <> 0 0 0 13 13 1 0 <> <> <> <> <> <> <> <> <> <> <> <>
  14 25 -14.871769 2.183771 -10.289785 900 X " " 38 -0.57213 -0.57213 "UNK " "    " "    " 7 0 1 2E2EFF  ""  -1 0 7 <> <> <> 0 0 0 14 14 1 2 <> <> <> <> <> <> <> <> <> <> <> <>
  15 25 -14.540353 2.653316 -8.033919 900 X " " 38 -0.57213 -0.57213 "UNK " "    " "    " 7 0 1 2E2EFF  ""  -1 0 7 <> <> <> 0 0 0 15 15 1 2 <> <> <> <> <> <> <> <> <> <> <> <>
  16 43 -13.346201 -6.051309 -7.577149 900 X " " 21 0.36789 0.36789 "UNK " "    " "    " 1 0 1 FFFFFF  ""  -1 0 7 <>  11.156    1.117  0 0 0 16 16 1 0 <> <> <> <> <> <> <> <> <> <> <> <>
  17 43 -14.938626 -5.803481 -6.896518 900 X " " 21 0.36789 0.36789 "UNK " "    " "    " 1 0 1 FFFFFF  ""  -1 0 7 <>  11.156    1.117  0 0 0 17 17 1 0 <> <> <> <> <> <> <> <> <> <> <> <>
  18 43 -10.846870 -3.269509 -9.744960 900 X " " 21 0.37795 0.37795 "UNK " "    " "    " 1 0 1 FFFFFF  ""  -1 0 7 <>  11.012    1.117  0 0 0 18 18 1 0 <> <> <> <> <> <> <> <> <> <> <> <>
  19 43 -11.324220 -1.611103 -10.199059 900 X " " 21 0.37795 0.37795 "UNK " "    " "    " 1 0 1 FFFFFF  ""  -1 0 7 <>  11.012    1.117  0 0 0 19 19 1 0 <> <> <> <> <> <> <> <> <> <> <> <>
  20 43 -14.935494 1.411243 -10.937272 900 X " " 21 0.30193 0.30193 "UNK " "    " "    " 1 0 1 FFFFFF  ""  -1 0 7 <> <> <> 0 0 0 20 20 1 0 <> <> <> <> <> <> <> <> <> <> <> <>
  21 43 -15.786561 2.609157 -10.241806 900 X " " 21 0.30193 0.30193 "UNK " "    " "    " 1 0 1 FFFFFF  ""  -1 0 7 <> <> <> 0 0 0 21 21 1 0 <> <> <> <> <> <> <> <> <> <> <> <>
  22 43 -14.387050 2.257045 -7.117641 900 X " " 21 0.30193 0.30193 "UNK " "    " "    " 1 0 1 FFFFFF  ""  -1 0 7 <> <> <> 0 0 0 22 22 1 0 <> <> <> <> <> <> <> <> <> <> <> <>
  23 43 -15.399634 3.182552 -7.993348 900 X " " 21 0.30193 0.30193 "UNK " "    " "    " 1 0 1 FFFFFF  ""  -1 0 7 <> <> <> 0 0 0 23 23 1 0 <> <> <> <> <> <> <> <> <> <> <> <>
  24 26 20.432568 6.872741 27.447685 5 S "A" 38 -0.94390 -0.94390 "SER " " N  " "    " 7 0 0 2E2EFF  ""  0 1 7 <> <> <> 0 0 0 24 24 1 2 1 113.6 0 1 5 1 1 5 1 0 <> <>
  25 3 20.949906 6.710718 26.068160 5 S "A" 24 0.16390 0.16390 "SER " " CA " "    " 6 0 0 808080  ""  0 1 -1105 FF1E00  <> <> 0 0 0 25 25 1 1 1 113.2 0 2 5 2 2 5 2 0 <> <>
  26 2 20.106000 5.664628 25.346193 5 S "A" 24 0.50000 0.50000 "SER " " C  " "    " 6 0 0 808080  ""  0 1 7 <> <> <> 0 0 0 26 26 1 0 1 113.21 0 3 5 3 3 5 3 0 <> <>
  27 15 20.276183 4.459507 25.548396 5 S "A" 70 -0.50000 -0.50000 "SER " " O  " "    " 8 0 0 FF2E2E  ""  0 1 7 <> <> <> 0 0 0 27 27 1 0 1 113.19 0 4 5 4 4 5 4 0 <> <>
  28 3 22.427157 6.299902 26.111289 5 S "A" 24 0.14500 0.14500 "SER " " CB " "    " 6 0 0 808080  ""  0 1 7 <> <> <> 0 0 0 28 28 1 2 1 112.32 0 5 5 5 5 5 5 0 <> <>
  29 16 22.807736 6.173754 24.738178 5 S "A" 70 -0.68300 -0.68300 "SER " " OG " "    " 8 0 0 FF2E2E  ""  0 1 7 <> <> <> 0 0 0 29 29 1 1 1 110.06 0 6 5 6 6 5 6 0 <> <>
  30 25 19.148284 6.007971 24.483407 6 E "A" 38 -0.50000 -0.50000 "GLU " " N  " "    " 7 0 0 2E2EFF  ""  0 1 7 <> <> <> 0 0 0 30 30 1 1 1 112.79 0 13 <> 7 7 6 7 0 <> <>
  31 3 18.478390 5.135163 23.594127 6 E "A" 24 0.14000 0.14000 "GLU " " CA " "    " 6 0 0 808080  ""  0 1 -1105 FF1E00  <> <> 0 0 0 31 31 1 1 1 112.13 0 14 <> 8 8 6 8 0 <> <>
  32 2 19.249152 4.472272 22.437896 6 E "A" 24 0.50000 0.50000 "GLU " " C  " "    " 6 0 0 808080  ""  0 1 7 <> <> <> 0 0 0 32 32 1 0 1 110.28 0 15 <> 9 9 6 9 0 <> <>
  33 15 18.831128 3.430383 22.005008 6 E "A" 70 -0.50000 -0.50000 "GLU " " O  " "    " 8 0 0 FF2E2E  ""  0 1 7 <> <> <> 0 0 0 33 33 1 0 1 109.43 0 16 <> 10 10 6 10 0 <> <>
  34 3 17.196578 5.915305 23.253948 6 E "A" 24 -0.12000 -0.12000 "GLU " " CB " "    " 6 0 0 808080  ""  0 1 7 <> <> <> 0 0 0 34 34 1 2 1 114.03 0 17 <> 11 11 6 11 0 <> <>
  35 3 16.065772 5.182009 22.485399 6 E "A" 24 -0.22000 -0.22000 "GLU " " CG " "    " 6 0 0 808080  ""  0 1 7 <> <> <> 0 0 0 35 35 1 2 1 116.72 0 18 <> 12 12 6 12 0 <> <>
  36 2 14.702327 5.872360 22.495723 6 E "A" 24 0.70000 0.70000 "GLU " " CD " "    " 6 0 0 808080  ""  0 1 7 <> <> <> 0 0 0 36 36 1 0 1 118.42 0 19 <> 13 13 6 13 0 <> <>
  37 15 14.519626 6.842583 23.259551 6 E "A" 70 -0.80000 -0.80000 "GLU " " OE1" "    " 8 0 0 FF2E2E  ""  0 1 7 <> <> <> 0 0 0 37 37 1 0 1 118.82 0 20 <> 14 14 6 14 0 <> <>
  38 18 13.762222 5.451404 21.759435 6 E "A" 70 -0.80000 -0.80000 "GLU " " OE2" "    " 8 -1 0 FF2E2E  ""  0 1 7 <> <> <> 0 0 0 38 38 1 0 1 119.95 0 21 <> 15 15 6 15 0 <> <>
  39 25 20.392048 5.061327 22.092496 7 V "A" 38 -0.50000 -0.50000 "VAL " " N  " "    " 7 0 0 2E2EFF  ""  1 1 7 <> <> <> 0 0 0 39 39 1 1 1 108.58 0 28 <> 16 16 7 16 0 <> <>
  40 3 21.465615 4.371893 21.283893 7 V "A" 24 0.14000 0.14000 "VAL " " CA " "    " 6 0 0 808080  ""  1 1 -1105 FF1E00  <> <> 0 0 0 40 40 1 1 1 107.83 0 29 <> 17 17 7 17 0 <> <>
  41 2 21.966736 3.062750 22.050344 7 V "A" 24 0.50000 0.50000 "VAL " " C  " "    " 6 0 0 808080  ""  1 1 7 <> <> <> 0 0 0 41 41 1 0 1 107.42 0 30 <> 18 18 7 18 0 <> <>
  42 15 22.225512 2.013301 21.422908 7 V "A" 70 -0.50000 -0.50000 "VAL " " O  " "    " 8 0 0 FF2E2E  ""  1 1 7 <> <> <> 0 0 0 42 42 1 0 1 107.38 0 31 <> 19 19 7 19 0 <> <>
  43 3 22.681937 5.363728 21.133151 7 V "A" 24 -0.06000 -0.06000 "VAL " " CB " "    " 6 0 0 808080  ""  1 1 7 <> <> <> 0 0 0 43 43 1 1 1 107.5 0 32 <> 20 20 7 20 0 <> <>
  44 3 23.948069 4.610304 20.657436 7 V "A" 24 -0.18000 -0.18000 "VAL " " CG1" "    " 6 0 0 808080  ""  1 1 7 <> <> <> 0 0 0 44 44 1 3 1 107.4 0 33 <> 21 21 7 21 0 <> <>
  45 3 22.282799 6.410268 20.067783 7 V "A" 24 -0.18000 -0.18000 "VAL " " CG2" "    " 6 0 0 808080  ""  1 1 7 <> <> <> 0 0 0 45 45 1 3 1 108.41 0 34 <> 22 22 7 22 0 <> <>
  46 25 22.204279 3.303924 23.329963 8 A "A" 38 -0.50000 -0.50000 "ALA " " N  " "    " 7 0 0 2E2EFF  ""  1 1 7 <> <> <> 0 0 0 46 46 1 1 1 106.89 0 44 <> 23 23 8 23 0 <> <>
  47 3 22.758967 2.145414 24.094190 8 A "A" 24 0.14000 0.14000 "ALA " " CA " "    " 6 0 0 808080  ""  1 1 -1105 FF1E00  <> <> 0 0 0 47 47 1 1 1 105.72 0 45 <> 24 24 8 24 0 <> <>
  48 2 21.574730 1.125827 24.370019 8 A "A" 24 0.50000 0.50000 "ALA " " C  " "    " 6 0 0 808080  ""  1 1 7 <> <> <> 0 0 0 48 48 1 0 1 104.78 0 46 <> 25 25 8 25 0 <> <>
  49 15 21.886359 -0.058378 24.362790 8 A "A" 70 -0.50000 -0.50000 "ALA " " O  " "    " 8 0 0 FF2E2E  ""  1 1 7 <> <> <> 0 0 0 49 49 1 0 1 103.76 0 47 <> 26 26 8 26 0 <> <>
  50 3 23.349478 2.569918 25.394317 8 A "A" 24 -0.18000 -0.18000 "ALA " " CB " "    " 6 0 0 808080  ""  1 1 7 <> <> <> 0 0 0 50 50 1 3 1 106.86 0 48 <> 27 27 8 27 0 <> <>
  51 25 20.380562 1.635048 24.741805 9 H "A" 38 -0.50000 -0.50000 "HIS " " N  " "    " 7 0 0 2E2EFF  ""  1 1 7 <> <> <> 0 0 0 51 51 1 1 1 104.36 0 54 <> 28 28 9 28 0 <> <>
  52 3 19.389405 0.738659 25.235463 9 H "A" 24 0.14000 0.14000 "HIS " " CA " "    " 6 0 0 808080  ""  1 1 -1105 FF1E00  <> <> 0 0 0 52 52 1 1 1 104.04 0 55 <> 29 29 9 29 0 <> <>
  53 2 18.734765 -0.087450 24.103553 9 H "A" 24 0.50000 0.50000 "HIS " " C  " "    " 6 0 0 808080  ""  1 1 7 <> <> <> 0 0 0 53 53 1 0 1 103.17 0 56 <> 30 30 9 30 0 <> <>
  54 15 18.562562 -1.308087 24.265157 9 H "A" 70 -0.50000 -0.50000 "HIS " " O  " "    " 8 0 0 FF2E2E  ""  1 1 7 <> <> <> 0 0 0 54 54 1 0 1 103.73 0 57 <> 31 31 9 31 0 <> <>
  55 3 18.414967 1.353760 26.234649 9 H "A" 24 -0.00500 -0.00500 "HIS " " CB " "    " 6 0 0 808080  ""  1 1 7 <> <> <> 0 0 0 55 55 1 2 1 105.05 0 58 <> 32 32 9 32 0 <> <>
  56 2 17.051474 1.879066 25.695983 9 H "A" 24 0.01500 0.01500 "HIS " " CG " "    " 6 0 0 808080  ""  1 1 7 <> <> <> 0 0 0 56 56 1 0 1 106.34 0 59 <> 33 33 9 33 0 "HIS"  <>
  57 25 16.009095 1.133043 25.159061 9 H "A" 38 -0.57000 -0.57000 "HIS " " ND1" "    " 7 0 0 2E2EFF  ""  1 1 7 <> <> <> 0 0 0 57 57 1 1 1 106.57 0 60 <> 34 34 9 34 0 <> <>
  58 2 16.509961 3.117350 25.908292 9 H "A" 24 -0.01500 -0.01500 "HIS " " CD2" "    " 6 0 0 808080  ""  1 1 7 <> <> <> 0 0 0 58 58 1 1 1 106.77 0 61 <> 35 35 9 35 0 <> <>
  59 2 15.003484 1.957460 24.917760 9 H "A" 24 0.29500 0.29500 "HIS " " CE1" "    " 6 0 0 808080  ""  1 1 7 <> <> <> 0 0 0 59 59 1 1 1 106.65 0 62 <> 36 36 9 36 0 <> <>
  60 25 15.182516 3.137863 25.508108 9 H "A" 38 -0.49000 -0.49000 "HIS " " NE2" "    " 7 0 0 2E2EFF  ""  1 1 7 <> <> <> 0 0 0 60 60 1 0 1 107.02 0 63 <> 37 37 9 37 0 <> <>
  61 25 18.493760 0.529793 22.950113 10 R "A" 38 -0.50000 -0.50000 "ARG " " N  " "    " 7 0 0 2E2EFF  ""  1 1 7 <> <> <> 0 0 0 61 61 1 1 1 101.59 0 71 <> 38 38 10 38 0 <> <>
  62 3 17.827225 -0.094364 21.804788 10 R "A" 24 0.14000 0.14000 "ARG " " CA " "    " 6 0 0 808080  ""  1 1 -1105 FF1E00  <> <> 0 0 0 62 62 1 1 1 100.53 0 72 <> 39 39 10 39 0 <> <>
  63 2 18.746409 -1.152208 21.147979 10 R "A" 24 0.50000 0.50000 "ARG " " C  " "    " 6 0 0 808080  ""  1 1 7 <> <> <> 0 0 0 63 63 1 0 1 101.28 0 73 <> 40 40 10 40 0 <> <>
  64 15 18.332699 -2.177881 20.644527 10 R "A" 70 -0.50000 -0.50000 "ARG " " O  " "    " 8 0 0 FF2E2E  ""  1 1 7 <> <> <> 0 0 0 64 64 1 0 1 101.13 0 74 <> 41 41 10 41 0 <> <>
  65 3 17.271384 0.849662 20.705074 10 R "A" 24 -0.12000 -0.12000 "ARG " " CB " "    " 6 0 0 808080  ""  1 1 7 <> <> <> 0 0 0 65 65 1 2 1 97.96 0 75 <> 42 42 10 42 0 <> <>
  66 3 16.135243 1.786627 21.166900 10 R "A" 24 -0.05000 -0.05000 "ARG " " CG " "    " 6 0 0 808080  ""  1 1 7 <> <> <> 0 0 0 66 66 1 2 1 92.97 0 76 <> 43 43 10 43 0 <> <>
  67 3 14.678702 1.308761 21.557317 10 R "A" 24 0.19000 0.19000 "ARG " " CD " "    " 6 0 0 808080  ""  1 1 7 <> <> <> 0 0 0 67 67 1 2 1 87.95 0 77 <> 44 44 10 44 0 <> <>
  68 25 13.790803 2.431756 21.743553 10 R "A" 38 -0.69997 -0.69997 "ARG " " NE " "    " 7 0 0 2E2EFF  ""  1 1 7 <> <> <> 0 0 0 68 68 1 1 1 82.59 0 78 <> 45 45 10 45 0 <> <>
  69 2 12.500786 2.409865 22.029424 10 R "A" 24 0.63990 0.63990 "ARG " " CZ " "    " 6 0 0 808080  ""  1 1 7 <> <> <> 0 0 0 69 69 1 0 1 80.71 0 79 <> 46 46 10 46 0 <> <>
  70 25 11.869765 1.255333 22.036731 10 R "A" 38 -0.79997 -0.79997 "ARG " " NH1" "    " 7 0 0 2E2EFF  ""  1 1 7 <> <> <> 0 0 0 70 70 1 2 1 77.89 0 80 <> 47 47 10 47 0 <> <>
  71 31 11.886167 3.567762 22.223811 10 R "A" 38 -0.79997 -0.79997 "ARG " " NH2" "    " 7 1 0 2E2EFF  ""  1 1 7 <> <> <> 0 0 0 71 71 1 2 1 78.89 0 81 <> 48 48 10 48 0 <> <>
  72 25 20.060557 -0.911868 21.322316 11 F "A" 38 -0.50000 -0.50000 "PHE " " N  " "    " 7 0 0 2E2EFF  ""  1 1 7 <> <> <> 0 0 0 72 72 1 1 1 102.25 0 95 <> 49 49 11 49 0 <> <>
  73 3 21.131312 -1.829953 20.805465 11 F "A" 24 0.14000 0.14000 "PHE " " CA " "    " 6 0 0 808080  ""  1 1 -1105 FF1E00  <> <> 0 0 0 73 73 1 1 1 102.84 0 96 <> 50 50 11 50 0 <> <>
  74 2 21.222275 -3.104020 21.598996 11 F "A" 24 0.50000 0.50000 "PHE " " C  " "    " 6 0 0 808080  ""  1 1 7 <> <> <> 0 0 0 74 74 1 0 1 103.42 0 97 <> 51 51 11 51 0 <> <>
  75 15 21.564679 -4.112442 21.016458 11 F "A" 70 -0.50000 -0.50000 "PHE " " O  " "    " 8 0 0 FF2E2E  ""  1 1 7 <> <> <> 0 0 0 75 75 1 0 1 103.71 0 98 <> 52 52 11 52 0 <> <>
  76 3 22.473385 -1.000230 20.724725 11 F "A" 24 -0.00500 -0.00500 "PHE " " CB " "    " 6 0 0 808080  ""  1 1 7 <> <> <> 0 0 0 76 76 1 2 1 101.61 0 99 <> 53 53 11 53 0 <> <>
  77 2 23.807232 -1.699766 20.433847 11 F "A" 24 -0.11500 -0.11500 "PHE " " CG " "    " 6 0 0 808080  ""  1 1 7 <> <> <> 0 0 0 77 77 1 0 1 101 0 100 <> 54 54 11 54 0 <> <>
  78 2 24.576718 -2.128417 21.521913 11 F "A" 24 -0.11500 -0.11500 "PHE " " CD1" "    " 6 0 0 808080  ""  1 1 7 <> <> <> 0 0 0 78 78 1 1 1 101.29 0 101 <> 55 55 11 55 0 <> <>
  79 2 24.280688 -1.991107 19.069541 11 F "A" 24 -0.11500 -0.11500 "PHE " " CD2" "    " 6 0 0 808080  ""  1 1 7 <> <> <> 0 0 0 79 79 1 1 1 100.57 0 102 <> 56 56 11 56 0 <> <>
  80 2 25.829638 -2.640914 21.292833 11 F "A" 24 -0.11500 -0.11500 "PHE " " CE1" "    " 6 0 0 808080  ""  1 1 7 <> <> <> 0 0 0 80 80 1 1 1 101.12 0 103 <> 57 57 11 57 0 <> <>
  81 2 25.587443 -2.460251 18.913856 11 F "A" 24 -0.11500 -0.11500 "PHE " " CE2" "    " 6 0 0 808080  ""  1 1 7 <> <> <> 0 0 0 81 81 1 1 1 100.5 0 104 <> 58 58 11 58 0 <> <>
  82 2 26.295058 -2.804392 20.015567 11 F "A" 24 -0.11500 -0.11500 "PHE " " CZ " "    " 6 0 0 808080  ""  1 1 7 <> <> <> 0 0 0 82 82 1 1 1 100.91 0 105 <> 59 59 11 59 0 <> <>
  83 25 20.911006 -3.060639 22.921344 12 K "A" 38 -0.50000 -0.50000 "LYS " " N  " "    " 7 0 0 2E2EFF  ""  1 1 7 <> <> <> 0 0 0 83 83 1 1 1 103.34 0 115 <> 60 60 12 60 0 <> <>
  84 3 20.746121 -4.263170 23.764572 12 K "A" 24 0.14000 0.14000 "LYS " " CA " "    " 6 0 0 808080  ""  1 1 -1105 FF1E00  <> <> 0 0 0 84 84 1 1 1 103.68 0 116 <> 61 61 12 61 0 <> <>
  85 2 19.444155 -4.978041 23.269016 12 K "A" 24 0.50000 0.50000 "LYS " " C  " "    " 6 0 0 808080  ""  1 1 7 <> <> <> 0 0 0 85 85 1 0 1 102.78 0 117 <> 62 62 12 62 0 <> <>
  86 15 19.326453 -6.205022 23.119727 12 K "A" 70 -0.50000 -0.50000 "LYS " " O  " "    " 8 0 0 FF2E2E  ""  1 1 7 <> <> <> 0 0 0 86 86 1 0 1 102.17 0 118 <> 63 63 12 63 0 <> <>
  87 3 20.649155 -3.940321 25.250701 12 K "A" 24 -0.12000 -0.12000 "LYS " " CB " "    " 6 0 0 808080  ""  1 1 7 <> <> <> 0 0 0 87 87 1 2 1 105.49 0 119 <> 64 64 12 64 0 <> <>
  88 3 21.997117 -3.335555 25.703512 12 K "A" 24 -0.12000 -0.12000 "LYS " " CG " "    " 6 0 0 808080  ""  1 1 7 <> <> <> 0 0 0 88 88 1 2 1 107.9 0 120 <> 65 65 12 65 0 <> <>
  89 3 21.775172 -3.018395 27.188344 12 K "A" 24 -0.12000 -0.12000 "LYS " " CD " "    " 6 0 0 808080  ""  1 1 7 <> <> <> 0 0 0 89 89 1 2 1 109.6 0 121 <> 66 66 12 66 0 <> <>
  90 3 22.950270 -2.088420 27.672273 12 K "A" 24 0.19000 0.19000 "LYS " " CE " "    " 6 0 0 808080  ""  1 1 7 <> <> <> 0 0 0 90 90 1 2 1 111.39 0 122 <> 67 67 12 67 0 <> <>
  91 32 22.990256 -2.003807 29.177902 12 K "A" 38 -0.30000 -0.30000 "LYS " " NZ " "    " 7 1 0 2E2EFF  ""  1 1 7 <> <> <> 0 0 0 91 91 1 3 1 112.28 0 123 <> 68 68 12 68 0 <> <>
  92 25 18.356261 -4.144275 23.126031 13 D "A" 38 -0.50000 -0.50000 "ASP " " N  " "    " 7 0 0 2E2EFF  ""  1 1 7 <> <> <> 0 0 0 92 92 1 1 1 102.11 0 137 <> 69 69 13 69 0 <> <>
  93 3 16.949671 -4.554730 23.189252 13 D "A" 24 0.14000 0.14000 "ASP " " CA " "    " 6 0 0 808080  ""  1 1 -1105 FF1E00  <> <> 0 0 0 93 93 1 1 1 101.43 0 138 <> 70 70 13 70 0 <> <>
  94 2 16.598853 -5.278497 21.897045 13 D "A" 24 0.50000 0.50000 "ASP " " C  " "    " 6 0 0 808080  ""  1 1 7 <> <> <> 0 0 0 94 94 1 0 1 101.1 0 139 <> 71 71 13 71 0 <> <>
  95 15 15.941968 -6.303889 21.926845 13 D "A" 70 -0.50000 -0.50000 "ASP " " O  " "    " 8 0 0 FF2E2E  ""  1 1 7 <> <> <> 0 0 0 95 95 1 0 1 100.69 0 140 <> 72 72 13 72 0 <> <>
  96 3 15.915181 -3.382740 23.347894 13 D "A" 24 -0.22000 -0.22000 "ASP " " CB " "    " 6 0 0 808080  ""  1 1 7 <> <> <> 0 0 0 96 96 1 2 1 101.46 0 141 <> 73 73 13 73 0 <> <>
  97 2 16.042178 -2.564545 24.647035 13 D "A" 24 0.70000 0.70000 "ASP " " CG " "    " 6 0 0 808080  ""  1 1 7 <> <> <> 0 0 0 97 97 1 0 1 101.21 0 142 <> 74 74 13 74 0 <> <>
  98 15 16.583138 -3.078497 25.634309 13 D "A" 70 -0.80000 -0.80000 "ASP " " OD1" "    " 8 0 0 FF2E2E  ""  1 1 7 <> <> <> 0 0 0 98 98 1 0 1 102.07 0 143 <> 75 75 13 75 0 <> <>
  99 18 15.481803 -1.426563 24.678565 13 D "A" 70 -0.80000 -0.80000 "ASP " " OD2" "    " 8 -1 0 FF2E2E  ""  1 1 7 <> <> <> 0 0 0 99 99 1 0 1 100.69 0 144 <> 76 76 13 76 0 <> <>
  100 25 16.885314 -4.641103 20.751943 14 L "A" 38 -0.50000 -0.50000 "LEU " " N  " "    " 7 0 0 2E2EFF  ""  1 1 7 <> <> <> 0 0 0 100 100 1 1 1 101.03 0 149 <> 77 77 14 77 0 <> <>
  101 3 16.728396 -5.289294 19.463603 14 L "A" 24 0.14000 0.14000 "LEU " " CA " "    " 6 0 0 808080  ""  1 1 -1105 FF1E00  <> <> 0 0 0 101 101 1 1 1 100.75 0 150 <> 78 78 14 78 0 <> <>
  102 2 17.678883 -6.360950 19.081254 14 L "A" 24 0.50000 0.50000 "LEU " " C  " "    " 6 0 0 808080  ""  1 1 7 <> <> <> 0 0 0 102 102 1 0 1 100.78 0 151 <> 79 79 14 79 0 <> <>
  103 15 17.347127 -7.238791 18.325946 14 L "A" 70 -0.50000 -0.50000 "LEU " " O  " "    " 8 0 0 FF2E2E  ""  1 1 7 <> <> <> 0 0 0 103 103 1 0 1 100.93 0 152 <> 80 80 14 80 0 <> <>
  104 3 16.822091 -4.156019 18.425361 14 L "A" 24 -0.12000 -0.12000 "LEU " " CB " "    " 6 0 0 808080  ""  1 1 7 <> <> <> 0 0 0 104 104 1 2 1 100.07 0 153 <> 81 81 14 81 0 <> <>
  105 3 15.721436 -3.077041 18.560117 14 L "A" 24 -0.06000 -0.06000 "LEU " " CG " "    " 6 0 0 808080  ""  1 1 7 <> <> <> 0 0 0 105 105 1 1 1 98.78 0 154 <> 82 82 14 82 0 <> <>
  106 3 15.890570 -1.885370 17.621055 14 L "A" 24 -0.18000 -0.18000 "LEU " " CD1" "    " 6 0 0 808080  ""  1 1 7 <> <> <> 0 0 0 106 106 1 3 1 97.88 0 155 <> 83 83 14 83 0 <> <>
  107 3 14.312861 -3.732508 18.285602 14 L "A" 24 -0.18000 -0.18000 "LEU " " CD2" "    " 6 0 0 808080  ""  1 1 7 <> <> <> 0 0 0 107 107 1 3 1 97.28 0 156 <> 84 84 14 84 0 <> <>
  108 25 18.959849 -6.301756 19.583217 15 G "A" 38 -0.50000 -0.50000 "GLY " " N  " "    " 7 0 0 2E2EFF  ""  0 1 7 <> <> <> 0 0 0 108 108 1 1 1 100.34 0 168 <> 85 85 15 85 0 <> <>
  109 3 20.049082 -7.107600 19.021299 15 G "A" 24 0.08000 0.08000 "GLY " " CA " "    " 6 0 0 808080  ""  0 1 -1105 FF1E00  <> <> 0 0 0 109 109 1 2 1 100.38 0 169 <> 86 86 15 86 0 <> <>
  110 2 20.961333 -6.215649 18.158212 15 G "A" 24 0.50000 0.50000 "GLY " " C  " "    " 6 0 0 808080  ""  0 1 7 <> <> <> 0 0 0 110 110 1 0 1 100.39 0 170 <> 87 87 15 87 0 <> <>
  111 15 20.520058 -5.166997 17.708066 15 G "A" 70 -0.50000 -0.50000 "GLY " " O  " "    " 8 0 0 FF2E2E  ""  0 1 7 <> <> <> 0 0 0 111 111 1 0 1 100.69 0 171 <> 88 88 15 88 0 <> <>
  112 25 22.220448 -6.622052 17.862798 16 E "A" 38 -0.50000 -0.50000 "GLU " " N  " "    " 7 0 0 2E2EFF  ""  1 1 7 <> <> <> 0 0 0 112 112 1 1 1 100.12 0 175 <> 89 89 16 89 0 <> <>
  113 3 23.150994 -5.917213 16.976989 16 E "A" 24 0.14000 0.14000 "GLU " " CA " "    " 6 0 0 808080  ""  1 1 -1105 FF1E00  <> <> 0 0 0 113 113 1 1 1 99.35 0 176 <> 90 90 16 90 0 <> <>
  114 2 22.753516 -5.921583 15.428391 16 E "A" 24 0.50000 0.50000 "GLU " " C  " "    " 6 0 0 808080  ""  1 1 7 <> <> <> 0 0 0 114 114 1 0 1 98.16 0 177 <> 91 91 16 91 0 <> <>
  115 15 22.449442 -4.887698 14.895933 16 E "A" 70 -0.50000 -0.50000 "GLU " " O  " "    " 8 0 0 FF2E2E  ""  1 1 7 <> <> <> 0 0 0 115 115 1 0 1 98.44 0 178 <> 92 92 16 92 0 <> <>
  116 3 24.513753 -6.579730 17.056760 16 E "A" 24 -0.12000 -0.12000 "GLU " " CB " "    " 6 0 0 808080  ""  1 1 7 <> <> <> 0 0 0 116 116 1 2 1 100.65 0 179 <> 93 93 16 93 0 <> <>
  117 3 25.766667 -5.956217 16.524682 16 E "A" 24 -0.22000 -0.22000 "GLU " " CG " "    " 6 0 0 808080  ""  1 1 7 <> <> <> 0 0 0 117 117 1 2 1 102.92 0 180 <> 94 94 16 94 0 <> <>
  118 2 27.062451 -6.801874 16.466279 16 E "A" 24 0.70000 0.70000 "GLU " " CD " "    " 6 0 0 808080  ""  1 1 7 <> <> <> 0 0 0 118 118 1 0 1 104 0 181 <> 95 95 16 95 0 <> <>
  119 15 27.715327 -6.884349 17.546752 16 E "A" 70 -0.80000 -0.80000 "GLU " " OE1" "    " 8 0 0 FF2E2E  ""  1 1 7 <> <> <> 0 0 0 119 119 1 0 1 104.34 0 182 <> 96 96 16 96 0 <> <>
  120 18 27.212184 -7.647012 15.535412 16 E "A" 70 -0.80000 -0.80000 "GLU " " OE2" "    " 8 -1 0 FF2E2E  ""  1 1 7 <> <> <> 0 0 0 120 120 1 0 1 104.73 0 183 <> 97 97 16 97 0 <> <>
  121 25 22.680846 -7.096679 14.751726 17 E "A" 38 -0.50000 -0.50000 "GLU " " N  " "    " 7 0 0 2E2EFF  ""  1 1 7 <> <> <> 0 0 0 121 121 1 1 1 95.61 0 190 <> 98 98 17 98 0 <> <>
  122 3 22.221226 -7.268735 13.327499 17 E "A" 24 0.14000 0.14000 "GLU " " CA " "    " 6 0 0 808080  ""  1 1 -1105 FF1E00  <> <> 0 0 0 122 122 1 1 1 93.23 0 191 <> 99 99 17 99 0 <> <>
  123 2 20.899264 -6.638213 13.031215 17 E "A" 24 0.50000 0.50000 "GLU " " C  " "    " 6 0 0 808080  ""  1 1 7 <> <> <> 0 0 0 123 123 1 0 1 90.41 0 192 <> 100 100 17 100 0 <> <>
  124 15 20.712609 -6.171463 11.920967 17 E "A" 70 -0.50000 -0.50000 "GLU " " O  " "    " 8 0 0 FF2E2E  ""  1 1 7 <> <> <> 0 0 0 124 124 1 0 1 89.93 0 193 <> 101 101 17 101 0 <> <>
  125 3 22.283894 -8.787077 13.006105 17 E "A" 24 -0.12000 -0.12000 "GLU " " CB " "    " 6 0 0 808080  ""  1 1 7 <> <> <> 0 0 0 125 125 1 2 1 94.58 0 194 <> 102 102 17 102 0 <> <>
  126 3 23.721985 -9.328047 13.246187 17 E "A" 24 -0.22000 -0.22000 "GLU " " CG " "    " 6 0 0 808080  ""  1 1 7 <> <> <> 0 0 0 126 126 1 2 1 98.01 0 195 <> 103 103 17 103 0 <> <>
  127 2 23.885520 -10.749933 12.672461 17 E "A" 24 0.70000 0.70000 "GLU " " CD " "    " 6 0 0 808080  ""  1 1 7 <> <> <> 0 0 0 127 127 1 0 1 99.84 0 196 <> 104 104 17 104 0 <> <>
  128 15 25.042752 -11.281142 12.761114 17 E "A" 70 -0.80000 -0.80000 "GLU " " OE1" "    " 8 0 0 FF2E2E  ""  1 1 7 <> <> <> 0 0 0 128 128 1 0 1 100.57 0 197 <> 105 105 17 105 0 <> <>
  129 18 22.977681 -11.455317 12.149681 17 E "A" 70 -0.80000 -0.80000 "GLU " " OE2" "    " 8 -1 0 FF2E2E  ""  1 1 7 <> <> <> 0 0 0 129 129 1 0 1 100.83 0 198 <> 106 106 17 106 0 <> <>
  130 25 19.993115 -6.655484 14.016417 18 N "A" 38 -0.50000 -0.50000 "ASN " " N  " "    " 7 0 0 2E2EFF  ""  1 1 7 <> <> <> 0 0 0 130 130 1 1 1 85.93 0 205 <> 107 107 18 107 0 <> <>
  131 3 18.608168 -6.153513 13.927256 18 N "A" 24 0.14000 0.14000 "ASN " " CA " "    " 6 0 0 808080  ""  1 1 -1105 FF1E00  <> <> 0 0 0 131 131 1 1 1 80.39 0 206 <> 108 108 18 108 0 <> <>
  132 2 18.543776 -4.609460 14.046537 18 N "A" 24 0.50000 0.50000 "ASN " " C  " "    " 6 0 0 808080  ""  1 1 7 <> <> <> 0 0 0 132 132 1 0 1 78.3 0 207 <> 109 109 18 109 0 <> <>
  133 15 17.908255 -3.967161 13.230115 18 N "A" 70 -0.50000 -0.50000 "ASN " " O  " "    " 8 0 0 FF2E2E  ""  1 1 7 <> <> <> 0 0 0 133 133 1 0 1 79.01 0 208 <> 110 110 18 110 0 <> <>
  134 3 17.715275 -6.811515 14.989634 18 N "A" 24 -0.12000 -0.12000 "ASN " " CB " "    " 6 0 0 808080  ""  1 1 7 <> <> <> 0 0 0 134 134 1 2 1 78.33 0 209 <> 111 111 18 111 0 <> <>
  135 2 17.524632 -8.251446 14.789303 18 N "A" 24 0.50000 0.50000 "ASN " " CG " "    " 6 0 0 808080  ""  1 1 7 <> <> <> 0 0 0 135 135 1 0 1 76.67 0 210 <> 112 112 18 112 0 "No Flip"  <>
  136 15 17.752925 -8.746700 13.712516 18 N "A" 70 -0.50000 -0.50000 "ASN " " OD1" "    " 8 0 0 FF2E2E  ""  1 1 7 <> <> <> 0 0 0 136 136 1 0 1 73.84 0 211 <> 113 113 18 113 0 <> <>
  137 25 17.086245 -8.972314 15.807444 18 N "A" 38 -0.76000 -0.76000 "ASN " " ND2" "    " 7 0 0 2E2EFF  ""  1 1 7 <> <> <> 0 0 0 137 137 1 2 1 74.54 0 212 <> 114 114 18 114 0 <> <>
  138 25 19.417477 -4.099367 14.975796 19 F "A" 38 -0.50000 -0.50000 "PHE " " N  " "    " 7 0 0 2E2EFF  ""  1 1 7 <> <> <> 0 0 0 138 138 1 1 1 75.04 0 219 <> 115 115 19 115 0 <> <>
  139 3 19.789755 -2.641412 15.130770 19 F "A" 24 0.14000 0.14000 "PHE " " CA " "    " 6 0 0 808080  ""  1 1 -1105 FF1E00  <> <> 0 0 0 139 139 1 1 1 71.95 0 220 <> 116 116 19 116 0 <> <>
  140 2 20.505307 -2.069027 13.931511 19 F "A" 24 0.50000 0.50000 "PHE " " C  " "    " 6 0 0 808080  ""  1 1 7 <> <> <> 0 0 0 140 140 1 0 1 71.72 0 221 <> 117 117 19 117 0 <> <>
  141 15 20.154002 -1.024410 13.393854 19 F "A" 70 -0.50000 -0.50000 "PHE " " O  " "    " 8 0 0 FF2E2E  ""  1 1 7 <> <> <> 0 0 0 141 141 1 0 1 70.05 0 222 <> 118 118 19 118 0 <> <>
  142 3 20.575972 -2.410883 16.478637 19 F "A" 24 -0.00500 -0.00500 "PHE " " CB " "    " 6 0 0 808080  ""  1 1 7 <> <> <> 0 0 0 142 142 1 2 1 68.91 0 223 <> 119 119 19 119 0 <> <>
  143 2 20.952057 -0.950246 16.974506 19 F "A" 24 -0.11500 -0.11500 "PHE " " CG " "    " 6 0 0 808080  ""  1 1 7 <> <> <> 0 0 0 143 143 1 0 1 62.82 0 224 <> 120 120 19 120 0 <> <>
  144 2 22.056010 -0.302057 16.305238 19 F "A" 24 -0.11500 -0.11500 "PHE " " CD1" "    " 6 0 0 808080  ""  1 1 7 <> <> <> 0 0 0 144 144 1 1 1 59.05 0 225 <> 121 121 19 121 0 <> <>
  145 2 20.122395 -0.182534 17.807222 19 F "A" 24 -0.11500 -0.11500 "PHE " " CD2" "    " 6 0 0 808080  ""  1 1 7 <> <> <> 0 0 0 145 145 1 1 1 60.61 0 226 <> 122 122 19 122 0 <> <>
  146 2 22.341603 1.076940 16.589486 19 F "A" 24 -0.11500 -0.11500 "PHE " " CE1" "    " 6 0 0 808080  ""  1 1 7 <> <> <> 0 0 0 146 146 1 1 1 55.24 0 227 <> 123 123 19 123 0 <> <>
  147 2 20.427569 1.136269 18.047759 19 F "A" 24 -0.11500 -0.11500 "PHE " " CE2" "    " 6 0 0 808080  ""  1 1 7 <> <> <> 0 0 0 147 147 1 1 1 56.86 0 228 <> 124 124 19 124 0 <> <>
  148 2 21.541482 1.776484 17.465974 19 F "A" 24 -0.11500 -0.11500 "PHE " " CZ " "    " 6 0 0 808080  ""  1 1 7 <> <> <> 0 0 0 148 148 1 1 1 55.71 0 229 <> 125 125 19 125 0 <> <>
  149 25 21.342635 -2.886139 13.329164 20 K "A" 38 -0.50000 -0.50000 "LYS " " N  " "    " 7 0 0 2E2EFF  ""  1 1 7 <> <> <> 0 0 0 149 149 1 1 1 72.16 0 239 1 126 126 20 126 0 <> <>
  150 3 22.120331 -2.557311 12.096473 20 K "A" 24 0.14000 0.14000 "LYS " " CA " "    " 6 0 0 808080  ""  1 1 -1105 FF1E00  <> <> 0 0 0 150 150 1 1 1 72.97 0 240 1 127 127 20 127 0 <> 1
  151 2 21.195546 -2.426818 10.854234 20 K "A" 24 0.50000 0.50000 "LYS " " C  " "    " 6 0 0 808080  ""  1 1 7 <> <> <> 0 0 0 151 151 1 0 1 72.03 0 241 1 128 128 20 128 0 <> <>
  152 15 21.109522 -1.288019 10.319081 20 K "A" 70 -0.50000 -0.50000 "LYS " " O  " "    " 8 0 0 FF2E2E  ""  1 1 7 <> <> <> 0 0 0 152 152 1 0 1 71.95 0 242 1 129 129 20 129 0 <> <>
  153 25 20.505082 -3.557188 10.677267 21 A "A" 38 -0.50000 -0.50000 "ALA " " N  " "    " 7 0 0 2E2EFF  ""  1 1 7 <> <> <> 0 0 0 153 153 1 1 1 71.17 0 261 <> 130 132 21 130 0 <> <>
  154 3 19.556943 -3.647092 9.580312 21 A "A" 24 0.14000 0.14000 "ALA " " CA " "    " 6 0 0 808080  ""  1 1 -1105 FF1E00  <> <> 0 0 0 154 154 1 1 1 69.79 0 262 <> 131 133 21 131 0 <> <>
  155 2 18.457810 -2.551060 9.544739 21 A "A" 24 0.50000 0.50000 "ALA " " C  " "    " 6 0 0 808080  ""  1 1 7 <> <> <> 0 0 0 155 155 1 0 1 69.55 0 263 <> 132 134 21 132 0 <> <>
  156 15 18.095622 -2.036978 8.489360 21 A "A" 70 -0.50000 -0.50000 "ALA " " O  " "    " 8 0 0 FF2E2E  ""  1 1 7 <> <> <> 0 0 0 156 156 1 0 1 70.04 0 264 <> 133 135 21 133 0 <> <>
  157 3 18.857655 -5.019883 9.702652 21 A "A" 24 -0.18000 -0.18000 "ALA " " CB " "    " 6 0 0 808080  ""  1 1 7 <> <> <> 0 0 0 157 157 1 3 1 68.69 0 265 <> 134 136 21 134 0 <> <>
  158 25 17.862717 -2.244632 10.693693 22 L "A" 38 -0.50000 -0.50000 "LEU " " N  " "    " 7 0 0 2E2EFF  ""  1 1 7 <> <> <> 0 0 0 158 158 1 1 1 68.57 0 271 <> 135 137 22 135 0 <> <>
  159 3 16.723034 -1.199326 10.787799 22 L "A" 24 0.14000 0.14000 "LEU " " CA " "    " 6 0 0 808080  ""  1 1 -1105 FF1E00  <> <> 0 0 0 159 159 1 1 1 67.36 0 272 <> 136 138 22 136 0 <> <>
  160 2 17.164103 0.245097 10.548299 22 L "A" 24 0.50000 0.50000 "LEU " " C  " "    " 6 0 0 808080  ""  1 1 7 <> <> <> 0 0 0 160 160 1 0 1 67.57 0 273 <> 137 139 22 137 0 <> <>
  161 15 16.441857 0.889652 9.797427 22 L "A" 70 -0.50000 -0.50000 "LEU " " O  " "    " 8 0 0 FF2E2E  ""  1 1 7 <> <> <> 0 0 0 161 161 1 0 1 68.25 0 274 <> 138 140 22 138 0 <> <>
  162 3 15.963784 -1.131001 12.118305 22 L "A" 24 -0.12000 -0.12000 "LEU " " CB " "    " 6 0 0 808080  ""  1 1 7 <> <> <> 0 0 0 162 162 1 2 1 65.9 0 275 <> 139 141 22 139 0 <> <>
  163 3 15.123536 -2.448170 12.299747 22 L "A" 24 -0.06000 -0.06000 "LEU " " CG " "    " 6 0 0 808080  ""  1 1 7 <> <> <> 0 0 0 163 163 1 1 1 68.49 0 276 <> 140 142 22 140 0 <> <>
  164 3 14.937308 -2.776764 13.777367 22 L "A" 24 -0.18000 -0.18000 "LEU " " CD1" "    " 6 0 0 808080  ""  1 1 7 <> <> <> 0 0 0 164 164 1 3 1 68.79 0 277 <> 141 143 22 141 0 <> <>
  165 3 13.875314 -2.294375 11.462670 22 L "A" 24 -0.18000 -0.18000 "LEU " " CD2" "    " 6 0 0 808080  ""  1 1 7 <> <> <> 0 0 0 165 165 1 3 1 68.52 0 278 <> 142 144 22 142 0 <> <>
  166 25 18.370919 0.608099 10.923365 23 V "A" 38 -0.50000 -0.50000 "VAL " " N  " "    " 7 0 0 2E2EFF  ""  1 1 7 <> <> <> 0 0 0 166 166 1 1 1 67.65 0 290 <> 143 145 23 143 0 <> <>
  167 3 19.025822 1.882095 10.559189 23 V "A" 24 0.14000 0.14000 "VAL " " CA " "    " 6 0 0 808080  ""  1 1 -1105 FF1E00  <> <> 0 0 0 167 167 1 1 1 67.35 0 291 <> 144 146 23 144 0 <> <>
  168 2 19.287051 1.837682 9.028698 23 V "A" 24 0.50000 0.50000 "VAL " " C  " "    " 6 0 0 808080  ""  1 1 7 <> <> <> 0 0 0 168 168 1 0 1 67.98 0 292 <> 145 147 23 145 0 <> <>
  169 15 18.947821 2.738851 8.266309 23 V "A" 70 -0.50000 -0.50000 "VAL " " O  " "    " 8 0 0 FF2E2E  ""  1 1 7 <> <> <> 0 0 0 169 169 1 0 1 67.7 0 293 <> 146 148 23 146 0 <> <>
  170 3 20.454642 1.976561 11.202545 23 V "A" 24 -0.06000 -0.06000 "VAL " " CB " "    " 6 0 0 808080  ""  1 1 7 <> <> <> 0 0 0 170 170 1 1 1 66.63 0 294 <> 147 149 23 147 0 <> <>
  171 3 21.323645 3.165132 10.762625 23 V "A" 24 -0.18000 -0.18000 "VAL " " CG1" "    " 6 0 0 808080  ""  1 1 7 <> <> <> 0 0 0 171 171 1 3 1 65.41 0 295 <> 148 150 23 148 0 <> <>
  172 3 20.336014 2.008209 12.732708 23 V "A" 24 -0.18000 -0.18000 "VAL " " CG2" "    " 6 0 0 808080  ""  1 1 7 <> <> <> 0 0 0 172 172 1 3 1 65.99 0 296 <> 149 151 23 149 0 <> <>
  173 25 19.966620 0.786797 8.538358 24 L "A" 38 -0.50000 -0.50000 "LEU " " N  " "    " 7 0 0 2E2EFF  ""  1 1 7 <> <> <> 0 0 0 173 173 1 1 1 67.99 0 306 <> 150 152 24 150 0 <> <>
  174 3 20.268611 0.469637 7.174305 24 L "A" 24 0.14000 0.14000 "LEU " " CA " "    " 6 0 0 808080  ""  1 1 -1105 FF1E00  <> <> 0 0 0 174 174 1 1 1 69.32 0 307 <> 151 153 24 151 0 <> <>
  175 2 19.038935 0.648559 6.210946 24 L "A" 24 0.50000 0.50000 "LEU " " C  " "    " 6 0 0 808080  ""  1 1 7 <> <> <> 0 0 0 175 175 1 0 1 70.23 0 308 <> 152 154 24 152 0 <> <>
  176 15 19.109755 1.212880 5.113796 24 L "A" 70 -0.50000 -0.50000 "LEU " " O  " "    " 8 0 0 FF2E2E  ""  1 1 7 <> <> <> 0 0 0 176 176 1 0 1 71.36 0 309 <> 153 155 24 153 0 <> <>
  177 3 20.971585 -0.910852 7.032712 24 L "A" 24 -0.12000 -0.12000 "LEU " " CB " "    " 6 0 0 808080  ""  1 1 7 <> <> <> 0 0 0 177 177 1 2 1 68.77 0 310 <> 154 156 24 154 0 <> <>
  178 3 21.451151 -1.380800 5.628908 24 L "A" 24 -0.06000 -0.06000 "LEU " " CG " "    " 6 0 0 808080  ""  1 1 7 <> <> <> 0 0 0 178 178 1 1 1 69.2 0 311 <> 155 157 24 155 0 <> <>
  179 3 22.821015 -2.106285 5.581657 24 L "A" 24 -0.18000 -0.18000 "LEU " " CD1" "    " 6 0 0 808080  ""  1 1 7 <> <> <> 0 0 0 179 179 1 3 1 67.98 0 312 <> 156 158 24 156 0 <> <>
  180 3 20.335837 -2.180042 4.906998 24 L "A" 24 -0.18000 -0.18000 "LEU " " CD2" "    " 6 0 0 808080  ""  1 1 7 <> <> <> 0 0 0 180 180 1 3 1 69.44 0 313 <> 157 159 24 157 0 <> <>
  181 25 17.935084 -0.072542 6.528591 25 I "A" 38 -0.50000 -0.50000 "ILE " " N  " "    " 7 0 0 2E2EFF  ""  1 1 7 <> <> <> 0 0 0 181 181 1 1 1 70.34 0 325 <> 158 160 25 158 0 <> <>
  182 3 16.654440 0.001268 5.795413 25 I "A" 24 0.14000 0.14000 "ILE " " CA " "    " 6 0 0 808080  ""  1 1 -1105 FF1E00  <> <> 0 0 0 182 182 1 1 1 69.99 0 326 <> 159 161 25 159 0 <> <>
  183 2 16.231911 1.486450 5.766482 25 I "A" 24 0.50000 0.50000 "ILE " " C  " "    " 6 0 0 808080  ""  1 1 7 <> <> <> 0 0 0 183 183 1 0 1 69.88 0 327 <> 160 162 25 160 0 <> <>
  184 15 16.083788 1.977128 4.651782 25 I "A" 70 -0.50000 -0.50000 "ILE " " O  " "    " 8 0 0 FF2E2E  ""  1 1 7 <> <> <> 0 0 0 184 184 1 0 1 70.2 0 328 <> 161 163 25 161 0 <> <>
  185 3 15.593081 -1.022950 6.485081 25 I "A" 24 -0.06000 -0.06000 "ILE " " CB " "    " 6 0 0 808080  ""  1 1 7 <> <> <> 0 0 0 185 185 1 1 1 70.05 0 329 <> 162 164 25 162 0 <> <>
  186 3 15.993449 -2.422393 6.108070 25 I "A" 24 -0.12000 -0.12000 "ILE " " CG1" "    " 6 0 0 808080  ""  1 1 7 <> <> <> 0 0 0 186 186 1 2 1 69.78 0 330 <> 163 165 25 163 0 <> <>
  187 3 14.189959 -0.672970 5.891948 25 I "A" 24 -0.18000 -0.18000 "ILE " " CG2" "    " 6 0 0 808080  ""  1 1 7 <> <> <> 0 0 0 187 187 1 3 1 68.24 0 331 <> 164 166 25 164 0 <> <>
  188 3 15.420996 -3.462002 7.087908 25 I "A" 24 -0.18000 -0.18000 "ILE " " CD1" "    " 6 0 0 808080  ""  1 1 7 <> <> <> 0 0 0 188 188 1 3 1 70.3 0 332 <> 165 167 25 165 0 <> <>
  189 25 16.100665 2.137505 6.932311 26 A "A" 38 -0.50000 -0.50000 "ALA " " N  " "    " 7 0 0 2E2EFF  ""  1 1 7 <> <> <> 0 0 0 189 189 1 1 1 69.93 0 344 <> 166 168 26 166 0 <> <>
  190 3 15.731281 3.575800 7.058108 26 A "A" 24 0.14000 0.14000 "ALA " " CA " "    " 6 0 0 808080  ""  1 1 -1105 FF1E00  <> <> 0 0 0 190 190 1 1 1 70.89 0 345 <> 167 169 26 167 0 <> <>
  191 2 16.555857 4.420551 6.077389 26 A "A" 24 0.50000 0.50000 "ALA " " C  " "    " 6 0 0 808080  ""  1 1 7 <> <> <> 0 0 0 191 191 1 0 1 71.93 0 346 <> 168 170 26 168 0 <> <>
  192 15 15.914063 5.177093 5.309568 26 A "A" 70 -0.50000 -0.50000 "ALA " " O  " "    " 8 0 0 FF2E2E  ""  1 1 7 <> <> <> 0 0 0 192 192 1 0 1 71.76 0 347 <> 169 171 26 169 0 <> <>
  193 3 15.871194 4.109589 8.482262 26 A "A" 24 -0.18000 -0.18000 "ALA " " CB " "    " 6 0 0 808080  ""  1 1 7 <> <> <> 0 0 0 193 193 1 3 1 70.9 0 348 <> 170 172 26 170 0 <> <>
  194 25 17.921759 4.255529 5.995698 27 F "A" 38 -0.50000 -0.50000 "PHE " " N  " "    " 7 0 0 2E2EFF  ""  1 1 7 <> <> <> 0 0 0 194 194 1 1 1 74.12 0 354 <> 171 173 27 171 0 <> <>
  195 3 18.818125 5.107121 5.064239 27 F "A" 24 0.14000 0.14000 "PHE " " CA " "    " 6 0 0 808080  ""  1 1 -1105 FF1E00  <> <> 0 0 0 195 195 1 1 1 75.61 0 355 <> 172 174 27 172 0 <> <>
  196 2 18.566773 4.827275 3.561128 27 F "A" 24 0.50000 0.50000 "PHE " " C  " "    " 6 0 0 808080  ""  1 1 7 <> <> <> 0 0 0 196 196 1 0 1 74.31 0 356 <> 173 175 27 173 0 <> <>
  197 15 18.392346 5.842627 2.919275 27 F "A" 70 -0.50000 -0.50000 "PHE " " O  " "    " 8 0 0 FF2E2E  ""  1 1 7 <> <> <> 0 0 0 197 197 1 0 1 72.02 0 357 <> 174 176 27 174 0 <> <>
  198 3 20.222720 4.794577 5.539931 27 F "A" 24 -0.00500 -0.00500 "PHE " " CB " "    " 6 0 0 808080  ""  1 1 7 <> <> <> 0 0 0 198 198 1 2 1 78.23 0 358 <> 175 177 27 175 0 <> <>
  199 2 20.777758 5.586209 6.734407 27 F "A" 24 -0.11500 -0.11500 "PHE " " CG " "    " 6 0 0 808080  ""  1 1 7 <> <> <> 0 0 0 199 199 1 0 1 80.93 0 359 <> 176 178 27 176 0 <> <>
  200 2 20.091096 5.730756 8.006171 27 F "A" 24 -0.11500 -0.11500 "PHE " " CD1" "    " 6 0 0 808080  ""  1 1 7 <> <> <> 0 0 0 200 200 1 1 1 83.25 0 360 <> 177 179 27 177 0 <> <>
  201 2 22.097222 6.079931 6.705843 27 F "A" 24 -0.11500 -0.11500 "PHE " " CD2" "    " 6 0 0 808080  ""  1 1 7 <> <> <> 0 0 0 201 201 1 1 1 83.6 0 361 <> 178 180 27 178 0 <> <>
  202 2 20.734734 6.357492 9.086153 27 F "A" 24 -0.11500 -0.11500 "PHE " " CE1" "    " 6 0 0 808080  ""  1 1 7 <> <> <> 0 0 0 202 202 1 1 1 85.06 0 362 <> 179 181 27 179 0 <> <>
  203 2 22.712876 6.695543 7.781489 27 F "A" 24 -0.11500 -0.11500 "PHE " " CE2" "    " 6 0 0 808080  ""  1 1 7 <> <> <> 0 0 0 203 203 1 1 1 86.47 0 363 <> 180 182 27 180 0 <> <>
  204 2 22.024184 6.859860 8.963812 27 F "A" 24 -0.11500 -0.11500 "PHE " " CZ " "    " 6 0 0 808080  ""  1 1 7 <> <> <> 0 0 0 204 204 1 1 1 85.83 0 364 <> 181 183 27 181 0 <> <>
  205 25 18.454201 3.592117 3.087029 28 A "A" 38 -0.50000 -0.50000 "ALA " " N  " "    " 7 0 0 2E2EFF  ""  1 1 7 <> <> <> 0 0 0 205 205 1 1 1 74.65 0 374 <> 182 184 28 182 0 <> <>
  206 3 18.028285 3.191914 1.750416 28 A "A" 24 0.14000 0.14000 "ALA " " CA " "    " 6 0 0 808080  ""  1 1 -1105 FF1E00  <> <> 0 0 0 206 206 1 1 1 76.24 0 375 <> 183 185 28 183 0 <> <>
  207 2 16.738976 3.924612 1.162826 28 A "A" 24 0.50000 0.50000 "ALA " " C  " "    " 6 0 0 808080  ""  1 1 7 <> <> <> 0 0 0 207 207 1 0 1 77.68 0 376 <> 184 186 28 184 0 <> <>
  208 15 16.645941 4.158124 -0.045509 28 A "A" 70 -0.50000 -0.50000 "ALA " " O  " "    " 8 0 0 FF2E2E  ""  1 1 7 <> <> <> 0 0 0 208 208 1 0 1 78.99 0 377 <> 185 187 28 185 0 <> <>
  209 3 17.822417 1.691143 1.656765 28 A "A" 24 -0.18000 -0.18000 "ALA " " CB " "    " 6 0 0 808080  ""  1 1 7 <> <> <> 0 0 0 209 209 1 3 1 75.69 0 378 <> 186 188 28 186 0 <> <>
  210 25 15.755804 4.126817 2.041977 29 Q "A" 38 -0.50000 -0.50000 "GLN " " N  " "    " 7 0 0 2E2EFF  ""  1 1 7 <> <> <> 0 0 0 210 210 1 1 1 77.97 0 384 <> 187 189 29 187 0 <> <>
  211 3 14.568389 4.894445 1.795763 29 Q "A" 24 0.14000 0.14000 "GLN " " CA " "    " 6 0 0 808080  ""  1 1 -1106 FF3C00  <> <> 0 0 0 211 211 1 1 1 77.94 0 385 <> 188 190 29 188 0 <> <>
  212 2 14.752949 6.386898 1.537040 29 Q "A" 24 0.50000 0.50000 "GLN " " C  " "    " 6 0 0 808080  ""  1 1 7 <> <> <> 0 0 0 212 212 1 0 1 78.94 0 386 <> 189 191 29 189 0 <> <>
  213 15 13.949228 6.926631 0.784242 29 Q "A" 70 -0.50000 -0.50000 "GLN " " O  " "    " 8 0 0 FF2E2E  ""  1 1 7 <> <> <> 0 0 0 213 213 1 0 1 80.28 0 387 <> 190 192 29 190 0 <> <>
  214 3 13.494848 4.640821 2.849426 29 Q "A" 24 -0.12000 -0.12000 "GLN " " CB " "    " 6 0 0 808080  ""  1 1 7 <> <> <> 0 0 0 214 214 1 2 1 75.55 0 388 <> 191 193 29 191 0 <> <>
  215 3 13.051733 3.198842 3.048574 29 Q "A" 24 -0.12000 -0.12000 "GLN " " CG " "    " 6 0 0 808080  ""  1 1 7 <> <> <> 0 0 0 215 215 1 2 1 72.69 0 389 <> 192 194 29 192 0 <> <>
  216 2 12.134361 3.034017 4.257718 29 Q "A" 24 0.50000 0.50000 "GLN " " CD " "    " 6 0 0 808080  ""  1 1 7 <> <> <> 0 0 0 216 216 1 0 1 72.03 0 390 <> 193 195 29 193 0 "No Flip"  <>
  217 15 11.922078 3.951563 5.077063 29 Q "A" 70 -0.50000 -0.50000 "GLN " " OE1" "    " 8 0 0 FF2E2E  ""  1 1 7 <> <> <> 0 0 0 217 217 1 0 1 73.43 0 391 <> 194 196 29 194 0 <> <>
  218 25 11.642310 1.868677 4.510131 29 Q "A" 38 -0.76000 -0.76000 "GLN " " NE2" "    " 7 0 0 2E2EFF  ""  1 1 7 <> <> <> 0 0 0 218 218 1 2 1 68.77 0 392 <> 195 197 29 195 0 <> <>
  219 25 15.773830 6.997153 2.155414 30 Y "A" 38 -0.50000 -0.50000 "TYR " " N  " "    " 7 0 0 2E2EFF  ""  1 1 7 <> <> <> 0 0 0 219 219 1 1 1 80.26 0 401 <> 196 198 30 196 0 <> <>
  220 3 15.971766 8.441623 2.162180 30 Y "A" 24 0.14000 0.14000 "TYR " " CA " "    " 6 0 0 808080  ""  1 1 -1106 FF3C00  <> <> 0 0 0 220 220 1 1 1 81.12 0 402 <> 197 199 30 197 0 <> <>
  221 2 16.831585 8.931428 0.909068 30 Y "A" 24 0.50000 0.50000 "TYR " " C  " "    " 6 0 0 808080  ""  1 1 7 <> <> <> 0 0 0 221 221 1 0 1 81.15 0 403 <> 198 200 30 198 0 <> <>
  222 15 16.621220 9.981287 0.352059 30 Y "A" 70 -0.50000 -0.50000 "TYR " " O  " "    " 8 0 0 FF2E2E  ""  1 1 7 <> <> <> 0 0 0 222 222 1 0 1 81.71 0 404 <> 199 201 30 199 0 <> <>
  223 3 16.579918 8.873187 3.536079 30 Y "A" 24 -0.00500 -0.00500 "TYR " " CB " "    " 6 0 0 808080  ""  1 1 7 <> <> <> 0 0 0 223 223 1 2 1 82.79 0 405 <> 200 202 30 200 0 <> <>
  224 2 15.640960 9.008141 4.700738 30 Y "A" 24 -0.11500 -0.11500 "TYR " " CG " "    " 6 0 0 808080  ""  1 1 7 <> <> <> 0 0 0 224 224 1 0 1 85.76 0 406 <> 201 203 30 201 0 <> <>
  225 2 14.573620 9.901356 4.754494 30 Y "A" 24 -0.11500 -0.11500 "TYR " " CD1" "    " 6 0 0 808080  ""  1 1 7 <> <> <> 0 0 0 225 225 1 1 1 87.46 0 407 <> 202 204 30 202 0 <> <>
  226 2 15.890379 8.193508 5.857282 30 Y "A" 24 -0.11500 -0.11500 "TYR " " CD2" "    " 6 0 0 808080  ""  1 1 7 <> <> <> 0 0 0 226 226 1 1 1 87.16 0 408 <> 203 205 30 203 0 <> <>
  227 2 13.729132 10.054260 5.836397 30 Y "A" 24 -0.11500 -0.11500 "TYR " " CE1" "    " 6 0 0 808080  ""  1 1 7 <> <> <> 0 0 0 227 227 1 1 1 88.43 0 409 <> 204 206 30 204 0 <> <>
  228 2 14.979033 8.303328 6.938881 30 Y "A" 24 -0.11500 -0.11500 "TYR " " CE2" "    " 6 0 0 808080  ""  1 1 7 <> <> <> 0 0 0 228 228 1 1 1 88.11 0 410 <> 205 207 30 205 0 <> <>
  229 2 13.949196 9.294781 6.905118 30 Y "A" 24 0.15000 0.15000 "TYR " " CZ " "    " 6 0 0 808080  ""  1 1 7 <> <> <> 0 0 0 229 229 1 0 1 89.21 0 411 <> 206 208 30 206 0 <> <>
  230 16 13.108683 9.424997 7.939541 30 Y "A" 70 -0.58500 -0.58500 "TYR " " OH " "    " 8 0 0 FF2E2E  ""  1 1 7 <> <> <> 0 0 0 230 230 1 1 1 90.62 0 412 <> 207 209 30 207 0 <> <>
  231 25 17.848179 8.149852 0.559026 31 L "A" 38 -0.50000 -0.50000 "LEU " " N  " "    " 7 0 0 2E2EFF  ""  0 1 7 <> <> <> 0 0 0 231 231 1 1 1 81.22 0 422 1 208 210 31 208 0 <> <>
  232 3 18.767249 8.391761 -0.565792 31 L "A" 24 0.14000 0.14000 "LEU " " CA " "    " 6 0 0 808080  ""  0 1 -1106 FF3C00  <> <> 0 0 0 232 232 1 1 1 80.75 0 423 1 209 211 31 209 0 <> 1
  233 2 18.802628 7.061498 -1.326538 31 L "A" 24 0.50000 0.50000 "LEU " " C  " "    " 6 0 0 808080  ""  0 1 7 <> <> <> 0 0 0 233 233 1 0 1 80.08 0 424 1 210 212 31 210 0 <> <>
  234 15 19.645142 6.232290 -1.044418 31 L "A" 70 -0.50000 -0.50000 "LEU " " O  " "    " 8 0 0 FF2E2E  ""  0 1 7 <> <> <> 0 0 0 234 234 1 0 1 80.54 0 425 1 211 213 31 211 0 <> <>
  235 25 17.757498 7.005646 -2.202677 32 Q "A" 38 -0.50000 -0.50000 "GLN " " N  " "    " 7 0 0 2E2EFF  ""  0 1 7 <> <> <> 0 0 0 235 235 1 1 1 79.38 0 441 <> 212 215 32 212 0 <> <>
  236 3 17.342379 5.860231 -3.003527 32 Q "A" 24 0.14000 0.14000 "GLN " " CA " "    " 6 0 0 808080  ""  0 1 -1106 FF3C00  <> <> 0 0 0 236 236 1 1 1 78.47 0 442 <> 213 216 32 213 0 <> <>
  237 2 18.337443 5.357901 -4.077877 32 Q "A" 24 0.50000 0.50000 "GLN " " C  " "    " 6 0 0 808080  ""  0 1 7 <> <> <> 0 0 0 237 237 1 0 1 79.09 0 443 <> 214 217 32 214 0 <> <>
  238 15 18.484076 4.136730 -4.348475 32 Q "A" 70 -0.50000 -0.50000 "GLN " " O  " "    " 8 0 0 FF2E2E  ""  0 1 7 <> <> <> 0 0 0 238 238 1 0 1 78.72 0 444 <> 215 218 32 215 0 <> <>
  239 3 15.936280 6.021984 -3.456526 32 Q "A" 24 -0.12000 -0.12000 "GLN " " CB " "    " 6 0 0 808080  ""  0 1 7 <> <> <> 0 0 0 239 239 1 2 1 76.83 0 445 <> 216 219 32 216 0 <> <>
  240 3 14.791899 6.013735 -2.373581 32 Q "A" 24 -0.12000 -0.12000 "GLN " " CG " "    " 6 0 0 808080  ""  0 1 7 <> <> <> 0 0 0 240 240 1 2 1 74.14 0 446 <> 217 220 32 217 0 <> <>
  241 2 13.479418 6.666532 -2.905102 32 Q "A" 24 0.50000 0.50000 "GLN " " CD " "    " 6 0 0 808080  ""  0 1 7 <> <> <> 0 0 0 241 241 1 0 1 72.9 0 447 <> 218 221 32 218 0 "No Flip"  <>
  242 15 13.321865 7.899467 -2.855344 32 Q "A" 70 -0.50000 -0.50000 "GLN " " OE1" "    " 8 0 0 FF2E2E  ""  0 1 7 <> <> <> 0 0 0 242 242 1 0 1 71.99 0 448 <> 219 222 32 219 0 <> <>
  243 25 12.635603 5.832205 -3.516902 32 Q "A" 38 -0.76000 -0.76000 "GLN " " NE2" "    " 7 0 0 2E2EFF  ""  0 1 7 <> <> <> 0 0 0 243 243 1 2 1 72.26 0 449 <> 220 223 32 220 0 <> <>
  244 25 19.057654 6.318600 -4.649697 33 Q "A" 38 -0.50000 -0.50000 "GLN " " N  " "    " 7 0 0 2E2EFF  ""  0 1 7 <> <> <> 0 0 0 244 244 1 1 1 79.9 0 458 1 221 224 33 221 0 <> <>
  245 3 20.062924 6.124237 -5.690729 33 Q "A" 24 0.14000 0.14000 "GLN " " CA " "    " 6 0 0 808080  ""  0 1 -1106 FF3C00  <> <> 0 0 0 245 245 1 1 1 82.21 0 459 1 222 225 33 222 0 <> 1
  246 2 21.440095 5.797030 -5.181461 33 Q "A" 24 0.50000 0.50000 "GLN " " C  " "    " 6 0 0 808080  ""  0 1 7 <> <> <> 0 0 0 246 246 1 0 1 83.12 0 460 1 223 226 33 223 0 <> <>
  247 15 22.293259 5.340411 -5.949844 33 Q "A" 70 -0.50000 -0.50000 "GLN " " O  " "    " 8 0 0 FF2E2E  ""  0 1 7 <> <> <> 0 0 0 247 247 1 0 1 83.48 0 461 1 224 227 33 224 0 <> <>
  248 25 21.682524 6.071461 -3.917578 34 C "A" 38 -0.50000 -0.50000 "CYS " " N  " "    " 7 0 0 2E2EFF  ""  0 1 7 <> <> <> 0 0 0 248 248 1 1 1 83.55 0 475 <> 225 230 34 225 0 <> <>
  249 3 23.026511 6.193463 -3.384930 34 C "A" 24 0.14000 0.14000 "CYS " " CA " "    " 6 0 0 808080  ""  0 1 -1106 FF3C00  <> <> 0 0 0 249 249 1 1 1 83.99 0 476 <> 226 231 34 226 0 <> <>
  250 2 23.635768 4.713801 -3.289883 34 C "A" 24 0.50000 0.50000 "CYS " " C  " "    " 6 0 0 808080  ""  0 1 7 <> <> <> 0 0 0 250 250 1 0 1 84.89 0 477 <> 227 232 34 227 0 <> <>
  251 15 22.870303 3.894046 -2.824549 34 C "A" 70 -0.50000 -0.50000 "CYS " " O  " "    " 8 0 0 FF2E2E  ""  0 1 7 <> <> <> 0 0 0 251 251 1 0 1 84.77 0 478 <> 228 233 34 228 0 <> <>
  252 3 22.843987 6.984622 -2.060298 34 C "A" 24 0.06000 0.06000 "CYS " " CB " "    " 6 0 0 808080  ""  0 1 7 <> <> <> 0 0 0 252 252 1 2 1 83.21 0 479 <> 229 234 34 229 0 <> <>
  253 49 24.377377 7.188081 -1.125109 34 C "A" 143 -0.33500 -0.33500 "CYS " " SG " "    " 16 0 0 FFFF6B  ""  0 1 7 <> <> <> 0 0 0 253 253 1 1 1 86.2 0 480 <> 230 235 34 230 0 <> <>
  254 25 24.885193 4.500110 -3.754676 35 P "A" 38 -0.14000 -0.14000 "PRO " " N  " "    " 7 0 0 2E2EFF  ""  0 1 7 <> <> <> 0 0 0 254 254 1 0 1 85.69 0 486 <> 231 236 35 231 0 <> <>
  255 3 25.651841 3.295279 -3.586115 35 P "A" 24 0.01000 0.01000 "PRO " " CA " "    " 6 0 0 808080  ""  0 1 -1106 FF3C00  <> <> 0 0 0 255 255 1 1 1 84.84 0 487 <> 232 237 35 232 0 <> <>
  256 2 25.495690 2.562618 -2.199221 35 P "A" 24 0.50000 0.50000 "PRO " " C  " "    " 6 0 0 808080  ""  0 1 7 <> <> <> 0 0 0 256 256 1 0 1 84 0 488 <> 233 238 35 233 0 <> <>
  257 15 25.699071 3.108980 -1.137681 35 P "A" 70 -0.50000 -0.50000 "PRO " " O  " "    " 8 0 0 FF2E2E  ""  0 1 7 <> <> <> 0 0 0 257 257 1 0 1 82.55 0 489 <> 234 239 35 234 0 <> <>
  258 3 27.163645 3.697995 -3.807455 35 P "A" 24 -0.12000 -0.12000 "PRO " " CB " "    " 6 0 0 808080  ""  0 1 7 <> <> <> 0 0 0 258 258 1 2 1 84.2 0 490 <> 235 240 35 235 0 <> <>
  259 3 27.150052 4.971132 -4.624213 35 P "A" 24 -0.12000 -0.12000 "PRO " " CG " "    " 6 0 0 808080  ""  0 1 7 <> <> <> 0 0 0 259 259 1 2 1 85.24 0 491 <> 236 241 35 236 0 <> <>
  260 3 25.744877 5.565591 -4.330938 35 P "A" 24 -0.05000 -0.05000 "PRO " " CD " "    " 6 0 0 808080  ""  0 1 7 <> <> <> 0 0 0 260 260 1 2 1 85.74 0 492 <> 237 242 35 237 0 <> <>
  261 25 25.260485 1.266673 -2.388009 36 F "A" 38 -0.50000 -0.50000 "PHE " " N  " "    " 7 0 0 2E2EFF  ""  0 1 7 <> <> <> 0 0 0 261 261 1 1 1 83.81 0 500 <> 238 243 36 238 0 <> <>
  262 3 25.255074 0.273361 -1.284213 36 F "A" 24 0.14000 0.14000 "PHE " " CA " "    " 6 0 0 808080  ""  0 1 -1106 FF3C00  <> <> 0 0 0 262 262 1 1 1 85.51 0 501 <> 239 244 36 239 0 <> <>
  263 2 26.408507 0.320621 -0.330462 36 F "A" 24 0.50000 0.50000 "PHE " " C  " "    " 6 0 0 808080  ""  0 1 7 <> <> <> 0 0 0 263 263 1 0 1 87.12 0 502 <> 240 245 36 240 0 <> <>
  264 15 26.312172 0.168047 0.887222 36 F "A" 70 -0.50000 -0.50000 "PHE " " O  " "    " 8 0 0 FF2E2E  ""  0 1 7 <> <> <> 0 0 0 264 264 1 0 1 87.06 0 503 <> 241 246 36 241 0 <> <>
  265 3 24.908825 -1.177471 -1.846985 36 F "A" 24 -0.00500 -0.00500 "PHE " " CB " "    " 6 0 0 808080  ""  0 1 7 <> <> <> 0 0 0 265 265 1 2 1 84.78 0 504 <> 242 247 36 242 0 <> <>
  266 2 25.009194 -2.346670 -0.853071 36 F "A" 24 -0.11500 -0.11500 "PHE " " CG " "    " 6 0 0 808080  ""  0 1 7 <> <> <> 0 0 0 266 266 1 0 1 86.31 0 505 <> 243 248 36 243 0 <> <>
  267 2 24.138363 -2.404561 0.248259 36 F "A" 24 -0.11500 -0.11500 "PHE " " CD1" "    " 6 0 0 808080  ""  0 1 7 <> <> <> 0 0 0 267 267 1 1 1 86.38 0 506 <> 244 249 36 244 0 <> <>
  268 2 25.836590 -3.477821 -1.110135 36 F "A" 24 -0.11500 -0.11500 "PHE " " CD2" "    " 6 0 0 808080  ""  0 1 7 <> <> <> 0 0 0 268 268 1 1 1 86.58 0 507 <> 245 250 36 245 0 <> <>
  269 2 24.247914 -3.451625 1.120914 36 F "A" 24 -0.11500 -0.11500 "PHE " " CE1" "    " 6 0 0 808080  ""  0 1 7 <> <> <> 0 0 0 269 269 1 1 1 86.55 0 508 <> 246 251 36 246 0 <> <>
  270 2 25.847802 -4.590326 -0.264003 36 F "A" 24 -0.11500 -0.11500 "PHE " " CE2" "    " 6 0 0 808080  ""  0 1 7 <> <> <> 0 0 0 270 270 1 1 1 86.3 0 509 <> 247 252 36 247 0 <> <>
  271 2 25.147513 -4.509763 0.933989 36 F "A" 24 -0.11500 -0.11500 "PHE " " CZ " "    " 6 0 0 808080  ""  0 1 7 <> <> <> 0 0 0 271 271 1 1 1 86.2 0 510 <> 248 253 36 248 0 <> <>
  272 25 27.596282 0.546307 -1.013378 37 E "A" 38 -0.50000 -0.50000 "GLU " " N  " "    " 7 0 0 2E2EFF  ""  1 1 7 <> <> <> 0 0 0 272 272 1 1 1 87.57 0 520 <> 249 254 37 249 0 <> <>
  273 3 28.856991 0.575570 -0.319739 37 E "A" 24 0.14000 0.14000 "GLU " " CA " "    " 6 0 0 808080  ""  1 1 -1106 FF3C00  <> <> 0 0 0 273 273 1 1 1 88.22 0 521 <> 250 255 37 250 0 <> <>
  274 2 28.983666 1.813044 0.614172 37 E "A" 24 0.50000 0.50000 "GLU " " C  " "    " 6 0 0 808080  ""  1 1 7 <> <> <> 0 0 0 274 274 1 0 1 88.84 0 522 <> 251 256 37 251 0 <> <>
  275 15 29.485035 1.740837 1.701476 37 E "A" 70 -0.50000 -0.50000 "GLU " " O  " "    " 8 0 0 FF2E2E  ""  1 1 7 <> <> <> 0 0 0 275 275 1 0 1 87.99 0 523 <> 252 257 37 252 0 <> <>
  276 3 30.015435 0.473971 -1.301266 37 E "A" 24 -0.12000 -0.12000 "GLU " " CB " "    " 6 0 0 808080  ""  1 1 7 <> <> <> 0 0 0 276 276 1 2 1 88.82 0 524 <> 253 258 37 253 0 <> <>
  277 3 30.048644 1.336753 -2.598130 37 E "A" 24 -0.22000 -0.22000 "GLU " " CG " "    " 6 0 0 808080  ""  1 1 7 <> <> <> 0 0 0 277 277 1 2 1 89.26 0 525 <> 254 259 37 254 0 <> <>
  278 2 29.340439 0.719772 -3.776341 37 E "A" 24 0.70000 0.70000 "GLU " " CD " "    " 6 0 0 808080  ""  1 1 7 <> <> <> 0 0 0 278 278 1 0 1 89.85 0 526 <> 255 260 37 255 0 <> <>
  279 15 28.209162 0.226989 -3.582587 37 E "A" 70 -0.80000 -0.80000 "GLU " " OE1" "    " 8 0 0 FF2E2E  ""  1 1 7 <> <> <> 0 0 0 279 279 1 0 1 89.12 0 527 <> 256 261 37 256 0 <> <>
  280 18 29.915461 0.634491 -4.905001 37 E "A" 70 -0.80000 -0.80000 "GLU " " OE2" "    " 8 -1 0 FF2E2E  ""  1 1 7 <> <> <> 0 0 0 280 280 1 0 1 88.8 0 528 <> 257 262 37 257 0 <> <>
  281 25 28.377785 2.939986 0.284061 38 D "A" 38 -0.50000 -0.50000 "ASP " " N  " "    " 7 0 0 2E2EFF  ""  1 1 7 <> <> <> 0 0 0 281 281 1 1 1 89.89 0 535 <> 258 263 38 258 0 <> <>
  282 3 28.510701 4.252843 0.990674 38 D "A" 24 0.14000 0.14000 "ASP " " CA " "    " 6 0 0 808080  ""  1 1 -1106 FF3C00  <> <> 0 0 0 282 282 1 1 1 91.17 0 536 <> 259 264 38 259 0 <> <>
  283 2 27.528098 4.275377 2.174405 38 D "A" 24 0.50000 0.50000 "ASP " " C  " "    " 6 0 0 808080  ""  1 1 7 <> <> <> 0 0 0 283 283 1 0 1 91.15 0 537 <> 260 265 38 260 0 <> <>
  284 15 27.950799 4.664113 3.304410 38 D "A" 70 -0.50000 -0.50000 "ASP " " O  " "    " 8 0 0 FF2E2E  ""  1 1 7 <> <> <> 0 0 0 284 284 1 0 1 91.08 0 538 <> 261 266 38 261 0 <> <>
  285 3 28.490422 5.542995 0.083409 38 D "A" 24 -0.22000 -0.22000 "ASP " " CB " "    " 6 0 0 808080  ""  1 1 7 <> <> <> 0 0 0 285 285 1 2 1 93.28 0 539 <> 262 267 38 262 0 <> <>
  286 2 29.741763 5.640962 -0.865481 38 D "A" 24 0.70000 0.70000 "ASP " " CG " "    " 6 0 0 808080  ""  1 1 7 <> <> <> 0 0 0 286 286 1 0 1 96.63 0 540 <> 263 268 38 263 0 <> <>
  287 15 30.852830 5.652635 -0.310303 38 D "A" 70 -0.80000 -0.80000 "ASP " " OD1" "    " 8 0 0 FF2E2E  ""  1 1 7 <> <> <> 0 0 0 287 287 1 0 1 98.3 0 541 <> 264 269 38 264 0 <> <>
  288 18 29.639922 5.848705 -2.120606 38 D "A" 70 -0.80000 -0.80000 "ASP " " OD2" "    " 8 -1 0 FF2E2E  ""  1 1 7 <> <> <> 0 0 0 288 288 1 0 1 97.77 0 542 <> 265 270 38 265 0 <> <>
  289 25 26.357968 3.643177 1.999835 39 H "A" 38 -0.50000 -0.50000 "HIE " " N  " "    " 7 0 0 2E2EFF  ""  1 1 7 <> <> <> 0 0 0 289 289 1 1 1 91.12 0 547 <> 266 271 39 266 0 <> <>
  290 3 25.303877 3.339316 2.936768 39 H "A" 24 0.14000 0.14000 "HIE " " CA " "    " 6 0 0 808080  ""  1 1 -1106 FF3C00  <> <> 0 0 0 290 290 1 1 1 90.2 0 548 <> 267 272 39 267 0 <> <>
  291 2 25.892745 2.444533 4.083049 39 H "A" 24 0.50000 0.50000 "HIE " " C  " "    " 6 0 0 808080  ""  1 1 7 <> <> <> 0 0 0 291 291 1 0 1 88.93 0 549 <> 268 273 39 268 0 <> <>
  292 15 25.739728 2.678966 5.287456 39 H "A" 70 -0.50000 -0.50000 "HIE " " O  " "    " 8 0 0 FF2E2E  ""  1 1 7 <> <> <> 0 0 0 292 292 1 0 1 87.59 0 550 <> 269 274 39 269 0 <> <>
  293 3 24.072247 2.618303 2.310806 39 H "A" 24 -0.29700 -0.29700 "HIE " " CB " "    " 6 0 0 808080  ""  1 1 7 <> <> <> 0 0 0 293 293 1 2 1 91.14 0 551 <> 270 275 39 270 0 <> <>
  294 2 23.014248 3.584349 1.858299 39 H "A" 24 0.50400 0.50400 "HIE " " CG " "    " 6 0 0 808080  ""  1 1 7 <> <> <> 0 0 0 294 294 1 0 1 91.06 0 552 <> 271 276 39 271 0 "HIE"  <>
  295 25 22.316344 4.501461 2.628739 39 H "A" 38 -0.56400 -0.56400 "HIE " " ND1" "    " 7 0 0 2E2EFF  ""  1 1 7 <> <> <> 0 0 0 295 295 1 0 1 90.08 0 553 <> 272 277 39 272 0 <> <>
  296 2 22.588816 3.684479 0.579912 39 H "A" 24 -0.26100 -0.26100 "HIE " " CD2" "    " 6 0 0 808080  ""  1 1 7 <> <> <> 0 0 0 296 296 1 1 1 91.36 0 554 <> 273 278 39 273 0 <> <>
  297 2 21.418711 5.002881 1.845630 39 H "A" 24 0.18200 0.18200 "HIE " " CE1" "    " 6 0 0 808080  ""  1 1 7 <> <> <> 0 0 0 297 297 1 1 1 91.23 0 555 <> 274 279 39 274 0 <> <>
  298 25 21.534493 4.611222 0.601106 39 H "A" 38 -0.29100 -0.29100 "HIE " " NE2" "    " 7 0 0 2E2EFF  ""  1 1 7 <> <> <> 0 0 0 298 298 1 1 1 92.18 0 556 <> 275 280 39 275 0 <> <>
  299 25 26.485322 1.313550 3.722861 40 V "A" 38 -0.50000 -0.50000 "VAL " " N  " "    " 7 0 0 2E2EFF  ""  1 1 7 <> <> <> 0 0 0 299 299 1 1 1 88.42 0 564 <> 276 281 40 276 0 <> <>
  300 3 27.156313 0.339998 4.523387 40 V "A" 24 0.14000 0.14000 "VAL " " CA " "    " 6 0 0 808080  ""  1 1 -1106 FF3C00  <> <> 0 0 0 300 300 1 1 1 88.05 0 565 <> 277 282 40 277 0 <> <>
  301 2 28.211810 0.927992 5.451562 40 V "A" 24 0.50000 0.50000 "VAL " " C  " "    " 6 0 0 808080  ""  1 1 7 <> <> <> 0 0 0 301 301 1 0 1 87.51 0 566 <> 278 283 40 278 0 <> <>
  302 15 28.339331 0.536685 6.592727 40 V "A" 70 -0.50000 -0.50000 "VAL " " O  " "    " 8 0 0 FF2E2E  ""  1 1 7 <> <> <> 0 0 0 302 302 1 0 1 86.51 0 567 <> 279 284 40 279 0 <> <>
  303 3 27.729649 -0.826858 3.735569 40 V "A" 24 -0.06000 -0.06000 "VAL " " CB " "    " 6 0 0 808080  ""  1 1 7 <> <> <> 0 0 0 303 303 1 1 1 87.51 0 568 <> 280 285 40 280 0 <> <>
  304 3 28.804654 -1.715346 4.497934 40 V "A" 24 -0.18000 -0.18000 "VAL " " CG1" "    " 6 0 0 808080  ""  1 1 7 <> <> <> 0 0 0 304 304 1 3 1 87.26 0 569 <> 281 286 40 281 0 <> <>
  305 3 26.593768 -1.830299 3.282992 40 V "A" 24 -0.18000 -0.18000 "VAL " " CG2" "    " 6 0 0 808080  ""  1 1 7 <> <> <> 0 0 0 305 305 1 3 1 86.43 0 570 <> 282 287 40 282 0 <> <>
  306 25 28.956235 1.908229 4.988354 41 K "A" 38 -0.50000 -0.50000 "LYS " " N  " "    " 7 0 0 2E2EFF  ""  1 1 7 <> <> <> 0 0 0 306 306 1 1 1 87.45 0 580 1 283 288 41 283 0 <> <>
  307 3 29.943253 2.557659 5.788486 41 K "A" 24 0.14000 0.14000 "LYS " " CA " "    " 6 0 0 808080  ""  1 1 -1106 FF3C00  <> <> 0 0 0 307 307 1 1 1 87.37 0 581 1 284 289 41 284 0 <> 1
  308 2 29.336327 3.425640 6.845860 41 K "A" 24 0.50000 0.50000 "LYS " " C  " "    " 6 0 0 808080  ""  1 1 7 <> <> <> 0 0 0 308 308 1 0 1 88.17 0 582 1 285 290 41 285 0 <> <>
  309 15 29.881907 3.436233 7.959852 41 K "A" 70 -0.50000 -0.50000 "LYS " " O  " "    " 8 0 0 FF2E2E  ""  1 1 7 <> <> <> 0 0 0 309 309 1 0 1 89.17 0 583 1 286 291 41 286 0 <> <>
  310 25 28.283021 4.128772 6.492000 42 L "A" 38 -0.50000 -0.50000 "LEU " " N  " "    " 7 0 0 2E2EFF  ""  1 1 7 <> <> <> 0 0 0 310 310 1 1 1 88.06 0 602 <> 287 294 42 287 0 <> <>
  311 3 27.539450 5.036506 7.361558 42 L "A" 24 0.14000 0.14000 "LEU " " CA " "    " 6 0 0 808080  ""  1 1 -1106 FF3C00  <> <> 0 0 0 311 311 1 1 1 87.52 0 603 <> 288 295 42 288 0 <> <>
  312 2 26.696528 4.338987 8.421484 42 L "A" 24 0.50000 0.50000 "LEU " " C  " "    " 6 0 0 808080  ""  1 1 7 <> <> <> 0 0 0 312 312 1 0 1 86.8 0 604 <> 289 296 42 289 0 <> <>
  313 15 26.632327 4.712961 9.550623 42 L "A" 70 -0.50000 -0.50000 "LEU " " O  " "    " 8 0 0 FF2E2E  ""  1 1 7 <> <> <> 0 0 0 313 313 1 0 1 86.15 0 605 <> 290 297 42 290 0 <> <>
  314 3 26.827216 6.117215 6.517314 42 L "A" 24 -0.12000 -0.12000 "LEU " " CB " "    " 6 0 0 808080  ""  1 1 7 <> <> <> 0 0 0 314 314 1 2 1 88.33 0 606 <> 291 298 42 291 0 <> <>
  315 3 27.765126 7.015557 5.654954 42 L "A" 24 -0.06000 -0.06000 "LEU " " CG " "    " 6 0 0 808080  ""  1 1 7 <> <> <> 0 0 0 315 315 1 1 1 87.62 0 607 <> 292 299 42 292 0 <> <>
  316 3 27.130663 7.696131 4.383813 42 L "A" 24 -0.18000 -0.18000 "LEU " " CD1" "    " 6 0 0 808080  ""  1 1 7 <> <> <> 0 0 0 316 316 1 3 1 86.79 0 608 <> 293 300 42 293 0 <> <>
  317 3 28.519530 8.045387 6.527992 42 L "A" 24 -0.18000 -0.18000 "LEU " " CD2" "    " 6 0 0 808080  ""  1 1 7 <> <> <> 0 0 0 317 317 1 3 1 87.2 0 609 <> 294 301 42 294 0 <> <>
  318 25 26.082938 3.188722 8.035996 43 V "A" 38 -0.50000 -0.50000 "VAL " " N  " "    " 7 0 0 2E2EFF  ""  1 1 7 <> <> <> 0 0 0 318 318 1 1 1 86.55 0 621 <> 295 302 43 295 0 <> <>
  319 3 25.428258 2.212047 8.882008 43 V "A" 24 0.14000 0.14000 "VAL " " CA " "    " 6 0 0 808080  ""  1 1 -1106 FF3C00  <> <> 0 0 0 319 319 1 1 1 86.7 0 622 <> 296 303 43 296 0 <> <>
  320 2 26.397288 1.578719 9.928797 43 V "A" 24 0.50000 0.50000 "VAL " " C  " "    " 6 0 0 808080  ""  1 1 7 <> <> <> 0 0 0 320 320 1 0 1 86.87 0 623 <> 297 304 43 297 0 <> <>
  321 15 25.956347 1.505413 11.142636 43 V "A" 70 -0.50000 -0.50000 "VAL " " O  " "    " 8 0 0 FF2E2E  ""  1 1 7 <> <> <> 0 0 0 321 321 1 0 1 85.95 0 624 <> 298 305 43 298 0 <> <>
  322 3 24.765116 1.056919 8.064633 43 V "A" 24 -0.06000 -0.06000 "VAL " " CB " "    " 6 0 0 808080  ""  1 1 7 <> <> <> 0 0 0 322 322 1 1 1 86.24 0 625 <> 299 306 43 299 0 <> <>
  323 3 24.358079 -0.206502 8.819988 43 V "A" 24 -0.18000 -0.18000 "VAL " " CG1" "    " 6 0 0 808080  ""  1 1 7 <> <> <> 0 0 0 323 323 1 3 1 85.9 0 626 <> 300 307 43 300 0 <> <>
  324 3 23.463776 1.482917 7.411421 43 V "A" 24 -0.18000 -0.18000 "VAL " " CG2" "    " 6 0 0 808080  ""  1 1 7 <> <> <> 0 0 0 324 324 1 3 1 84.7 0 627 <> 301 308 43 301 0 <> <>
  325 25 27.607819 1.130193 9.567163 44 N "A" 38 -0.50000 -0.50000 "ASN " " N  " "    " 7 0 0 2E2EFF  ""  1 1 7 <> <> <> 0 0 0 325 325 1 1 1 87.24 0 637 <> 302 309 44 302 0 <> <>
  326 3 28.626189 0.584688 10.387381 44 N "A" 24 0.14000 0.14000 "ASN " " CA " "    " 6 0 0 808080  ""  1 1 -1106 FF3C00  <> <> 0 0 0 326 326 1 1 1 87.17 0 638 <> 303 310 44 303 0 <> <>
  327 2 29.216401 1.591457 11.329893 44 N "A" 24 0.50000 0.50000 "ASN " " C  " "    " 6 0 0 808080  ""  1 1 7 <> <> <> 0 0 0 327 327 1 0 1 87.84 0 639 <> 304 311 44 304 0 <> <>
  328 15 29.416186 1.286598 12.540388 44 N "A" 70 -0.50000 -0.50000 "ASN " " O  " "    " 8 0 0 FF2E2E  ""  1 1 7 <> <> <> 0 0 0 328 328 1 0 1 86.11 0 640 <> 305 312 44 305 0 <> <>
  329 3 29.708256 -0.141473 9.539417 44 N "A" 24 -0.12000 -0.12000 "ASN " " CB " "    " 6 0 0 808080  ""  1 1 7 <> <> <> 0 0 0 329 329 1 2 1 85.9 0 641 <> 306 313 44 306 0 <> <>
  330 2 29.226624 -1.401137 8.834051 44 N "A" 24 0.50000 0.50000 "ASN " " CG " "    " 6 0 0 808080  ""  1 1 7 <> <> <> 0 0 0 330 330 1 0 1 86.12 0 642 <> 307 314 44 307 0 "No Flip"  <>
  331 15 28.207627 -1.941336 9.136335 44 N "A" 70 -0.50000 -0.50000 "ASN " " OD1" "    " 8 0 0 FF2E2E  ""  1 1 7 <> <> <> 0 0 0 331 331 1 0 1 86.89 0 643 <> 308 315 44 308 0 <> <>
  332 25 30.051096 -1.935002 7.878345 44 N "A" 38 -0.76000 -0.76000 "ASN " " ND2" "    " 7 0 0 2E2EFF  ""  1 1 7 <> <> <> 0 0 0 332 332 1 2 1 87.39 0 644 <> 309 316 44 309 0 <> <>
  333 25 29.233258 2.896061 10.973636 45 E "A" 38 -0.50000 -0.50000 "GLU " " N  " "    " 7 0 0 2E2EFF  ""  1 1 7 <> <> <> 0 0 0 333 333 1 1 1 88.6 0 651 <> 310 317 45 310 0 <> <>
  334 3 29.519545 3.994570 11.973321 45 E "A" 24 0.14000 0.14000 "GLU " " CA " "    " 6 0 0 808080  ""  1 1 -1106 FF3C00  <> <> 0 0 0 334 334 1 1 1 90.75 0 652 <> 311 318 45 311 0 <> <>
  335 2 28.523360 3.874065 13.244596 45 E "A" 24 0.50000 0.50000 "GLU " " C  " "    " 6 0 0 808080  ""  1 1 7 <> <> <> 0 0 0 335 335 1 0 1 91.92 0 653 <> 312 319 45 312 0 <> <>
  336 15 28.979001 3.707906 14.373083 45 E "A" 70 -0.50000 -0.50000 "GLU " " O  " "    " 8 0 0 FF2E2E  ""  1 1 7 <> <> <> 0 0 0 336 336 1 0 1 92.16 0 654 <> 313 320 45 313 0 <> <>
  337 3 29.585484 5.373720 11.328394 45 E "A" 24 -0.12000 -0.12000 "GLU " " CB " "    " 6 0 0 808080  ""  1 1 7 <> <> <> 0 0 0 337 337 1 2 1 91.28 0 655 <> 314 321 45 314 0 <> <>
  338 3 30.928429 5.498895 10.494583 45 E "A" 24 -0.22000 -0.22000 "GLU " " CG " "    " 6 0 0 808080  ""  1 1 7 <> <> <> 0 0 0 338 338 1 2 1 92.89 0 656 <> 315 322 45 315 0 <> <>
  339 2 31.189816 6.719540 9.661956 45 E "A" 24 0.70000 0.70000 "GLU " " CD " "    " 6 0 0 808080  ""  1 1 7 <> <> <> 0 0 0 339 339 1 0 1 93.99 0 657 <> 316 323 45 316 0 <> <>
  340 15 30.500384 7.758380 9.965185 45 E "A" 70 -0.80000 -0.80000 "GLU " " OE1" "    " 8 0 0 FF2E2E  ""  1 1 7 <> <> <> 0 0 0 340 340 1 0 1 93.87 0 658 <> 317 324 45 317 0 <> <>
  341 18 32.117224 6.720358 8.839974 45 E "A" 70 -0.80000 -0.80000 "GLU " " OE2" "    " 8 -1 0 FF2E2E  ""  1 1 7 <> <> <> 0 0 0 341 341 1 0 1 94.79 0 659 <> 318 325 45 318 0 <> <>
  342 25 27.226935 4.113885 13.045157 46 V "A" 38 -0.50000 -0.50000 "VAL " " N  " "    " 7 0 0 2E2EFF  ""  1 1 7 <> <> <> 0 0 0 342 342 1 1 1 93.57 0 666 <> 319 326 46 319 0 <> <>
  343 3 26.238795 4.228542 14.155296 46 V "A" 24 0.14000 0.14000 "VAL " " CA " "    " 6 0 0 808080  ""  1 1 -1106 FF3C00  <> <> 0 0 0 343 343 1 1 1 94.44 0 667 <> 320 327 46 320 0 <> <>
  344 2 26.087090 2.929140 15.096769 46 V "A" 24 0.50000 0.50000 "VAL " " C  " "    " 6 0 0 808080  ""  1 1 7 <> <> <> 0 0 0 344 344 1 0 1 95.65 0 668 <> 321 328 46 321 0 <> <>
  345 15 25.980824 3.111238 16.283897 46 V "A" 70 -0.50000 -0.50000 "VAL " " O  " "    " 8 0 0 FF2E2E  ""  1 1 7 <> <> <> 0 0 0 345 345 1 0 1 95.21 0 669 <> 322 329 46 322 0 <> <>
  346 3 24.901139 4.726349 13.428689 46 V "A" 24 -0.06000 -0.06000 "VAL " " CB " "    " 6 0 0 808080  ""  1 1 7 <> <> <> 0 0 0 346 346 1 1 1 93.84 0 670 <> 323 330 46 323 0 <> <>
  347 3 23.645730 4.701138 14.369048 46 V "A" 24 -0.18000 -0.18000 "VAL " " CG1" "    " 6 0 0 808080  ""  1 1 7 <> <> <> 0 0 0 347 347 1 3 1 92.41 0 671 <> 324 331 46 324 0 <> <>
  348 3 25.098334 6.080982 12.689605 46 V "A" 24 -0.18000 -0.18000 "VAL " " CG2" "    " 6 0 0 808080  ""  1 1 7 <> <> <> 0 0 0 348 348 1 3 1 92.45 0 672 <> 325 332 46 325 0 <> <>
  349 25 26.243943 1.711063 14.500382 47 T "A" 38 -0.50000 -0.50000 "THR " " N  " "    " 7 0 0 2E2EFF  ""  1 1 7 <> <> <> 0 0 0 349 349 1 1 1 97.15 0 682 <> 326 333 47 326 0 <> <>
  350 3 26.259160 0.427935 15.198775 47 T "A" 24 0.14000 0.14000 "THR " " CA " "    " 6 0 0 808080  ""  1 1 -1106 FF3C00  <> <> 0 0 0 350 350 1 1 1 98.28 0 683 <> 327 334 47 327 0 <> <>
  351 2 27.556410 0.193039 16.013896 47 T "A" 24 0.50000 0.50000 "THR " " C  " "    " 6 0 0 808080  ""  1 1 7 <> <> <> 0 0 0 351 351 1 0 1 99.37 0 684 <> 328 335 47 328 0 <> <>
  352 15 27.449107 -0.500222 17.028802 47 T "A" 70 -0.50000 -0.50000 "THR " " O  " "    " 8 0 0 FF2E2E  ""  1 1 7 <> <> <> 0 0 0 352 352 1 0 1 99.13 0 685 <> 329 336 47 329 0 <> <>
  353 3 26.078126 -0.779283 14.248994 47 T "A" 24 0.20500 0.20500 "THR " " CB " "    " 6 0 0 808080  ""  1 1 7 <> <> <> 0 0 0 353 353 1 1 1 97.95 0 686 <> 330 337 47 330 0 <> <>
  354 16 25.081471 -0.510306 13.261921 47 T "A" 70 -0.68300 -0.68300 "THR " " OG1" "    " 8 0 0 FF2E2E  ""  1 1 7 <> <> <> 0 0 0 354 354 1 1 1 98.18 0 687 <> 331 338 47 331 0 <> <>
  355 3 25.587977 -2.029375 15.089579 47 T "A" 24 -0.18000 -0.18000 "THR " " CG2" "    " 6 0 0 808080  ""  1 1 7 <> <> <> 0 0 0 355 355 1 3 1 97.02 0 688 <> 332 339 47 332 0 <> <>
  356 25 28.745635 0.732546 15.600487 48 E "A" 38 -0.50000 -0.50000 "GLU " " N  " "    " 7 0 0 2E2EFF  ""  1 1 7 <> <> <> 0 0 0 356 356 1 1 1 100.13 0 696 <> 333 340 48 333 0 <> <>
  357 3 30.030610 0.822143 16.362266 48 E "A" 24 0.14000 0.14000 "GLU " " CA " "    " 6 0 0 808080  ""  1 1 -1106 FF3C00  <> <> 0 0 0 357 357 1 1 1 101.03 0 697 <> 334 341 48 334 0 <> <>
  358 2 29.981556 1.882734 17.413303 48 E "A" 24 0.50000 0.50000 "GLU " " C  " "    " 6 0 0 808080  ""  1 1 7 <> <> <> 0 0 0 358 358 1 0 1 101.63 0 698 <> 335 342 48 335 0 <> <>
  359 15 30.475583 1.620321 18.503833 48 E "A" 70 -0.50000 -0.50000 "GLU " " O  " "    " 8 0 0 FF2E2E  ""  1 1 7 <> <> <> 0 0 0 359 359 1 0 1 101.85 0 699 <> 336 343 48 336 0 <> <>
  360 3 31.148858 0.855297 15.337373 48 E "A" 24 -0.12000 -0.12000 "GLU " " CB " "    " 6 0 0 808080  ""  1 1 7 <> <> <> 0 0 0 360 360 1 2 1 100.92 0 700 <> 337 344 48 337 0 <> <>
  361 3 31.284293 -0.385761 14.413576 48 E "A" 24 -0.22000 -0.22000 "GLU " " CG " "    " 6 0 0 808080  ""  1 1 7 <> <> <> 0 0 0 361 361 1 2 1 101.84 0 701 <> 338 345 48 338 0 <> <>
  362 2 31.737860 -1.712421 15.081219 48 E "A" 24 0.70000 0.70000 "GLU " " CD " "    " 6 0 0 808080  ""  1 1 7 <> <> <> 0 0 0 362 362 1 0 1 102.25 0 702 <> 339 346 48 339 0 <> <>
  363 15 31.841984 -1.812409 16.293296 48 E "A" 70 -0.80000 -0.80000 "GLU " " OE1" "    " 8 0 0 FF2E2E  ""  1 1 7 <> <> <> 0 0 0 363 363 1 0 1 103.36 0 703 <> 340 347 48 340 0 <> <>
  364 18 31.991107 -2.672094 14.340092 48 E "A" 70 -0.80000 -0.80000 "GLU " " OE2" "    " 8 -1 0 FF2E2E  ""  1 1 7 <> <> <> 0 0 0 364 364 1 0 1 101.89 0 704 <> 341 348 48 341 0 <> <>
  365 25 29.321642 2.991037 17.129320 49 F "A" 38 -0.50000 -0.50000 "PHE " " N  " "    " 7 0 0 2E2EFF  ""  1 1 7 <> <> <> 0 0 0 365 365 1 1 1 102.4 0 711 <> 342 349 49 342 0 <> <>
  366 3 29.070376 4.082977 18.052673 49 F "A" 24 0.14000 0.14000 "PHE " " CA " "    " 6 0 0 808080  ""  1 1 -1106 FF3C00  <> <> 0 0 0 366 366 1 1 1 103.42 0 712 <> 343 350 49 343 0 <> <>
  367 2 28.181397 3.550050 19.243709 49 F "A" 24 0.50000 0.50000 "PHE " " C  " "    " 6 0 0 808080  ""  1 1 7 <> <> <> 0 0 0 367 367 1 0 1 104.32 0 713 <> 344 351 49 344 0 <> <>
  368 15 28.505141 3.722442 20.459195 49 F "A" 70 -0.50000 -0.50000 "PHE " " O  " "    " 8 0 0 FF2E2E  ""  1 1 7 <> <> <> 0 0 0 368 368 1 0 1 104.03 0 714 <> 345 352 49 345 0 <> <>
  369 3 28.519061 5.299492 17.248309 49 F "A" 24 -0.00500 -0.00500 "PHE " " CB " "    " 6 0 0 808080  ""  1 1 7 <> <> <> 0 0 0 369 369 1 2 1 102.76 0 715 <> 346 353 49 346 0 <> <>
  370 2 27.502831 6.311047 17.832990 49 F "A" 24 -0.11500 -0.11500 "PHE " " CG " "    " 6 0 0 808080  ""  1 1 7 <> <> <> 0 0 0 370 370 1 0 1 103.19 0 716 <> 347 354 49 347 0 <> <>
  371 2 26.089993 6.378635 17.569015 49 F "A" 24 -0.11500 -0.11500 "PHE " " CD1" "    " 6 0 0 808080  ""  1 1 7 <> <> <> 0 0 0 371 371 1 1 1 104.51 0 717 <> 348 355 49 348 0 <> <>
  372 2 27.987288 7.109151 18.917127 49 F "A" 24 -0.11500 -0.11500 "PHE " " CD2" "    " 6 0 0 808080  ""  1 1 7 <> <> <> 0 0 0 372 372 1 1 1 104.02 0 718 <> 349 356 49 349 0 <> <>
  373 2 25.284897 7.185100 18.360521 49 F "A" 24 -0.11500 -0.11500 "PHE " " CE1" "    " 6 0 0 808080  ""  1 1 7 <> <> <> 0 0 0 373 373 1 1 1 105.35 0 719 <> 350 357 49 350 0 <> <>
  374 2 27.147105 7.837571 19.690366 49 F "A" 24 -0.11500 -0.11500 "PHE " " CE2" "    " 6 0 0 808080  ""  1 1 7 <> <> <> 0 0 0 374 374 1 1 1 105.18 0 720 <> 351 358 49 351 0 <> <>
  375 2 25.821007 7.917775 19.418189 49 F "A" 24 -0.11500 -0.11500 "PHE " " CZ " "    " 6 0 0 808080  ""  1 1 7 <> <> <> 0 0 0 375 375 1 1 1 105.19 0 721 <> 352 359 49 352 0 <> <>
  376 25 27.242417 2.708518 18.841485 50 A "A" 38 -0.50000 -0.50000 "ALA " " N  " "    " 7 0 0 2E2EFF  ""  1 1 7 <> <> <> 0 0 0 376 376 1 1 1 105.27 0 731 <> 353 360 50 353 0 <> <>
  377 3 26.255070 2.143388 19.760719 50 A "A" 24 0.14000 0.14000 "ALA " " CA " "    " 6 0 0 808080  ""  1 1 -1106 FF3C00  <> <> 0 0 0 377 377 1 1 1 106.11 0 732 <> 354 361 50 354 0 <> <>
  378 2 26.904522 1.460971 20.961337 50 A "A" 24 0.50000 0.50000 "ALA " " C  " "    " 6 0 0 808080  ""  1 1 7 <> <> <> 0 0 0 378 378 1 0 1 107.13 0 733 <> 355 362 50 355 0 <> <>
  379 15 26.666228 1.678927 22.180255 50 A "A" 70 -0.50000 -0.50000 "ALA " " O  " "    " 8 0 0 FF2E2E  ""  1 1 7 <> <> <> 0 0 0 379 379 1 0 1 107.1 0 734 <> 356 363 50 356 0 <> <>
  380 3 25.100932 1.305452 19.113338 50 A "A" 24 -0.18000 -0.18000 "ALA " " CB " "    " 6 0 0 808080  ""  1 1 7 <> <> <> 0 0 0 380 380 1 3 1 105.9 0 735 <> 357 364 50 357 0 <> <>
  381 25 27.870337 0.594502 20.665725 51 K "A" 38 -0.50000 -0.50000 "LYS " " N  " "    " 7 0 0 2E2EFF  ""  1 1 7 <> <> <> 0 0 0 381 381 1 1 1 108.15 0 741 1 358 365 51 358 0 <> <>
  382 3 28.684605 -0.284116 21.527664 51 K "A" 24 0.14000 0.14000 "LYS " " CA " "    " 6 0 0 808080  ""  1 1 -1106 FF3C00  <> <> 0 0 0 382 382 1 1 1 108.89 0 742 1 359 366 51 359 0 <> 1
  383 2 29.441186 0.642903 22.557840 51 K "A" 24 0.50000 0.50000 "LYS " " C  " "    " 6 0 0 808080  ""  1 1 7 <> <> <> 0 0 0 383 383 1 0 1 109.73 0 743 1 360 367 51 360 0 <> <>
  384 15 29.575280 0.314332 23.700981 51 K "A" 70 -0.50000 -0.50000 "LYS " " O  " "    " 8 0 0 FF2E2E  ""  1 1 7 <> <> <> 0 0 0 384 384 1 0 1 109.06 0 744 1 361 368 51 361 0 <> <>
  385 25 29.931082 1.758854 22.074710 52 T "A" 38 -0.50000 -0.50000 "THR " " N  " "    " 7 0 0 2E2EFF  ""  1 1 7 <> <> <> 0 0 0 385 385 1 1 1 111.1 0 763 <> 362 370 52 362 0 <> <>
  386 3 30.690665 2.703991 22.849771 52 T "A" 24 0.14000 0.14000 "THR " " CA " "    " 6 0 0 808080  ""  1 1 -1107 FF5A00  <> <> 0 0 0 386 386 1 1 1 112.81 0 764 <> 363 371 52 363 0 <> <>
  387 2 29.844580 3.487019 23.966945 52 T "A" 24 0.50000 0.50000 "THR " " C  " "    " 6 0 0 808080  ""  1 1 7 <> <> <> 0 0 0 387 387 1 0 1 115.27 0 765 <> 364 372 52 364 0 <> <>
  388 15 30.385789 3.726841 25.040607 52 T "A" 70 -0.50000 -0.50000 "THR " " O  " "    " 8 0 0 FF2E2E  ""  1 1 7 <> <> <> 0 0 0 388 388 1 0 1 116.37 0 766 <> 365 373 52 365 0 <> <>
  389 3 31.438855 3.786223 22.003194 52 T "A" 24 0.20500 0.20500 "THR " " CB " "    " 6 0 0 808080  ""  1 1 7 <> <> <> 0 0 0 389 389 1 1 1 111.18 0 767 <> 366 374 52 366 0 <> <>
  390 16 30.745068 4.837056 21.371694 52 T "A" 70 -0.68300 -0.68300 "THR " " OG1" "    " 8 0 0 FF2E2E  ""  1 1 7 <> <> <> 0 0 0 390 390 1 1 1 109.73 0 768 <> 367 375 52 367 0 <> <>
  391 3 32.384268 3.166536 20.886916 52 T "A" 24 -0.18000 -0.18000 "THR " " CG2" "    " 6 0 0 808080  ""  1 1 7 <> <> <> 0 0 0 391 391 1 3 1 109.71 0 769 <> 368 376 52 368 0 <> <>
  392 25 28.583092 3.689877 23.555497 53 C "A" 38 -0.50000 -0.50000 "CYS " " N  " "    " 7 0 0 2E2EFF  ""  1 1 7 <> <> <> 0 0 0 392 392 1 1 1 117.05 0 777 <> 369 377 53 369 0 <> <>
  393 3 27.573578 4.423829 24.420062 53 C "A" 24 0.14000 0.14000 "CYS " " CA " "    " 6 0 0 808080  ""  1 1 -1107 FF5A00  <> <> 0 0 0 393 393 1 1 1 118.62 0 778 <> 370 378 53 370 0 <> <>
  394 2 27.210724 3.492201 25.597322 53 C "A" 24 0.50000 0.50000 "CYS " " C  " "    " 6 0 0 808080  ""  1 1 7 <> <> <> 0 0 0 394 394 1 0 1 119.3 0 779 <> 371 379 53 371 0 <> <>
  395 15 26.796528 3.935564 26.639621 53 C "A" 70 -0.50000 -0.50000 "CYS " " O  " "    " 8 0 0 FF2E2E  ""  1 1 7 <> <> <> 0 0 0 395 395 1 0 1 119.23 0 780 <> 372 380 53 372 0 <> <>
  396 3 26.410145 4.992357 23.680667 53 C "A" 24 0.09750 0.09750 "CYS " " CB " "    " 6 0 0 808080  ""  1 1 7 <> <> <> 0 0 0 396 396 1 2 1 119.23 0 781 <> 373 381 53 373 0 <> <>
  397 49 26.869118 6.390505 22.609220 53 C "A" 143 -0.21750 -0.21750 "CYS " " SG " "    " 16 0 0 FFFF6B  ""  1 1 7 <> <> <> 0 0 0 397 397 1 0 1 120.42 0 782 <> 374 382 53 374 0 <> <>
  398 25 27.277077 2.148896 25.477792 54 V "A" 38 -0.50000 -0.50000 "VAL " " N  " "    " 7 0 0 2E2EFF  ""  1 1 7 <> <> <> 0 0 0 398 398 1 1 1 120.33 0 787 <> 375 383 54 375 0 <> <>
  399 3 27.083430 1.032684 26.459886 54 V "A" 24 0.14000 0.14000 "VAL " " CA " "    " 6 0 0 808080  ""  1 1 -1107 FF5A00  <> <> 0 0 0 399 399 1 1 1 121.96 0 788 <> 376 384 54 376 0 <> <>
  400 2 28.355519 0.837904 27.349815 54 V "A" 24 0.50000 0.50000 "VAL " " C  " "    " 6 0 0 808080  ""  1 1 7 <> <> <> 0 0 0 400 400 1 0 1 122.26 0 789 <> 377 385 54 377 0 <> <>
  401 15 28.253588 0.598614 28.552764 54 V "A" 70 -0.50000 -0.50000 "VAL " " O  " "    " 8 0 0 FF2E2E  ""  1 1 7 <> <> <> 0 0 0 401 401 1 0 1 122.45 0 790 <> 378 386 54 378 0 <> <>
  402 3 26.915925 -0.368591 25.688428 54 V "A" 24 -0.06000 -0.06000 "VAL " " CB " "    " 6 0 0 808080  ""  1 1 7 <> <> <> 0 0 0 402 402 1 1 1 122.54 0 791 <> 379 387 54 379 0 <> <>
  403 3 26.898196 -1.639923 26.595550 54 V "A" 24 -0.18000 -0.18000 "VAL " " CG1" "    " 6 0 0 808080  ""  1 1 7 <> <> <> 0 0 0 403 403 1 3 1 122.61 0 792 <> 380 388 54 380 0 <> <>
  404 3 25.707942 -0.422415 24.767415 54 V "A" 24 -0.18000 -0.18000 "VAL " " CG2" "    " 6 0 0 808080  ""  1 1 7 <> <> <> 0 0 0 404 404 1 3 1 122.55 0 793 <> 381 389 54 381 0 <> <>
  405 25 29.509385 1.158024 26.774654 55 A "A" 38 -0.50000 -0.50000 "ALA " " N  " "    " 7 0 0 2E2EFF  ""  1 1 7 <> <> <> 0 0 0 405 405 1 1 1 122.43 0 803 <> 382 390 55 382 0 <> <>
  406 3 30.736826 1.206538 27.506442 55 A "A" 24 0.14000 0.14000 "ALA " " CA " "    " 6 0 0 808080  ""  1 1 -1107 FF5A00  <> <> 0 0 0 406 406 1 1 1 122.77 0 804 <> 383 391 55 383 0 <> <>
  407 2 30.821847 2.349617 28.480512 55 A "A" 24 0.50000 0.50000 "ALA " " C  " "    " 6 0 0 808080  ""  1 1 7 <> <> <> 0 0 0 407 407 1 0 1 123.11 0 805 <> 384 392 55 384 0 <> <>
  408 15 30.982892 2.093120 29.652572 55 A "A" 70 -0.50000 -0.50000 "ALA " " O  " "    " 8 0 0 FF2E2E  ""  1 1 7 <> <> <> 0 0 0 408 408 1 0 1 122.88 0 806 <> 385 393 55 385 0 <> <>
  409 3 31.893199 1.034518 26.509515 55 A "A" 24 -0.18000 -0.18000 "ALA " " CB " "    " 6 0 0 808080  ""  1 1 7 <> <> <> 0 0 0 409 409 1 3 1 122.19 0 807 <> 386 394 55 386 0 <> <>
  410 25 30.532740 3.531212 27.968440 56 D "A" 38 -0.50000 -0.50000 "ASP " " N  " "    " 7 0 0 2E2EFF  ""  0 1 7 <> <> <> 0 0 0 410 410 1 1 1 123.5 0 813 1 387 395 56 387 0 <> <>
  411 3 30.473612 4.819100 28.711826 56 D "A" 24 0.14000 0.14000 "ASP " " CA " "    " 6 0 0 808080  ""  0 1 -1107 FF5A00  <> <> 0 0 0 411 411 1 1 1 124.13 0 814 1 388 396 56 388 0 <> 1
  412 2 29.217675 5.496623 28.307004 56 D "A" 24 0.50000 0.50000 "ASP " " C  " "    " 6 0 0 808080  ""  0 1 7 <> <> <> 0 0 0 412 412 1 0 1 124 0 815 1 389 397 56 389 0 <> <>
  413 15 29.098313 5.737707 27.119958 56 D "A" 70 -0.50000 -0.50000 "ASP " " O  " "    " 8 0 0 FF2E2E  ""  0 1 7 <> <> <> 0 0 0 413 413 1 0 1 124.34 0 816 1 390 398 56 390 0 <> <>
  414 25 28.355385 5.735092 29.271653 57 E "A" 38 -0.50000 -0.50000 "GLU " " N  " "    " 7 0 0 2E2EFF  ""  0 1 7 <> <> <> 0 0 0 414 414 1 1 1 123.61 0 825 1 391 400 57 391 0 <> <>
  415 3 26.950158 6.264860 29.133659 57 E "A" 24 0.14000 0.14000 "GLU " " CA " "    " 6 0 0 808080  ""  0 1 -1107 FF5A00  <> <> 0 0 0 415 415 1 1 1 123 0 826 1 392 401 57 392 0 <> 1
  416 2 26.888302 7.664944 28.471866 57 E "A" 24 0.50000 0.50000 "GLU " " C  " "    " 6 0 0 808080  ""  0 1 7 <> <> <> 0 0 0 416 416 1 0 1 123.14 0 827 1 393 402 57 393 0 <> <>
  417 15 25.826224 8.102391 28.096643 57 E "A" 70 -0.50000 -0.50000 "GLU " " O  " "    " 8 0 0 FF2E2E  ""  0 1 7 <> <> <> 0 0 0 417 417 1 0 1 123.19 0 828 1 394 403 57 394 0 <> <>
  418 25 28.053061 8.341928 28.386133 58 S "A" 38 -0.50000 -0.50000 "SER " " N  " "    " 7 0 0 2E2EFF  ""  0 1 7 <> <> <> 0 0 0 418 418 1 1 1 122.75 0 840 <> 395 406 58 395 0 <> <>
  419 3 28.234051 9.625303 27.641464 58 S "A" 24 0.14000 0.14000 "SER " " CA " "    " 6 0 0 808080  ""  0 1 -1107 FF5A00  <> <> 0 0 0 419 419 1 1 1 122.13 0 841 <> 396 407 58 396 0 <> <>
  420 2 29.583504 9.482765 26.820030 58 S "A" 24 0.50000 0.50000 "SER " " C  " "    " 6 0 0 808080  ""  0 1 7 <> <> <> 0 0 0 420 420 1 0 1 122.46 0 842 <> 397 408 58 397 0 <> <>
  421 15 30.471953 10.288161 26.988368 58 S "A" 70 -0.50000 -0.50000 "SER " " O  " "    " 8 0 0 FF2E2E  ""  0 1 7 <> <> <> 0 0 0 421 421 1 0 1 122.78 0 843 <> 398 409 58 398 0 <> <>
  422 3 28.188416 10.869624 28.629392 58 S "A" 24 0.14500 0.14500 "SER " " CB " "    " 6 0 0 808080  ""  0 1 7 <> <> <> 0 0 0 422 422 1 2 1 120.98 0 844 <> 399 410 58 399 0 <> <>
  423 16 28.054503 12.128567 27.977752 58 S "A" 70 -0.68300 -0.68300 "SER " " OG " "    " 8 0 0 FF2E2E  ""  0 1 7 <> <> <> 0 0 0 423 423 1 1 1 118.4 0 845 <> 400 411 58 400 0 <> <>
  424 25 29.756558 8.468590 25.954446 59 A "A" 38 -0.50000 -0.50000 "ALA " " N  " "    " 7 0 0 2E2EFF  ""  0 1 7 <> <> <> 0 0 0 424 424 1 1 1 122.42 0 851 <> 401 412 59 401 0 <> <>
  425 3 31.006154 8.347995 25.136587 59 A "A" 24 0.14000 0.14000 "ALA " " CA " "    " 6 0 0 808080  ""  0 1 -1107 FF5A00  <> <> 0 0 0 425 425 1 1 1 122.6 0 852 <> 402 413 59 402 0 <> <>
  426 2 31.299752 9.406791 24.121864 59 A "A" 24 0.50000 0.50000 "ALA " " C  " "    " 6 0 0 808080  ""  0 1 7 <> <> <> 0 0 0 426 426 1 0 1 122.71 0 853 <> 403 414 59 403 0 <> <>
  427 15 32.519949 9.750701 23.954473 59 A "A" 70 -0.50000 -0.50000 "ALA " " O  " "    " 8 0 0 FF2E2E  ""  0 1 7 <> <> <> 0 0 0 427 427 1 0 1 122.83 0 854 <> 404 415 59 404 0 <> <>
  428 3 31.066674 6.953460 24.412071 59 A "A" 24 -0.18000 -0.18000 "ALA " " CB " "    " 6 0 0 808080  ""  0 1 7 <> <> <> 0 0 0 428 428 1 3 1 122.15 0 855 <> 405 416 59 405 0 <> <>
  429 25 30.191224 10.009906 23.680578 60 E "A" 38 -0.50000 -0.50000 "GLU " " N  " "    " 7 0 0 2E2EFF  ""  0 1 7 <> <> <> 0 0 0 429 429 1 1 1 123.25 0 861 1 406 417 60 406 0 <> <>
  430 3 30.096787 11.221811 22.927772 60 E "A" 24 0.14000 0.14000 "GLU " " CA " "    " 6 0 0 808080  ""  0 1 -1107 FF5A00  <> <> 0 0 0 430 430 1 1 1 123.58 0 862 1 407 418 60 407 0 <> 1
  431 2 28.628542 11.613833 22.761968 60 E "A" 24 0.50000 0.50000 "GLU " " C  " "    " 6 0 0 808080  ""  0 1 7 <> <> <> 0 0 0 431 431 1 0 1 123.61 0 863 1 408 419 60 408 0 <> <>
  432 15 27.963963 11.719921 23.796430 60 E "A" 70 -0.50000 -0.50000 "GLU " " O  " "    " 8 0 0 FF2E2E  ""  0 1 7 <> <> <> 0 0 0 432 432 1 0 1 123.82 0 864 1 409 420 60 409 0 <> <>
  433 25 28.062094 11.717583 21.555368 61 N "A" 38 -0.50000 -0.50000 "ASN " " N  " "    " 7 0 0 2E2EFF  ""  0 1 7 <> <> <> 0 0 0 433 433 1 1 1 123.52 0 876 <> 410 422 61 410 0 <> <>
  434 3 26.670065 12.012529 21.287839 61 N "A" 24 0.14000 0.14000 "ASN " " CA " "    " 6 0 0 808080  ""  0 1 -1107 FF5A00  <> <> 0 0 0 434 434 1 1 1 122.96 0 877 <> 411 423 61 411 0 <> <>
  435 2 25.558074 10.967501 21.746850 61 N "A" 24 0.50000 0.50000 "ASN " " C  " "    " 6 0 0 808080  ""  0 1 7 <> <> <> 0 0 0 435 435 1 0 1 122.69 0 878 <> 412 424 61 412 0 <> <>
  436 15 24.529330 10.893942 21.077554 61 N "A" 70 -0.50000 -0.50000 "ASN " " O  " "    " 8 0 0 FF2E2E  ""  0 1 7 <> <> <> 0 0 0 436 436 1 0 1 122.86 0 879 <> 413 425 61 413 0 <> <>
  437 3 26.446599 12.190114 19.718456 61 N "A" 24 -0.12000 -0.12000 "ASN " " CB " "    " 6 0 0 808080  ""  0 1 7 <> <> <> 0 0 0 437 437 1 2 1 122.89 0 880 <> 414 426 61 414 0 <> <>
  438 2 27.081669 13.425886 19.198198 61 N "A" 24 0.50000 0.50000 "ASN " " CG " "    " 6 0 0 808080  ""  0 1 7 <> <> <> 0 0 0 438 438 1 0 1 123.07 0 881 <> 415 427 61 415 0 "Flip"  <>
  439 15 26.639226 14.503313 19.468574 61 N "A" 70 -0.50000 -0.50000 "ASN " " OD1" "    " 8 0 0 FF2E2E  ""  0 1 7 <> <> <> 0 0 0 439 439 1 0 1 122.62 0 882 <> 416 428 61 416 0 <> <>
  440 25 28.002122 13.310128 18.257524 61 N "A" 38 -0.76000 -0.76000 "ASN " " ND2" "    " 7 0 0 2E2EFF  ""  0 1 7 <> <> <> 0 0 0 440 440 1 2 1 123.64 0 883 <> 417 429 61 417 0 <> <>
  441 25 25.732407 10.282425 22.866021 62 C "A" 38 -0.50000 -0.50000 "CYS " " N  " "    " 7 0 0 2E2EFF  ""  0 1 7 <> <> <> 0 0 0 441 441 1 1 1 122.05 0 890 <> 418 430 62 418 0 <> <>
  442 3 24.829409 9.202419 23.269853 62 C "A" 24 0.14000 0.14000 "CYS " " CA " "    " 6 0 0 808080  ""  0 1 -1107 FF5A00  <> <> 0 0 0 442 442 1 1 1 121.46 0 891 <> 419 431 62 419 0 <> <>
  443 2 23.463519 9.573282 23.855630 62 C "A" 24 0.50000 0.50000 "CYS " " C  " "    " 6 0 0 808080  ""  0 1 7 <> <> <> 0 0 0 443 443 1 0 1 121.06 0 892 <> 420 432 62 420 0 <> <>
  444 15 22.656912 8.683355 23.963285 62 C "A" 70 -0.50000 -0.50000 "CYS " " O  " "    " 8 0 0 FF2E2E  ""  0 1 7 <> <> <> 0 0 0 444 444 1 0 1 120.47 0 893 <> 421 433 62 421 0 <> <>
  445 3 25.550503 8.481256 24.377546 62 C "A" 24 0.09750 0.09750 "CYS " " CB " "    " 6 0 0 808080  ""  0 1 7 <> <> <> 0 0 0 445 445 1 2 1 120.85 0 894 <> 422 434 62 422 0 <> <>
  446 49 27.220667 7.806960 23.941989 62 C "A" 143 -0.21750 -0.21750 "CYS " " SG " "    " 16 0 0 FFFF6B  ""  0 1 7 <> <> <> 0 0 0 446 446 1 0 1 120.22 0 895 <> 423 435 62 423 0 <> <>
  447 25 23.194741 10.805691 24.199838 63 D "A" 38 -0.50000 -0.50000 "ASP " " N  " "    " 7 0 0 2E2EFF  ""  0 1 7 <> <> <> 0 0 0 447 447 1 1 1 120.76 0 900 <> 424 436 63 424 0 <> <>
  448 3 21.957701 11.385329 24.624200 63 D "A" 24 0.14000 0.14000 "ASP " " CA " "    " 6 0 0 808080  ""  0 1 -1107 FF5A00  <> <> 0 0 0 448 448 1 1 1 120.52 0 901 <> 425 437 63 425 0 <> <>
  449 2 20.996003 11.610126 23.481828 63 D "A" 24 0.50000 0.50000 "ASP " " C  " "    " 6 0 0 808080  ""  0 1 7 <> <> <> 0 0 0 449 449 1 0 1 120.14 0 902 <> 426 438 63 426 0 <> <>
  450 15 19.837721 11.565755 23.795696 63 D "A" 70 -0.50000 -0.50000 "ASP " " O  " "    " 8 0 0 FF2E2E  ""  0 1 7 <> <> <> 0 0 0 450 450 1 0 1 120.74 0 903 <> 427 439 63 427 0 <> <>
  451 3 22.208949 12.723384 25.436809 63 D "A" 24 -0.22000 -0.22000 "ASP " " CB " "    " 6 0 0 808080  ""  0 1 7 <> <> <> 0 0 0 451 451 1 2 1 120.82 0 904 <> 428 440 63 428 0 <> <>
  452 2 23.008210 13.822157 24.769670 63 D "A" 24 0.70000 0.70000 "ASP " " CG " "    " 6 0 0 808080  ""  0 1 7 <> <> <> 0 0 0 452 452 1 0 1 121.06 0 905 <> 429 441 63 429 0 <> <>
  453 15 24.007086 13.542561 24.097129 63 D "A" 70 -0.80000 -0.80000 "ASP " " OD1" "    " 8 0 0 FF2E2E  ""  0 1 7 <> <> <> 0 0 0 453 453 1 0 1 121.71 0 906 <> 430 442 63 430 0 <> <>
  454 18 22.847411 14.980326 25.257669 63 D "A" 70 -0.80000 -0.80000 "ASP " " OD2" "    " 8 -1 0 FF2E2E  ""  0 1 7 <> <> <> 0 0 0 454 454 1 0 1 120.78 0 907 <> 431 443 63 431 0 <> <>
  455 25 21.504870 11.865604 22.259807 64 K "A" 38 -0.50000 -0.50000 "LYS " " N  " "    " 7 0 0 2E2EFF  ""  0 1 7 <> <> <> 0 0 0 455 455 1 1 1 118.79 0 912 <> 432 444 64 432 0 <> <>
  456 3 20.697955 12.461593 21.229366 64 K "A" 24 0.14000 0.14000 "LYS " " CA " "    " 6 0 0 808080  ""  0 1 -1107 FF5A00  <> <> 0 0 0 456 456 1 1 1 116.99 0 913 <> 433 445 64 433 0 <> <>
  457 2 19.501456 11.610152 20.733020 64 K "A" 24 0.50000 0.50000 "LYS " " C  " "    " 6 0 0 808080  ""  0 1 7 <> <> <> 0 0 0 457 457 1 0 1 115.68 0 914 <> 434 446 64 434 0 <> <>
  458 15 19.574038 10.419588 20.792817 64 K "A" 70 -0.50000 -0.50000 "LYS " " O  " "    " 8 0 0 FF2E2E  ""  0 1 7 <> <> <> 0 0 0 458 458 1 0 1 115.58 0 915 <> 435 447 64 435 0 <> <>
  459 3 21.641181 12.860189 20.010581 64 K "A" 24 -0.12000 -0.12000 "LYS " " CB " "    " 6 0 0 808080  ""  0 1 7 <> <> <> 0 0 0 459 459 1 2 1 117.42 0 916 <> 436 448 64 436 0 <> <>
  460 3 22.341935 14.240611 20.042260 64 K "A" 24 -0.12000 -0.12000 "LYS " " CG " "    " 6 0 0 808080  ""  0 1 7 <> <> <> 0 0 0 460 460 1 2 1 117.86 0 917 <> 437 449 64 437 0 <> <>
  461 3 23.027958 14.543123 21.383996 64 K "A" 24 -0.12000 -0.12000 "LYS " " CD " "    " 6 0 0 808080  ""  0 1 7 <> <> <> 0 0 0 461 461 1 2 1 118.94 0 918 <> 438 450 64 438 0 <> <>
  462 3 23.995110 15.715292 21.563907 64 K "A" 24 0.19000 0.19000 "LYS " " CE " "    " 6 0 0 808080  ""  0 1 7 <> <> <> 0 0 0 462 462 1 2 1 119.03 0 919 <> 439 451 64 439 0 <> <>
  463 32 23.518550 17.023489 21.112010 64 K "A" 38 -0.30000 -0.30000 "LYS " " NZ " "    " 7 1 0 2E2EFF  ""  0 1 7 <> <> <> 0 0 0 463 463 1 3 1 119.02 0 920 <> 440 452 64 440 0 <> <>
  464 25 18.528288 12.275388 20.125572 65 S "A" 38 -0.50000 -0.50000 "SER " " N  " "    " 7 0 0 2E2EFF  ""  0 1 7 <> <> <> 0 0 0 464 464 1 1 1 113.85 0 934 <> 441 453 65 441 0 <> <>
  465 3 17.539614 11.743589 19.184911 65 S "A" 24 0.14000 0.14000 "SER " " CA " "    " 6 0 0 808080  ""  0 1 -1107 FF5A00  <> <> 0 0 0 465 465 1 1 1 112.09 0 935 <> 442 454 65 442 0 <> <>
  466 2 18.263796 11.152492 17.966508 65 S "A" 24 0.50000 0.50000 "SER " " C  " "    " 6 0 0 808080  ""  0 1 7 <> <> <> 0 0 0 466 466 1 0 1 111.09 0 936 <> 443 455 65 443 0 <> <>
  467 15 19.242674 11.720329 17.429677 65 S "A" 70 -0.50000 -0.50000 "SER " " O  " "    " 8 0 0 FF2E2E  ""  0 1 7 <> <> <> 0 0 0 467 467 1 0 1 110.25 0 937 <> 444 456 65 444 0 <> <>
  468 3 16.610440 12.961278 18.846931 65 S "A" 24 0.14500 0.14500 "SER " " CB " "    " 6 0 0 808080  ""  0 1 7 <> <> <> 0 0 0 468 468 1 2 1 111.67 0 938 <> 445 457 65 445 0 <> <>
  469 16 17.200259 14.069335 18.197418 65 S "A" 70 -0.68300 -0.68300 "SER " " OG " "    " 8 0 0 FF2E2E  ""  0 1 7 <> <> <> 0 0 0 469 469 1 1 1 111.29 0 939 <> 446 458 65 446 0 <> <>
  470 25 17.668864 10.079175 17.431859 66 L "A" 38 -0.50000 -0.50000 "LEU " " N  " "    " 7 0 0 2E2EFF  ""  1 1 7 <> <> <> 0 0 0 470 470 1 1 1 109.66 0 945 <> 447 459 66 447 0 <> <>
  471 3 18.200129 9.345878 16.254443 66 L "A" 24 0.14000 0.14000 "LEU " " CA " "    " 6 0 0 808080  ""  1 1 -1107 FF5A00  <> <> 0 0 0 471 471 1 1 1 108.29 0 946 <> 448 460 66 448 0 <> <>
  472 2 18.218339 10.197835 14.967544 66 L "A" 24 0.50000 0.50000 "LEU " " C  " "    " 6 0 0 808080  ""  1 1 7 <> <> <> 0 0 0 472 472 1 0 1 108.25 0 947 <> 449 461 66 449 0 <> <>
  473 15 19.118357 10.060873 14.132299 66 L "A" 70 -0.50000 -0.50000 "LEU " " O  " "    " 8 0 0 FF2E2E  ""  1 1 7 <> <> <> 0 0 0 473 473 1 0 1 107.75 0 948 <> 450 462 66 450 0 <> <>
  474 3 17.688355 7.915021 16.147739 66 L "A" 24 -0.12000 -0.12000 "LEU " " CB " "    " 6 0 0 808080  ""  1 1 7 <> <> <> 0 0 0 474 474 1 2 1 106.97 0 949 <> 451 463 66 451 0 <> <>
  475 3 18.535986 6.797385 16.698884 66 L "A" 24 -0.06000 -0.06000 "LEU " " CG " "    " 6 0 0 808080  ""  1 1 7 <> <> <> 0 0 0 475 475 1 1 1 104.86 0 950 <> 452 464 66 452 0 <> <>
  476 3 20.025399 6.777504 16.089950 66 L "A" 24 -0.18000 -0.18000 "LEU " " CD1" "    " 6 0 0 808080  ""  1 1 7 <> <> <> 0 0 0 476 476 1 3 1 103.95 0 951 <> 453 465 66 453 0 <> <>
  477 3 18.700768 6.957240 18.226606 66 L "A" 24 -0.18000 -0.18000 "LEU " " CD2" "    " 6 0 0 808080  ""  1 1 7 <> <> <> 0 0 0 477 477 1 3 1 104.38 0 952 <> 454 466 66 454 0 <> <>
  478 25 17.179741 11.069903 14.890697 67 H "A" 38 -0.50000 -0.50000 "HIE " " N  " "    " 7 0 0 2E2EFF  ""  1 1 7 <> <> <> 0 0 0 478 478 1 1 1 108.4 0 964 <> 455 467 67 455 0 <> <>
  479 3 17.099942 11.950947 13.723818 67 H "A" 24 0.14000 0.14000 "HIE " " CA " "    " 6 0 0 808080  ""  1 1 -1107 FF5A00  <> <> 0 0 0 479 479 1 1 1 108.53 0 965 <> 456 468 67 456 0 <> <>
  480 2 18.297848 12.919173 13.573891 67 H "A" 24 0.50000 0.50000 "HIE " " C  " "    " 6 0 0 808080  ""  1 1 7 <> <> <> 0 0 0 480 480 1 0 1 108.17 0 966 <> 457 469 67 457 0 <> <>
  481 15 18.589879 13.297380 12.454993 67 H "A" 70 -0.50000 -0.50000 "HIE " " O  " "    " 8 0 0 FF2E2E  ""  1 1 7 <> <> <> 0 0 0 481 481 1 0 1 108.43 0 967 <> 458 470 67 458 0 <> <>
  482 3 15.765020 12.645542 13.934423 67 H "A" 24 -0.29700 -0.29700 "HIE " " CB " "    " 6 0 0 808080  ""  1 1 7 <> <> <> 0 0 0 482 482 1 2 1 109.83 0 968 <> 459 471 67 459 0 <> <>
  483 2 14.639972 11.825319 14.557350 67 H "A" 24 0.50400 0.50400 "HIE " " CG " "    " 6 0 0 808080  ""  1 1 7 <> <> <> 0 0 0 483 483 1 0 1 111.72 0 969 <> 460 472 67 460 0 "Flip HIE"  <>
  484 25 14.218902 11.968954 15.837421 67 H "A" 38 -0.56400 -0.56400 "HIE " " ND1" "    " 7 0 0 2E2EFF  ""  1 1 7 <> <> <> 0 0 0 484 484 1 0 1 111.98 0 970 <> 461 473 67 461 0 <> <>
  485 2 13.945786 10.761210 14.024137 67 H "A" 24 -0.26100 -0.26100 "HIE " " CD2" "    " 6 0 0 808080  ""  1 1 7 <> <> <> 0 0 0 485 485 1 1 1 112.65 0 971 <> 462 474 67 462 0 <> <>
  486 2 13.285105 11.058164 16.088559 67 H "A" 24 0.18200 0.18200 "HIE " " CE1" "    " 6 0 0 808080  ""  1 1 7 <> <> <> 0 0 0 486 486 1 1 1 112.8 0 972 <> 463 475 67 463 0 <> <>
  487 25 13.219362 10.266168 15.007910 67 H "A" 38 -0.29100 -0.29100 "HIE " " NE2" "    " 7 0 0 2E2EFF  ""  1 1 7 <> <> <> 0 0 0 487 487 1 1 1 113.37 0 973 <> 464 476 67 464 0 <> <>
  488 25 18.898362 13.300878 14.724592 68 T "A" 38 -0.50000 -0.50000 "THR " " N  " "    " 7 0 0 2E2EFF  ""  1 1 7 <> <> <> 0 0 0 488 488 1 1 1 107.25 0 981 <> 465 477 68 465 0 <> <>
  489 3 20.079831 14.051842 14.754571 68 T "A" 24 0.14000 0.14000 "THR " " CA " "    " 6 0 0 808080  ""  1 1 -1107 FF5A00  <> <> 0 0 0 489 489 1 1 1 106.13 0 982 <> 466 478 68 466 0 <> <>
  490 2 21.295561 13.189858 14.337791 68 T "A" 24 0.50000 0.50000 "THR " " C  " "    " 6 0 0 808080  ""  1 1 7 <> <> <> 0 0 0 490 490 1 0 1 105.3 0 983 <> 467 479 68 467 0 <> <>
  491 15 22.047732 13.691244 13.504647 68 T "A" 70 -0.50000 -0.50000 "THR " " O  " "    " 8 0 0 FF2E2E  ""  1 1 7 <> <> <> 0 0 0 491 491 1 0 1 104.83 0 984 <> 468 480 68 468 0 <> <>
  492 3 20.351098 14.655795 16.189309 68 T "A" 24 0.20500 0.20500 "THR " " CB " "    " 6 0 0 808080  ""  1 1 7 <> <> <> 0 0 0 492 492 1 1 1 106.09 0 985 <> 469 481 68 469 0 <> <>
  493 16 19.183785 15.495060 16.543504 68 T "A" 70 -0.68300 -0.68300 "THR " " OG1" "    " 8 0 0 FF2E2E  ""  1 1 7 <> <> <> 0 0 0 493 493 1 1 1 106.03 0 986 <> 470 482 68 470 0 <> <>
  494 3 21.460959 15.579980 16.161908 68 T "A" 24 -0.18000 -0.18000 "THR " " CG2" "    " 6 0 0 808080  ""  1 1 7 <> <> <> 0 0 0 494 494 1 3 1 106.11 0 987 <> 471 483 68 471 0 <> <>
  495 25 21.331357 12.004313 14.771698 69 L "A" 38 -0.50000 -0.50000 "LEU " " N  " "    " 7 0 0 2E2EFF  ""  1 1 7 <> <> <> 0 0 0 495 495 1 1 1 104.03 0 995 <> 472 484 69 472 0 <> <>
  496 3 22.386042 10.987643 14.560596 69 L "A" 24 0.14000 0.14000 "LEU " " CA " "    " 6 0 0 808080  ""  1 1 -1107 FF5A00  <> <> 0 0 0 496 496 1 1 1 103.52 0 996 <> 473 485 69 473 0 <> <>
  497 2 22.391135 10.462533 13.100057 69 L "A" 24 0.50000 0.50000 "LEU " " C  " "    " 6 0 0 808080  ""  1 1 7 <> <> <> 0 0 0 497 497 1 0 1 103.21 0 997 <> 474 486 69 474 0 <> <>
  498 15 23.465268 10.125236 12.589548 69 L "A" 70 -0.50000 -0.50000 "LEU " " O  " "    " 8 0 0 FF2E2E  ""  1 1 7 <> <> <> 0 0 0 498 498 1 0 1 102.88 0 998 <> 475 487 69 475 0 <> <>
  499 3 22.277682 9.812623 15.603198 69 L "A" 24 -0.12000 -0.12000 "LEU " " CB " "    " 6 0 0 808080  ""  1 1 7 <> <> <> 0 0 0 499 499 1 2 1 103.98 0 999 <> 476 488 69 476 0 <> <>
  500 3 22.532137 10.344709 17.037862 69 L "A" 24 -0.06000 -0.06000 "LEU " " CG " "    " 6 0 0 808080  ""  1 1 7 <> <> <> 0 0 0 500 500 1 1 1 104.83 0 1000 <> 477 489 69 477 0 <> <>
  501 3 22.081189 9.376261 18.159498 69 L "A" 24 -0.18000 -0.18000 "LEU " " CD1" "    " 6 0 0 808080  ""  1 1 7 <> <> <> 0 0 0 501 501 1 3 1 103.98 0 1001 <> 478 490 69 478 0 <> <>
  502 3 23.971528 10.801286 17.282377 69 L "A" 24 -0.18000 -0.18000 "LEU " " CD2" "    " 6 0 0 808080  ""  1 1 7 <> <> <> 0 0 0 502 502 1 3 1 104.88 0 1002 <> 479 491 69 479 0 <> <>
  503 25 21.206667 10.451575 12.487755 70 F "A" 38 -0.50000 -0.50000 "PHE " " N  " "    " 7 0 0 2E2EFF  ""  1 1 7 <> <> <> 0 0 0 503 503 1 1 1 103.16 0 1014 <> 480 492 70 480 0 <> <>
  504 3 21.035138 10.005519 11.089932 70 F "A" 24 0.14000 0.14000 "PHE " " CA " "    " 6 0 0 808080  ""  1 1 -1107 FF5A00  <> <> 0 0 0 504 504 1 1 1 103.17 0 1015 <> 481 493 70 481 0 <> <>
  505 2 21.308337 11.096136 10.059895 70 F "A" 24 0.50000 0.50000 "PHE " " C  " "    " 6 0 0 808080  ""  1 1 7 <> <> <> 0 0 0 505 505 1 0 1 103.59 0 1016 <> 482 494 70 482 0 <> <>
  506 15 21.923838 10.714993 9.036888 70 F "A" 70 -0.50000 -0.50000 "PHE " " O  " "    " 8 0 0 FF2E2E  ""  1 1 7 <> <> <> 0 0 0 506 506 1 0 1 102.69 0 1017 <> 483 495 70 483 0 <> <>
  507 3 19.596283 9.443106 10.813927 70 F "A" 24 -0.00500 -0.00500 "PHE " " CB " "    " 6 0 0 808080  ""  1 1 7 <> <> <> 0 0 0 507 507 1 2 1 102.78 0 1018 <> 484 496 70 484 0 <> <>
  508 2 19.158232 8.177493 11.630737 70 F "A" 24 -0.11500 -0.11500 "PHE " " CG " "    " 6 0 0 808080  ""  1 1 7 <> <> <> 0 0 0 508 508 1 0 1 102.83 0 1019 <> 485 497 70 485 0 <> <>
  509 2 20.141221 7.447632 12.258858 70 F "A" 24 -0.11500 -0.11500 "PHE " " CD1" "    " 6 0 0 808080  ""  1 1 7 <> <> <> 0 0 0 509 509 1 1 1 102.74 0 1020 <> 486 498 70 486 0 <> <>
  510 2 17.861849 7.619107 11.482723 70 F "A" 24 -0.11500 -0.11500 "PHE " " CD2" "    " 6 0 0 808080  ""  1 1 7 <> <> <> 0 0 0 510 510 1 1 1 103.52 0 1021 <> 487 499 70 487 0 <> <>
  511 2 19.943612 6.153546 12.708995 70 F "A" 24 -0.11500 -0.11500 "PHE " " CE1" "    " 6 0 0 808080  ""  1 1 7 <> <> <> 0 0 0 511 511 1 1 1 102.52 0 1022 <> 488 500 70 488 0 <> <>
  512 2 17.671990 6.317414 11.832321 70 F "A" 24 -0.11500 -0.11500 "PHE " " CE2" "    " 6 0 0 808080  ""  1 1 7 <> <> <> 0 0 0 512 512 1 1 1 103.55 0 1023 <> 489 501 70 489 0 <> <>
  513 2 18.673091 5.631388 12.497320 70 F "A" 24 -0.11500 -0.11500 "PHE " " CZ " "    " 6 0 0 808080  ""  1 1 7 <> <> <> 0 0 0 513 513 1 1 1 102.72 0 1024 <> 490 502 70 490 0 <> <>
  514 25 20.984849 12.349959 10.404337 71 G "A" 38 -0.50000 -0.50000 "GLY " " N  " "    " 7 0 0 2E2EFF  ""  1 1 7 <> <> <> 0 0 0 514 514 1 1 1 104.44 0 1034 <> 491 503 71 491 0 <> <>
  515 3 21.012860 13.501238 9.439349 71 G "A" 24 0.08000 0.08000 "GLY " " CA " "    " 6 0 0 808080  ""  1 1 -1107 FF5A00  <> <> 0 0 0 515 515 1 2 1 105.76 0 1035 <> 492 504 71 492 0 <> <>
  516 2 22.410338 13.853602 9.054439 71 G "A" 24 0.50000 0.50000 "GLY " " C  " "    " 6 0 0 808080  ""  1 1 7 <> <> <> 0 0 0 516 516 1 0 1 106.43 0 1036 <> 493 505 71 493 0 <> <>
  517 15 22.706841 13.940555 7.872026 71 G "A" 70 -0.50000 -0.50000 "GLY " " O  " "    " 8 0 0 FF2E2E  ""  1 1 7 <> <> <> 0 0 0 517 517 1 0 1 106.02 0 1037 <> 494 506 71 494 0 <> <>
  518 25 23.298871 13.880278 10.074479 72 D "A" 38 -0.50000 -0.50000 "ASP " " N  " "    " 7 0 0 2E2EFF  ""  1 1 7 <> <> <> 0 0 0 518 518 1 1 1 106.87 0 1041 <> 495 507 72 495 0 <> <>
  519 3 24.709229 13.967138 10.000759 72 D "A" 24 0.14000 0.14000 "ASP " " CA " "    " 6 0 0 808080  ""  1 1 -1107 FF5A00  <> <> 0 0 0 519 519 1 1 1 107.6 0 1042 <> 496 508 72 496 0 <> <>
  520 2 25.259530 12.865134 9.046151 72 D "A" 24 0.50000 0.50000 "ASP " " C  " "    " 6 0 0 808080  ""  1 1 7 <> <> <> 0 0 0 520 520 1 0 1 108.35 0 1043 <> 497 509 72 497 0 <> <>
  521 15 26.150082 13.157716 8.243784 72 D "A" 70 -0.50000 -0.50000 "ASP " " O  " "    " 8 0 0 FF2E2E  ""  1 1 7 <> <> <> 0 0 0 521 521 1 0 1 108.61 0 1044 <> 498 510 72 498 0 <> <>
  522 3 25.364264 13.788268 11.397892 72 D "A" 24 -0.22000 -0.22000 "ASP " " CB " "    " 6 0 0 808080  ""  1 1 7 <> <> <> 0 0 0 522 522 1 2 1 107.8 0 1045 <> 499 511 72 499 0 <> <>
  523 2 24.903777 14.593129 12.564055 72 D "A" 24 0.70000 0.70000 "ASP " " CG " "    " 6 0 0 808080  ""  1 1 7 <> <> <> 0 0 0 523 523 1 0 1 108.05 0 1046 <> 500 512 72 500 0 <> <>
  524 15 24.237576 15.655271 12.355717 72 D "A" 70 -0.80000 -0.80000 "ASP " " OD1" "    " 8 0 0 FF2E2E  ""  1 1 7 <> <> <> 0 0 0 524 524 1 0 1 107.78 0 1047 <> 501 513 72 501 0 <> <>
  525 18 25.459679 14.218013 13.599440 72 D "A" 70 -0.80000 -0.80000 "ASP " " OD2" "    " 8 -1 0 FF2E2E  ""  1 1 7 <> <> <> 0 0 0 525 525 1 0 1 108.94 0 1048 <> 502 514 72 502 0 <> <>
  526 25 24.811450 11.620300 9.150497 73 K "A" 38 -0.50000 -0.50000 "LYS " " N  " "    " 7 0 0 2E2EFF  ""  1 1 7 <> <> <> 0 0 0 526 526 1 1 1 109.04 0 1053 1 503 515 73 503 0 <> <>
  527 3 25.377110 10.550566 8.353457 73 K "A" 24 0.14000 0.14000 "LYS " " CA " "    " 6 0 0 808080  ""  1 1 -1107 FF5A00  <> <> 0 0 0 527 527 1 1 1 110.39 0 1054 1 504 516 73 504 0 <> 1
  528 2 24.918734 10.691889 6.875488 73 K "A" 24 0.50000 0.50000 "LYS " " C  " "    " 6 0 0 808080  ""  1 1 7 <> <> <> 0 0 0 528 528 1 0 1 111.92 0 1055 1 505 517 73 505 0 <> <>
  529 15 25.816805 10.740256 5.993265 73 K "A" 70 -0.50000 -0.50000 "LYS " " O  " "    " 8 0 0 FF2E2E  ""  1 1 7 <> <> <> 0 0 0 529 529 1 0 1 112.54 0 1056 1 506 518 73 506 0 <> <>
  530 25 23.674975 10.805532 6.501956 74 L "A" 38 -0.50000 -0.50000 "LEU " " N  " "    " 7 0 0 2E2EFF  ""  1 1 7 <> <> <> 0 0 0 530 530 1 1 1 113.2 0 1075 <> 507 521 74 507 0 <> <>
  531 3 23.148055 11.043911 5.138908 74 L "A" 24 0.14000 0.14000 "LEU " " CA " "    " 6 0 0 808080  ""  1 1 -1107 FF5A00  <> <> 0 0 0 531 531 1 1 1 114.04 0 1076 <> 508 522 74 508 0 <> <>
  532 2 23.792964 12.325381 4.445062 74 L "A" 24 0.50000 0.50000 "LEU " " C  " "    " 6 0 0 808080  ""  1 1 7 <> <> <> 0 0 0 532 532 1 0 1 115.66 0 1077 <> 509 523 74 509 0 <> <>
  533 15 24.373000 12.305001 3.328338 74 L "A" 70 -0.50000 -0.50000 "LEU " " O  " "    " 8 0 0 FF2E2E  ""  1 1 7 <> <> <> 0 0 0 533 533 1 0 1 115.09 0 1078 <> 510 524 74 510 0 <> <>
  534 3 21.623480 11.320608 5.119910 74 L "A" 24 -0.12000 -0.12000 "LEU " " CB " "    " 6 0 0 808080  ""  1 1 7 <> <> <> 0 0 0 534 534 1 2 1 112.75 0 1079 <> 511 525 74 511 0 <> <>
  535 3 20.713204 10.242830 5.676469 74 L "A" 24 -0.06000 -0.06000 "LEU " " CG " "    " 6 0 0 808080  ""  1 1 7 <> <> <> 0 0 0 535 535 1 1 1 111.61 0 1080 <> 512 526 74 512 0 <> <>
  536 3 19.318289 10.817908 6.002948 74 L "A" 24 -0.18000 -0.18000 "LEU " " CD1" "    " 6 0 0 808080  ""  1 1 7 <> <> <> 0 0 0 536 536 1 3 1 110.56 0 1081 <> 513 527 74 513 0 <> <>
  537 3 20.776965 8.885878 4.906501 74 L "A" 24 -0.18000 -0.18000 "LEU " " CD2" "    " 6 0 0 808080  ""  1 1 7 <> <> <> 0 0 0 537 537 1 3 1 110.84 0 1082 <> 514 528 74 514 0 <> <>
  538 25 23.907477 13.394697 5.272708 75 C "A" 38 -0.50000 -0.50000 "CYS " " N  " "    " 7 0 0 2E2EFF  ""  0 1 7 <> <> <> 0 0 0 538 538 1 1 1 118.14 0 1094 <> 515 529 75 515 0 <> <>
  539 3 24.560690 14.696035 4.940966 75 C "A" 24 0.14000 0.14000 "CYS " " CA " "    " 6 0 0 808080  ""  0 1 -1107 FF5A00  <> <> 0 0 0 539 539 1 1 1 120.9 0 1095 <> 516 530 75 516 0 <> <>
  540 2 26.116124 14.645517 4.843141 75 C "A" 24 0.50000 0.50000 "CYS " " C  " "    " 6 0 0 808080  ""  0 1 7 <> <> <> 0 0 0 540 540 1 0 1 122.69 0 1096 <> 517 531 75 517 0 <> <>
  541 15 26.674376 15.683786 4.530540 75 C "A" 70 -0.50000 -0.50000 "CYS " " O  " "    " 8 0 0 FF2E2E  ""  0 1 7 <> <> <> 0 0 0 541 541 1 0 1 123.04 0 1097 <> 518 532 75 518 0 <> <>
  542 3 23.909268 15.949014 5.663925 75 C "A" 24 0.09750 0.09750 "CYS " " CB " "    " 6 0 0 808080  ""  0 1 7 <> <> <> 0 0 0 542 542 1 2 1 121.24 0 1098 <> 519 533 75 519 0 <> <>
  543 49 22.106520 16.172884 5.473276 75 C "A" 143 -0.21750 -0.21750 "CYS " " SG " "    " 16 0 0 FFFF6B  ""  0 1 7 <> <> <> 0 0 0 543 543 1 0 1 123.36 0 1099 <> 520 534 75 520 0 <> <>
  544 25 26.759020 13.422656 4.894279 76 T "A" 38 -0.50000 -0.50000 "THR " " N  " "    " 7 0 0 2E2EFF  ""  0 1 7 <> <> <> 0 0 0 544 544 1 1 1 124.71 0 1104 <> 521 535 76 521 0 <> <>
  545 3 28.137604 13.275976 4.427321 76 T "A" 24 0.14000 0.14000 "THR " " CA " "    " 6 0 0 808080  ""  0 1 -1107 FF5A00  <> <> 0 0 0 545 545 1 1 1 126.74 0 1105 <> 522 536 76 522 0 <> <>
  546 2 28.302313 13.129064 2.904954 76 T "A" 24 0.50000 0.50000 "THR " " C  " "    " 6 0 0 808080  ""  0 1 7 <> <> <> 0 0 0 546 546 1 0 1 128.23 0 1106 <> 523 537 76 523 0 <> <>
  547 15 29.381350 13.437526 2.293715 76 T "A" 70 -0.50000 -0.50000 "THR " " O  " "    " 8 0 0 FF2E2E  ""  0 1 7 <> <> <> 0 0 0 547 547 1 0 1 128.27 0 1107 <> 524 538 76 524 0 <> <>
  548 3 28.874837 12.117821 5.217284 76 T "A" 24 0.20500 0.20500 "THR " " CB " "    " 6 0 0 808080  ""  0 1 7 <> <> <> 0 0 0 548 548 1 1 1 126.5 0 1108 <> 525 539 76 525 0 <> <>
  549 16 28.350001 10.849759 4.833495 76 T "A" 70 -0.68300 -0.68300 "THR " " OG1" "    " 8 0 0 FF2E2E  ""  0 1 7 <> <> <> 0 0 0 549 549 1 1 1 126.81 0 1109 <> 526 540 76 526 0 <> <>
  550 3 29.136939 12.232564 6.766230 76 T "A" 24 -0.18000 -0.18000 "THR " " CG2" "    " 6 0 0 808080  ""  0 1 7 <> <> <> 0 0 0 550 550 1 3 1 126.35 0 1110 <> 527 541 76 527 0 <> <>
  551 25 27.255679 12.636286 2.217058 77 V "A" 38 -0.50000 -0.50000 "VAL " " N  " "    " 7 0 0 2E2EFF  ""  0 1 7 <> <> <> 0 0 0 551 551 1 1 1 130.13 0 1118 <> 528 542 77 528 0 <> <>
  552 3 27.209500 12.500703 0.720427 77 V "A" 24 0.14000 0.14000 "VAL " " CA " "    " 6 0 0 808080  ""  0 1 -1107 FF5A00  <> <> 0 0 0 552 552 1 1 1 132.4 0 1119 <> 529 543 77 529 0 <> <>
  553 2 26.072249 13.210443 0.048125 77 V "A" 24 0.50000 0.50000 "VAL " " C  " "    " 6 0 0 808080  ""  0 1 7 <> <> <> 0 0 0 553 553 1 0 1 134.07 0 1120 <> 530 544 77 530 0 <> <>
  554 15 26.177046 13.617246 -1.096094 77 V "A" 70 -0.50000 -0.50000 "VAL " " O  " "    " 8 0 0 FF2E2E  ""  0 1 7 <> <> <> 0 0 0 554 554 1 0 1 134.27 0 1121 <> 531 545 77 531 0 <> <>
  555 3 27.201685 10.979879 0.412543 77 V "A" 24 -0.06000 -0.06000 "VAL " " CB " "    " 6 0 0 808080  ""  0 1 7 <> <> <> 0 0 0 555 555 1 1 1 132.24 0 1122 <> 532 546 77 532 0 <> <>
  556 3 28.489060 10.260116 0.754079 77 V "A" 24 -0.18000 -0.18000 "VAL " " CG1" "    " 6 0 0 808080  ""  0 1 7 <> <> <> 0 0 0 556 556 1 3 1 132.69 0 1123 <> 533 547 77 533 0 <> <>
  557 3 25.992583 10.273888 1.022342 77 V "A" 24 -0.18000 -0.18000 "VAL " " CG2" "    " 6 0 0 808080  ""  0 1 7 <> <> <> 0 0 0 557 557 1 3 1 132.07 0 1124 <> 534 548 77 534 0 <> <>
  558 25 25.095465 13.555449 0.891879 78 A "A" 38 -0.50000 -0.50000 "ALA " " N  " "    " 7 0 0 2E2EFF  ""  0 1 7 <> <> <> 0 0 0 558 558 1 1 1 135.52 0 1134 <> 535 549 78 535 0 <> <>
  559 3 23.849415 14.252738 0.445378 78 A "A" 24 0.14000 0.14000 "ALA " " CA " "    " 6 0 0 808080  ""  0 1 -1107 FF5A00  <> <> 0 0 0 559 559 1 1 1 136.59 0 1135 <> 536 550 78 536 0 <> <>
  560 2 24.105977 15.769949 0.248612 78 A "A" 24 0.50000 0.50000 "ALA " " C  " "    " 6 0 0 808080  ""  0 1 7 <> <> <> 0 0 0 560 560 1 0 1 137.66 0 1136 <> 537 551 78 537 0 <> <>
  561 15 23.558623 16.354422 -0.657189 78 A "A" 70 -0.50000 -0.50000 "ALA " " O  " "    " 8 0 0 FF2E2E  ""  0 1 7 <> <> <> 0 0 0 561 561 1 0 1 138.02 0 1137 <> 538 552 78 538 0 <> <>
  562 3 22.653296 13.912523 1.281639 78 A "A" 24 -0.18000 -0.18000 "ALA " " CB " "    " 6 0 0 808080  ""  0 1 7 <> <> <> 0 0 0 562 562 1 3 1 136.49 0 1138 <> 539 553 78 539 0 <> <>
  563 25 25.155373 16.234238 0.943198 79 T "A" 38 -0.50000 -0.50000 "THR " " N  " "    " 7 0 0 2E2EFF  ""  0 1 7 <> <> <> 0 0 0 563 563 1 1 1 138.84 0 1144 <> 540 554 79 540 0 <> <>
  564 3 25.734387 17.519579 0.666561 79 T "A" 24 0.14000 0.14000 "THR " " CA " "    " 6 0 0 808080  ""  0 1 -1107 FF5A00  <> <> 0 0 0 564 564 1 1 1 139.63 0 1145 <> 541 555 79 541 0 <> <>
  565 2 26.481803 17.650398 -0.658260 79 T "A" 24 0.50000 0.50000 "THR " " C  " "    " 6 0 0 808080  ""  0 1 7 <> <> <> 0 0 0 565 565 1 0 1 140.01 0 1146 <> 542 556 79 542 0 <> <>
  566 15 26.561015 18.736498 -1.129935 79 T "A" 70 -0.50000 -0.50000 "THR " " O  " "    " 8 0 0 FF2E2E  ""  0 1 7 <> <> <> 0 0 0 566 566 1 0 1 140.29 0 1147 <> 543 557 79 543 0 <> <>
  567 3 26.647360 17.951288 1.836043 79 T "A" 24 0.20500 0.20500 "THR " " CB " "    " 6 0 0 808080  ""  0 1 7 <> <> <> 0 0 0 567 567 1 1 1 139.73 0 1148 <> 544 558 79 544 0 <> <>
  568 16 25.960620 17.820887 3.059433 79 T "A" 70 -0.68300 -0.68300 "THR " " OG1" "    " 8 0 0 FF2E2E  ""  0 1 7 <> <> <> 0 0 0 568 568 1 1 1 140.02 0 1149 <> 545 559 79 545 0 <> <>
  569 3 27.300963 19.359451 1.704062 79 T "A" 24 -0.18000 -0.18000 "THR " " CG2" "    " 6 0 0 808080  ""  0 1 7 <> <> <> 0 0 0 569 569 1 3 1 139.41 0 1150 <> 546 560 79 546 0 <> <>
  570 25 26.939429 16.548510 -1.276976 80 L "A" 38 -0.50000 -0.50000 "LEU " " N  " "    " 7 0 0 2E2EFF  ""  0 1 7 <> <> <> 0 0 0 570 570 1 1 1 140.23 0 1158 <> 547 561 80 547 0 <> <>
  571 3 27.474911 16.659268 -2.737753 80 L "A" 24 0.14000 0.14000 "LEU " " CA " "    " 6 0 0 808080  ""  0 1 -1107 FF5A00  <> <> 0 0 0 571 571 1 1 1 140.31 0 1159 <> 548 562 80 548 0 <> <>
  572 2 26.320118 17.012425 -3.725045 80 L "A" 24 0.50000 0.50000 "LEU " " C  " "    " 6 0 0 808080  ""  0 1 7 <> <> <> 0 0 0 572 572 1 0 1 140.31 0 1160 <> 549 563 80 549 0 <> <>
  573 15 25.871529 16.310194 -4.556637 80 L "A" 70 -0.50000 -0.50000 "LEU " " O  " "    " 8 0 0 FF2E2E  ""  0 1 7 <> <> <> 0 0 0 573 573 1 0 1 140.72 0 1161 <> 550 564 80 550 0 <> <>
  574 3 28.185721 15.281285 -3.213802 80 L "A" 24 -0.12000 -0.12000 "LEU " " CB " "    " 6 0 0 808080  ""  0 1 7 <> <> <> 0 0 0 574 574 1 2 1 140.39 0 1162 <> 551 565 80 551 0 <> <>
  575 3 29.395289 14.857731 -2.265434 80 L "A" 24 -0.06000 -0.06000 "LEU " " CG " "    " 6 0 0 808080  ""  0 1 7 <> <> <> 0 0 0 575 575 1 1 1 140.71 0 1163 <> 552 566 80 552 0 <> <>
  576 3 29.663104 13.385281 -2.209200 80 L "A" 24 -0.18000 -0.18000 "LEU " " CD1" "    " 6 0 0 808080  ""  0 1 7 <> <> <> 0 0 0 576 576 1 3 1 140.37 0 1164 <> 553 567 80 553 0 <> <>
  577 3 30.653832 15.616679 -2.620619 80 L "A" 24 -0.18000 -0.18000 "LEU " " CD2" "    " 6 0 0 808080  ""  0 1 7 <> <> <> 0 0 0 577 577 1 3 1 140.62 0 1165 <> 554 568 80 554 0 <> <>
  578 25 25.947737 18.330488 -3.735277 81 R "A" 38 -0.50000 -0.50000 "ARG " " N  " "    " 7 0 0 2E2EFF  ""  0 1 7 <> <> <> 0 0 0 578 578 1 1 1 139.91 0 1177 1 555 569 81 555 0 <> <>
  579 3 25.065104 19.050274 -4.561690 81 R "A" 24 0.14000 0.14000 "ARG " " CA " "    " 6 0 0 808080  ""  0 1 -1108 FF7800  <> <> 0 0 0 579 579 1 1 1 139.48 0 1178 1 556 570 81 556 0 <> 1
  580 2 25.028500 18.885018 -6.116225 81 R "A" 24 0.50000 0.50000 "ARG " " C  " "    " 6 0 0 808080  ""  0 1 7 <> <> <> 0 0 0 580 580 1 0 1 139.2 0 1179 1 557 571 81 557 0 <> <>
  581 15 24.009650 19.300703 -6.697543 81 R "A" 70 -0.50000 -0.50000 "ARG " " O  " "    " 8 0 0 FF2E2E  ""  0 1 7 <> <> <> 0 0 0 581 581 1 0 1 138.98 0 1180 1 558 572 81 558 0 <> <>
  582 25 26.092248 18.326349 -6.736802 82 E "A" 38 -0.50000 -0.50000 "GLU " " N  " "    " 7 0 0 2E2EFF  ""  0 1 7 <> <> <> 0 0 0 582 582 1 1 1 138.87 0 1201 1 559 574 82 559 0 <> <>
  583 3 26.216254 18.151850 -8.191984 82 E "A" 24 0.14000 0.14000 "GLU " " CA " "    " 6 0 0 808080  ""  0 1 -1108 FF7800  <> <> 0 0 0 583 583 1 1 1 138.36 0 1202 1 560 575 82 560 0 <> 1
  584 2 25.209593 17.073899 -8.597391 82 E "A" 24 0.50000 0.50000 "GLU " " C  " "    " 6 0 0 808080  ""  0 1 7 <> <> <> 0 0 0 584 584 1 0 1 138.26 0 1203 1 561 576 82 561 0 <> <>
  585 15 24.438061 17.169493 -9.581210 82 E "A" 70 -0.50000 -0.50000 "GLU " " O  " "    " 8 0 0 FF2E2E  ""  0 1 7 <> <> <> 0 0 0 585 585 1 0 1 138.08 0 1204 1 562 577 82 562 0 <> <>
  586 25 25.099032 16.072260 -7.655273 83 T "A" 38 -0.50000 -0.50000 "THR " " N  " "    " 7 0 0 2E2EFF  ""  0 1 7 <> <> <> 0 0 0 586 586 1 1 1 138.25 0 1216 1 563 579 83 563 0 <> <>
  587 3 24.190775 14.875595 -7.698293 83 T "A" 24 0.14000 0.14000 "THR " " CA " "    " 6 0 0 808080  ""  0 1 -1108 FF7800  <> <> 0 0 0 587 587 1 1 1 137.99 0 1217 1 564 580 83 564 0 <> 1
  588 2 22.851084 15.052406 -6.974527 83 T "A" 24 0.50000 0.50000 "THR " " C  " "    " 6 0 0 808080  ""  0 1 7 <> <> <> 0 0 0 588 588 1 0 1 137.84 0 1218 1 565 581 83 565 0 <> <>
  589 15 21.795918 14.753704 -7.496714 83 T "A" 70 -0.50000 -0.50000 "THR " " O  " "    " 8 0 0 FF2E2E  ""  0 1 7 <> <> <> 0 0 0 589 589 1 0 1 138.09 0 1219 1 566 582 83 566 0 <> <>
  590 25 23.000226 15.483154 -5.723206 84 Y "A" 38 -0.50000 -0.50000 "TYR " " N  " "    " 7 0 0 2E2EFF  ""  0 1 7 <> <> <> 0 0 0 590 590 1 1 1 137.52 0 1230 1 567 584 84 567 0 <> <>
  591 3 22.006388 15.521012 -4.652373 84 Y "A" 24 0.14000 0.14000 "TYR " " CA " "    " 6 0 0 808080  ""  0 1 -1108 FF7800  <> <> 0 0 0 591 591 1 1 1 137.11 0 1231 1 568 585 84 568 0 <> 1
  592 2 21.623616 16.931297 -4.212752 84 Y "A" 24 0.50000 0.50000 "TYR " " C  " "    " 6 0 0 808080  ""  0 1 7 <> <> <> 0 0 0 592 592 1 0 1 136.89 0 1232 1 569 586 84 569 0 <> <>
  593 15 21.835366 17.393873 -3.023708 84 Y "A" 70 -0.50000 -0.50000 "TYR " " O  " "    " 8 0 0 FF2E2E  ""  0 1 7 <> <> <> 0 0 0 593 593 1 0 1 137.1 0 1233 1 570 587 84 570 0 <> <>
  594 25 21.343243 17.767758 -5.219948 85 G "A" 38 -0.50000 -0.50000 "GLY " " N  " "    " 7 0 0 2E2EFF  ""  1 1 7 <> <> <> 0 0 0 594 594 1 1 1 136.45 0 1251 <> 571 589 85 571 0 <> <>
  595 3 21.069356 19.173140 -5.030216 85 G "A" 24 0.08000 0.08000 "GLY " " CA " "    " 6 0 0 808080  ""  1 1 -1108 FF7800  <> <> 0 0 0 595 595 1 2 1 135.47 0 1252 <> 572 590 85 572 0 <> <>
  596 2 19.859994 19.479454 -4.104461 85 G "A" 24 0.50000 0.50000 "GLY " " C  " "    " 6 0 0 808080  ""  1 1 7 <> <> <> 0 0 0 596 596 1 0 1 134.69 0 1253 <> 573 591 85 573 0 <> <>
  597 15 19.993781 20.333599 -3.199264 85 G "A" 70 -0.50000 -0.50000 "GLY " " O  " "    " 8 0 0 FF2E2E  ""  1 1 7 <> <> <> 0 0 0 597 597 1 0 1 134.66 0 1254 <> 574 592 85 574 0 <> <>
  598 25 18.717915 18.703354 -4.219762 86 E "A" 38 -0.50000 -0.50000 "GLU " " N  " "    " 7 0 0 2E2EFF  ""  1 1 7 <> <> <> 0 0 0 598 598 1 1 1 133.78 0 1258 1 575 593 86 575 0 <> <>
  599 3 17.589764 19.022331 -3.448550 86 E "A" 24 0.14000 0.14000 "GLU " " CA " "    " 6 0 0 808080  ""  1 1 -1108 FF7800  <> <> 0 0 0 599 599 1 1 1 132.97 0 1259 1 576 594 86 576 0 <> 1
  600 2 17.719708 18.490589 -2.012272 86 E "A" 24 0.50000 0.50000 "GLU " " C  " "    " 6 0 0 808080  ""  1 1 7 <> <> <> 0 0 0 600 600 1 0 1 132.27 0 1260 1 577 595 86 577 0 <> <>
  601 15 17.253943 19.123528 -1.050924 86 E "A" 70 -0.50000 -0.50000 "GLU " " O  " "    " 8 0 0 FF2E2E  ""  1 1 7 <> <> <> 0 0 0 601 601 1 0 1 132.43 0 1261 1 578 596 86 578 0 <> <>
  602 25 18.381892 17.305351 -1.883618 87 M "A" 38 -0.50000 -0.50000 "MET " " N  " "    " 7 0 0 2E2EFF  ""  1 1 7 <> <> <> 0 0 0 602 602 1 1 1 131.25 0 1273 <> 579 598 87 579 0 <> <>
  603 3 18.731621 16.746754 -0.611403 87 M "A" 24 0.14000 0.14000 "MET " " CA " "    " 6 0 0 808080  ""  1 1 -1108 FF7800  <> <> 0 0 0 603 603 1 1 1 129.99 0 1274 <> 580 599 87 580 0 <> <>
  604 2 19.758132 17.620152 0.138830 87 M "A" 24 0.50000 0.50000 "MET " " C  " "    " 6 0 0 808080  ""  1 1 7 <> <> <> 0 0 0 604 604 1 0 1 129.61 0 1275 <> 581 600 87 581 0 <> <>
  605 15 19.609412 17.799370 1.345031 87 M "A" 70 -0.50000 -0.50000 "MET " " O  " "    " 8 0 0 FF2E2E  ""  1 1 7 <> <> <> 0 0 0 605 605 1 0 1 129.44 0 1276 <> 582 601 87 582 0 <> <>
  606 3 19.347086 15.325683 -0.747310 87 M "A" 24 -0.12000 -0.12000 "MET " " CB " "    " 6 0 0 808080  ""  1 1 7 <> <> <> 0 0 0 606 606 1 2 1 129.42 0 1277 <> 583 602 87 583 0 <> <>
  607 3 18.321646 14.348467 -1.424883 87 M "A" 24 0.04750 0.04750 "MET " " CG " "    " 6 0 0 808080  ""  1 1 7 <> <> <> 0 0 0 607 607 1 2 1 129 0 1278 <> 584 603 87 584 0 <> <>
  608 49 17.140347 13.558168 -0.320337 87 M "A" 143 -0.33500 -0.33500 "MET " " SD " "    " 16 0 0 FFFF6B  ""  1 1 7 <> <> <> 0 0 0 608 608 1 0 1 127.03 0 1279 <> 585 604 87 585 0 <> <>
  609 3 16.060078 12.611702 -1.394673 87 M "A" 24 -0.01250 -0.01250 "MET " " CE " "    " 6 0 0 808080  ""  1 1 7 <> <> <> 0 0 0 609 609 1 3 1 128.72 0 1280 <> 586 605 87 586 0 <> <>
  610 25 20.717215 18.314015 -0.541233 88 A "A" 38 -0.50000 -0.50000 "ALA " " N  " "    " 7 0 0 2E2EFF  ""  1 1 7 <> <> <> 0 0 0 610 610 1 1 1 128.88 0 1290 <> 587 606 88 587 0 <> <>
  611 3 21.598202 19.432930 -0.065792 88 A "A" 24 0.14000 0.14000 "ALA " " CA " "    " 6 0 0 808080  ""  1 1 -1108 FF7800  <> <> 0 0 0 611 611 1 1 1 128.07 0 1291 <> 588 607 88 588 0 <> <>
  612 2 20.852473 20.582588 0.600348 88 A "A" 24 0.50000 0.50000 "ALA " " C  " "    " 6 0 0 808080  ""  1 1 7 <> <> <> 0 0 0 612 612 1 0 1 127.77 0 1292 <> 589 608 88 589 0 <> <>
  613 15 21.308737 21.102392 1.659912 88 A "A" 70 -0.50000 -0.50000 "ALA " " O  " "    " 8 0 0 FF2E2E  ""  1 1 7 <> <> <> 0 0 0 613 613 1 0 1 127.23 0 1293 <> 590 609 88 590 0 <> <>
  614 3 22.649268 19.859215 -1.173137 88 A "A" 24 -0.18000 -0.18000 "ALA " " CB " "    " 6 0 0 808080  ""  1 1 7 <> <> <> 0 0 0 614 614 1 3 1 128.17 0 1294 <> 591 610 88 591 0 <> <>
  615 25 19.699248 21.013230 0.023591 89 D "A" 38 -0.50000 -0.50000 "ASP " " N  " "    " 7 0 0 2E2EFF  ""  1 1 7 <> <> <> 0 0 0 615 615 1 1 1 127.6 0 1300 <> 592 611 89 592 0 <> <>
  616 3 18.797381 22.011322 0.627539 89 D "A" 24 0.14000 0.14000 "ASP " " CA " "    " 6 0 0 808080  ""  1 1 -1108 FF7800  <> <> 0 0 0 616 616 1 1 1 126.85 0 1301 <> 593 612 89 593 0 <> <>
  617 2 18.093535 21.590330 1.935515 89 D "A" 24 0.50000 0.50000 "ASP " " C  " "    " 6 0 0 808080  ""  1 1 7 <> <> <> 0 0 0 617 617 1 0 1 126.38 0 1302 <> 594 613 89 594 0 <> <>
  618 15 17.999177 22.386055 2.835804 89 D "A" 70 -0.50000 -0.50000 "ASP " " O  " "    " 8 0 0 FF2E2E  ""  1 1 7 <> <> <> 0 0 0 618 618 1 0 1 126.47 0 1303 <> 595 614 89 595 0 <> <>
  619 3 17.693278 22.523182 -0.311589 89 D "A" 24 -0.22000 -0.22000 "ASP " " CB " "    " 6 0 0 808080  ""  1 1 7 <> <> <> 0 0 0 619 619 1 2 1 126.73 0 1304 <> 596 615 89 596 0 <> <>
  620 2 18.254687 23.445652 -1.410490 89 D "A" 24 0.70000 0.70000 "ASP " " CG " "    " 6 0 0 808080  ""  1 1 7 <> <> <> 0 0 0 620 620 1 0 1 126.55 0 1305 <> 597 616 89 597 0 <> <>
  621 15 19.078810 24.338518 -1.140828 89 D "A" 70 -0.80000 -0.80000 "ASP " " OD1" "    " 8 0 0 FF2E2E  ""  1 1 7 <> <> <> 0 0 0 621 621 1 0 1 126.74 0 1306 <> 598 617 89 598 0 <> <>
  622 18 17.865819 23.316685 -2.565457 89 D "A" 70 -0.80000 -0.80000 "ASP " " OD2" "    " 8 -1 0 FF2E2E  ""  1 1 7 <> <> <> 0 0 0 622 622 1 0 1 125.77 0 1307 <> 599 618 89 599 0 <> <>
  623 25 17.800038 20.335322 2.119258 90 C "A" 38 -0.50000 -0.50000 "CYS " " N  " "    " 7 0 0 2E2EFF  ""  1 1 7 <> <> <> 0 0 0 623 623 1 1 1 125.66 0 1312 <> 600 619 90 600 0 <> <>
  624 3 17.357100 19.729397 3.385326 90 C "A" 24 0.14000 0.14000 "CYS " " CA " "    " 6 0 0 808080  ""  1 1 -1108 FF7800  <> <> 0 0 0 624 624 1 1 1 125.02 0 1313 <> 601 620 90 601 0 <> <>
  625 2 18.478528 19.709387 4.372599 90 C "A" 24 0.50000 0.50000 "CYS " " C  " "    " 6 0 0 808080  ""  1 1 7 <> <> <> 0 0 0 625 625 1 0 1 125.67 0 1314 <> 602 621 90 602 0 <> <>
  626 15 18.217221 19.989390 5.535650 90 C "A" 70 -0.50000 -0.50000 "CYS " " O  " "    " 8 0 0 FF2E2E  ""  1 1 7 <> <> <> 0 0 0 626 626 1 0 1 125.59 0 1315 <> 603 622 90 603 0 <> <>
  627 3 16.801379 18.296242 3.160289 90 C "A" 24 0.09750 0.09750 "CYS " " CB " "    " 6 0 0 808080  ""  1 1 7 <> <> <> 0 0 0 627 627 1 2 1 123.13 0 1316 <> 604 623 90 604 0 <> <>
  628 49 15.168431 18.021111 2.330018 90 C "A" 143 -0.21750 -0.21750 "CYS " " SG " "    " 16 0 0 FFFF6B  ""  1 1 7 <> <> <> 0 0 0 628 628 1 0 1 119.89 0 1317 <> 605 624 90 605 0 <> <>
  629 25 19.715872 19.344719 3.943225 91 C "A" 38 -0.50000 -0.50000 "CYS " " N  " "    " 7 0 0 2E2EFF  ""  1 1 7 <> <> <> 0 0 0 629 629 1 1 1 126.17 0 1322 <> 606 625 91 606 0 <> <>
  630 3 20.893591 19.358330 4.806973 91 C "A" 24 0.14000 0.14000 "CYS " " CA " "    " 6 0 0 808080  ""  1 1 -1108 FF7800  <> <> 0 0 0 630 630 1 1 1 126.21 0 1323 <> 607 626 91 607 0 <> <>
  631 2 21.334416 20.773218 5.298931 91 C "A" 24 0.50000 0.50000 "CYS " " C  " "    " 6 0 0 808080  ""  1 1 7 <> <> <> 0 0 0 631 631 1 0 1 126.7 0 1324 <> 608 627 91 608 0 <> <>
  632 15 21.949063 20.837147 6.355202 91 C "A" 70 -0.50000 -0.50000 "CYS " " O  " "    " 8 0 0 FF2E2E  ""  1 1 7 <> <> <> 0 0 0 632 632 1 0 1 126.75 0 1325 <> 609 628 91 609 0 <> <>
  633 3 22.104767 18.797289 3.945004 91 C "A" 24 0.09750 0.09750 "CYS " " CB " "    " 6 0 0 808080  ""  1 1 7 <> <> <> 0 0 0 633 633 1 2 1 125.3 0 1326 <> 610 629 91 610 0 <> <>
  634 49 21.957562 17.032473 3.630885 91 C "A" 143 -0.21750 -0.21750 "CYS " " SG " "    " 16 0 0 FFFF6B  ""  1 1 7 <> <> <> 0 0 0 634 634 1 0 1 123.55 0 1327 <> 611 630 91 611 0 <> <>
  635 25 20.834969 21.802012 4.651956 92 A "A" 38 -0.50000 -0.50000 "ALA " " N  " "    " 7 0 0 2E2EFF  ""  0 1 7 <> <> <> 0 0 0 635 635 1 1 1 126.75 0 1332 <> 612 631 92 612 0 <> <>
  636 3 21.081923 23.214684 5.025865 92 A "A" 24 0.14000 0.14000 "ALA " " CA " "    " 6 0 0 808080  ""  0 1 -1108 FF7800  <> <> 0 0 0 636 636 1 1 1 126.82 0 1333 <> 613 632 92 613 0 <> <>
  637 2 20.363820 23.521549 6.355250 92 A "A" 24 0.50000 0.50000 "ALA " " C  " "    " 6 0 0 808080  ""  0 1 7 <> <> <> 0 0 0 637 637 1 0 1 126.73 0 1334 <> 614 633 92 614 0 <> <>
  638 15 20.812531 24.395151 7.118026 92 A "A" 70 -0.50000 -0.50000 "ALA " " O  " "    " 8 0 0 FF2E2E  ""  0 1 7 <> <> <> 0 0 0 638 638 1 0 1 127.17 0 1335 <> 615 634 92 615 0 <> <>
  639 3 20.479252 24.142437 4.014818 92 A "A" 24 -0.18000 -0.18000 "ALA " " CB " "    " 6 0 0 808080  ""  0 1 7 <> <> <> 0 0 0 639 639 1 3 1 127.11 0 1336 <> 616 635 92 616 0 <> <>
  640 25 19.204693 22.890690 6.516505 93 K "A" 38 -0.50000 -0.50000 "LYS " " N  " "    " 7 0 0 2E2EFF  ""  0 1 7 <> <> <> 0 0 0 640 640 1 1 1 126.18 0 1342 <> 617 636 93 617 0 <> <>
  641 3 18.367314 23.150677 7.646360 93 K "A" 24 0.14000 0.14000 "LYS " " CA " "    " 6 0 0 808080  ""  0 1 -1108 FF7800  <> <> 0 0 0 641 641 1 1 1 125.91 0 1343 <> 618 637 93 618 0 <> <>
  642 2 18.753106 22.164107 8.824931 93 K "A" 24 0.50000 0.50000 "LYS " " C  " "    " 6 0 0 808080  ""  0 1 7 <> <> <> 0 0 0 642 642 1 0 1 125.68 0 1344 <> 619 638 93 619 0 <> <>
  643 15 19.425807 21.099772 8.565766 93 K "A" 70 -0.50000 -0.50000 "LYS " " O  " "    " 8 0 0 FF2E2E  ""  0 1 7 <> <> <> 0 0 0 643 643 1 0 1 125.26 0 1345 <> 620 639 93 620 0 <> <>
  644 3 16.890364 23.062945 7.236063 93 K "A" 24 -0.12000 -0.12000 "LYS " " CB " "    " 6 0 0 808080  ""  0 1 7 <> <> <> 0 0 0 644 644 1 2 1 126.37 0 1346 <> 621 640 93 621 0 <> <>
  645 3 16.571509 23.553780 5.817635 93 K "A" 24 -0.12000 -0.12000 "LYS " " CG " "    " 6 0 0 808080  ""  0 1 7 <> <> <> 0 0 0 645 645 1 2 1 126.91 0 1347 <> 622 641 93 622 0 <> <>
  646 3 15.085126 23.873858 5.380882 93 K "A" 24 -0.12000 -0.12000 "LYS " " CD " "    " 6 0 0 808080  ""  0 1 7 <> <> <> 0 0 0 646 646 1 2 1 126.95 0 1348 <> 623 642 93 623 0 <> <>
  647 3 15.035444 24.603140 3.989876 93 K "A" 24 0.19000 0.19000 "LYS " " CE " "    " 6 0 0 808080  ""  0 1 7 <> <> <> 0 0 0 647 647 1 2 1 126.87 0 1349 <> 624 643 93 624 0 <> <>
  648 32 13.637973 24.681219 3.583669 93 K "A" 38 -0.30000 -0.30000 "LYS " " NZ " "    " 7 1 0 2E2EFF  ""  0 1 7 <> <> <> 0 0 0 648 648 1 3 1 126.57 0 1350 <> 625 644 93 625 0 <> <>
  649 25 18.273724 22.515843 10.032638 94 Q "A" 38 -0.50000 -0.50000 "GLN " " N  " "    " 7 0 0 2E2EFF  ""  0 1 7 <> <> <> 0 0 0 649 649 1 1 1 125.63 0 1364 1 626 645 94 626 0 <> <>
  650 3 18.666516 21.802382 11.238296 94 Q "A" 24 0.14000 0.14000 "GLN " " CA " "    " 6 0 0 808080  ""  0 1 -1108 FF7800  <> <> 0 0 0 650 650 1 1 1 125.42 0 1365 1 627 646 94 627 0 <> 1
  651 2 17.447428 21.053408 11.670728 94 Q "A" 24 0.50000 0.50000 "GLN " " C  " "    " 6 0 0 808080  ""  0 1 7 <> <> <> 0 0 0 651 651 1 0 1 125.28 0 1366 1 628 647 94 628 0 <> <>
  652 15 16.325739 21.395235 11.401070 94 Q "A" 70 -0.50000 -0.50000 "GLN " " O  " "    " 8 0 0 FF2E2E  ""  0 1 7 <> <> <> 0 0 0 652 652 1 0 1 125.3 0 1367 1 629 648 94 629 0 <> <>
  653 25 17.687899 19.918534 12.358711 95 E "A" 38 -0.50000 -0.50000 "GLU " " N  " "    " 7 0 0 2E2EFF  ""  0 1 7 <> <> <> 0 0 0 653 653 1 1 1 125.16 0 1381 1 630 650 95 630 0 <> <>
  654 3 16.748854 19.005736 13.020800 95 E "A" 24 0.14000 0.14000 "GLU " " CA " "    " 6 0 0 808080  ""  0 1 -1108 FF7800  <> <> 0 0 0 654 654 1 1 1 125.2 0 1382 1 631 651 95 631 0 <> 1
  655 2 15.805578 19.715908 14.052567 95 E "A" 24 0.50000 0.50000 "GLU " " C  " "    " 6 0 0 808080  ""  0 1 7 <> <> <> 0 0 0 655 655 1 0 1 125.33 0 1383 1 632 652 95 632 0 <> <>
  656 15 16.309153 20.634735 14.693549 95 E "A" 70 -0.50000 -0.50000 "GLU " " O  " "    " 8 0 0 FF2E2E  ""  0 1 7 <> <> <> 0 0 0 656 656 1 0 1 125.01 0 1384 1 633 653 95 633 0 <> <>
  657 25 14.488009 19.377577 14.164672 96 P "A" 38 -0.14000 -0.14000 "PRO " " N  " "    " 7 0 0 2E2EFF  ""  0 1 7 <> <> <> 0 0 0 657 657 1 0 1 125.53 0 1396 <> 634 655 96 634 0 <> <>
  658 3 13.766635 18.299071 13.429525 96 P "A" 24 0.01000 0.01000 "PRO " " CA " "    " 6 0 0 808080  ""  0 1 -1108 FF7800  <> <> 0 0 0 658 658 1 1 1 125.72 0 1397 <> 635 656 96 635 0 <> <>
  659 2 13.601024 18.455393 11.930632 96 P "A" 24 0.50000 0.50000 "PRO " " C  " "    " 6 0 0 808080  ""  0 1 7 <> <> <> 0 0 0 659 659 1 0 1 125.67 0 1398 <> 636 657 96 636 0 <> <>
  660 15 13.725078 17.443436 11.241736 96 P "A" 70 -0.50000 -0.50000 "PRO " " O  " "    " 8 0 0 FF2E2E  ""  0 1 7 <> <> <> 0 0 0 660 660 1 0 1 125.75 0 1399 <> 637 658 96 637 0 <> <>
  661 3 12.424915 18.214623 14.207138 96 P "A" 24 -0.12000 -0.12000 "PRO " " CB " "    " 6 0 0 808080  ""  0 1 7 <> <> <> 0 0 0 661 661 1 2 1 125.75 0 1400 <> 638 659 96 638 0 <> <>
  662 3 12.374824 19.527519 15.025218 96 P "A" 24 -0.12000 -0.12000 "PRO " " CG " "    " 6 0 0 808080  ""  0 1 7 <> <> <> 0 0 0 662 662 1 2 1 125.4 0 1401 <> 639 660 96 639 0 <> <>
  663 3 13.776029 19.914778 15.298425 96 P "A" 24 -0.05000 -0.05000 "PRO " " CD " "    " 6 0 0 808080  ""  0 1 7 <> <> <> 0 0 0 663 663 1 2 1 125.42 0 1402 <> 640 661 96 640 0 <> <>
  664 25 13.480470 19.624724 11.364959 97 E "A" 38 -0.50000 -0.50000 "GLU " " N  " "    " 7 0 0 2E2EFF  ""  0 1 7 <> <> <> 0 0 0 664 664 1 1 1 125.26 0 1410 1 641 662 97 641 0 <> <>
  665 3 13.228068 19.891253 9.949005 97 E "A" 24 0.14000 0.14000 "GLU " " CA " "    " 6 0 0 808080  ""  0 1 -1108 FF7800  <> <> 0 0 0 665 665 1 1 1 125.08 0 1411 1 642 663 97 642 0 <> 1
  666 2 14.210940 19.198914 8.975948 97 E "A" 24 0.50000 0.50000 "GLU " " C  " "    " 6 0 0 808080  ""  0 1 7 <> <> <> 0 0 0 666 666 1 0 1 124.92 0 1412 1 643 664 97 643 0 <> <>
  667 15 13.657749 18.604101 7.919946 97 E "A" 70 -0.50000 -0.50000 "GLU " " O  " "    " 8 0 0 FF2E2E  ""  0 1 7 <> <> <> 0 0 0 667 667 1 0 1 124.76 0 1413 1 644 665 97 644 0 <> <>
  668 25 15.481167 19.039126 9.404959 98 R "A" 38 -0.50000 -0.50000 "ARG " " N  " "    " 7 0 0 2E2EFF  ""  1 1 7 <> <> <> 0 0 0 668 668 1 1 1 124.89 0 1425 1 645 667 98 645 0 <> <>
  669 3 16.354373 18.186495 8.626344 98 R "A" 24 0.14000 0.14000 "ARG " " CA " "    " 6 0 0 808080  ""  1 1 -1108 FF7800  <> <> 0 0 0 669 669 1 1 1 124.78 0 1426 1 646 668 98 646 0 <> 1
  670 2 15.819790 16.777018 8.331277 98 R "A" 24 0.50000 0.50000 "ARG " " C  " "    " 6 0 0 808080  ""  1 1 7 <> <> <> 0 0 0 670 670 1 0 1 124.9 0 1427 1 647 669 98 647 0 <> <>
  671 15 15.965998 16.359842 7.186467 98 R "A" 70 -0.50000 -0.50000 "ARG " " O  " "    " 8 0 0 FF2E2E  ""  1 1 7 <> <> <> 0 0 0 671 671 1 0 1 125.37 0 1428 1 648 670 98 648 0 <> <>
  672 25 15.191816 16.002520 9.242452 99 N "A" 38 -0.50000 -0.50000 "ASN " " N  " "    " 7 0 0 2E2EFF  ""  1 1 7 <> <> <> 0 0 0 672 672 1 1 1 124.54 0 1449 <> 649 672 99 649 0 <> <>
  673 3 14.699417 14.639421 8.922413 99 N "A" 24 0.14000 0.14000 "ASN " " CA " "    " 6 0 0 808080  ""  1 1 -1108 FF7800  <> <> 0 0 0 673 673 1 1 1 123.58 0 1450 <> 650 673 99 650 0 <> <>
  674 2 13.260010 14.726919 8.295431 99 N "A" 24 0.50000 0.50000 "ASN " " C  " "    " 6 0 0 808080  ""  1 1 7 <> <> <> 0 0 0 674 674 1 0 1 122.33 0 1451 <> 651 674 99 651 0 <> <>
  675 15 12.948090 13.978375 7.368362 99 N "A" 70 -0.50000 -0.50000 "ASN " " O  " "    " 8 0 0 FF2E2E  ""  1 1 7 <> <> <> 0 0 0 675 675 1 0 1 121.9 0 1452 <> 652 675 99 652 0 <> <>
  676 3 14.650206 13.856368 10.234708 99 N "A" 24 -0.12000 -0.12000 "ASN " " CB " "    " 6 0 0 808080  ""  1 1 7 <> <> <> 0 0 0 676 676 1 2 1 124.41 0 1453 <> 653 676 99 653 0 <> <>
  677 2 13.938210 12.486492 10.236900 99 N "A" 24 0.50000 0.50000 "ASN " " CG " "    " 6 0 0 808080  ""  1 1 7 <> <> <> 0 0 0 677 677 1 0 1 124.84 0 1454 <> 654 677 99 654 0 "Flip"  <>
  678 15 14.136074 11.638263 9.384170 99 N "A" 70 -0.50000 -0.50000 "ASN " " OD1" "    " 8 0 0 FF2E2E  ""  1 1 7 <> <> <> 0 0 0 678 678 1 0 1 126.14 0 1455 <> 655 678 99 655 0 <> <>
  679 25 13.184181 12.206209 11.294112 99 N "A" 38 -0.76000 -0.76000 "ASN " " ND2" "    " 7 0 0 2E2EFF  ""  1 1 7 <> <> <> 0 0 0 679 679 1 2 1 124.91 0 1456 <> 656 679 99 656 0 <> <>
  680 25 12.483705 15.765733 8.591746 100 E "A" 38 -0.50000 -0.50000 "GLU " " N  " "    " 7 0 0 2E2EFF  ""  1 1 7 <> <> <> 0 0 0 680 680 1 1 1 120.52 0 1463 <> 657 680 100 657 0 <> <>
  681 3 11.117620 16.021147 8.065137 100 E "A" 24 0.14000 0.14000 "GLU " " CA " "    " 6 0 0 808080  ""  1 1 -1108 FF7800  <> <> 0 0 0 681 681 1 1 1 119.26 0 1464 <> 658 681 100 658 0 <> <>
  682 2 11.034384 16.443423 6.612288 100 E "A" 24 0.50000 0.50000 "GLU " " C  " "    " 6 0 0 808080  ""  1 1 7 <> <> <> 0 0 0 682 682 1 0 1 118.27 0 1465 <> 659 682 100 659 0 <> <>
  683 15 10.227150 15.929380 5.896580 100 E "A" 70 -0.50000 -0.50000 "GLU " " O  " "    " 8 0 0 FF2E2E  ""  1 1 7 <> <> <> 0 0 0 683 683 1 0 1 118.14 0 1466 <> 660 683 100 660 0 <> <>
  684 3 10.544077 17.195397 8.785469 100 E "A" 24 -0.12000 -0.12000 "GLU " " CB " "    " 6 0 0 808080  ""  1 1 7 <> <> <> 0 0 0 684 684 1 2 1 119.28 0 1467 <> 661 684 100 661 0 <> <>
  685 3 10.517068 16.965141 10.285758 100 E "A" 24 -0.22000 -0.22000 "GLU " " CG " "    " 6 0 0 808080  ""  1 1 7 <> <> <> 0 0 0 685 685 1 2 1 119.55 0 1468 <> 662 685 100 662 0 <> <>
  686 2 9.827427 15.673796 10.821410 100 E "A" 24 0.70000 0.70000 "GLU " " CD " "    " 6 0 0 808080  ""  1 1 7 <> <> <> 0 0 0 686 686 1 0 1 119.94 0 1469 <> 663 686 100 663 0 <> <>
  687 15 8.908676 15.200586 10.157353 100 E "A" 70 -0.80000 -0.80000 "GLU " " OE1" "    " 8 0 0 FF2E2E  ""  1 1 7 <> <> <> 0 0 0 687 687 1 0 1 119.23 0 1470 <> 664 687 100 664 0 <> <>
  688 18 10.299061 15.134414 11.817087 100 E "A" 70 -0.80000 -0.80000 "GLU " " OE2" "    " 8 -1 0 FF2E2E  ""  1 1 7 <> <> <> 0 0 0 688 688 1 0 1 120.59 0 1471 <> 665 688 100 665 0 <> <>
  689 25 12.067614 17.176340 6.184598 101 C "A" 38 -0.50000 -0.50000 "CYS " " N  " "    " 7 0 0 2E2EFF  ""  1 1 7 <> <> <> 0 0 0 689 689 1 1 1 116.61 0 1478 <> 666 689 101 666 0 <> <>
  690 3 12.377617 17.482439 4.829311 101 C "A" 24 0.14000 0.14000 "CYS " " CA " "    " 6 0 0 808080  ""  1 1 -1108 FF7800  <> <> 0 0 0 690 690 1 1 1 114.86 0 1479 <> 667 690 101 667 0 <> <>
  691 2 12.735488 16.245245 4.043795 101 C "A" 24 0.50000 0.50000 "CYS " " C  " "    " 6 0 0 808080  ""  1 1 7 <> <> <> 0 0 0 691 691 1 0 1 112.74 0 1480 <> 668 691 101 668 0 <> <>
  692 15 12.154281 16.051371 2.952603 101 C "A" 70 -0.50000 -0.50000 "CYS " " O  " "    " 8 0 0 FF2E2E  ""  1 1 7 <> <> <> 0 0 0 692 692 1 0 1 112.5 0 1481 <> 669 692 101 669 0 <> <>
  693 3 13.418578 18.623104 4.702707 101 C "A" 24 0.09750 0.09750 "CYS " " CB " "    " 6 0 0 808080  ""  1 1 7 <> <> <> 0 0 0 693 693 1 2 1 116.21 0 1482 <> 670 693 101 670 0 <> <>
  694 49 13.941635 19.369381 3.089970 101 C "A" 143 -0.21750 -0.21750 "CYS " " SG " "    " 16 0 0 FFFF6B  ""  1 1 7 <> <> <> 0 0 0 694 694 1 0 1 118.6 0 1483 <> 671 694 101 671 0 <> <>
  695 25 13.564610 15.392060 4.651487 102 F "A" 38 -0.50000 -0.50000 "PHE " " N  " "    " 7 0 0 2E2EFF  ""  1 1 7 <> <> <> 0 0 0 695 695 1 1 1 109.68 0 1488 1 672 695 102 672 0 <> <>
  696 3 14.109346 14.195840 4.073774 102 F "A" 24 0.14000 0.14000 "PHE " " CA " "    " 6 0 0 808080  ""  1 1 -1108 FF7800  <> <> 0 0 0 696 696 1 1 1 106.57 0 1489 1 673 696 102 673 0 <> 1
  697 2 12.963573 13.144903 3.904124 102 F "A" 24 0.50000 0.50000 "PHE " " C  " "    " 6 0 0 808080  ""  1 1 7 <> <> <> 0 0 0 697 697 1 0 1 104.23 0 1490 1 674 697 102 674 0 <> <>
  698 15 13.022705 12.353263 2.993611 102 F "A" 70 -0.50000 -0.50000 "PHE " " O  " "    " 8 0 0 FF2E2E  ""  1 1 7 <> <> <> 0 0 0 698 698 1 0 1 104.3 0 1491 1 675 698 102 675 0 <> <>
  699 25 12.016265 13.084443 4.844102 103 L "A" 38 -0.50000 -0.50000 "LEU " " N  " "    " 7 0 0 2E2EFF  ""  1 1 7 <> <> <> 0 0 0 699 699 1 1 1 101.34 0 1508 <> 676 700 103 676 0 <> <>
  700 3 10.751291 12.312417 4.778221 103 L "A" 24 0.14000 0.14000 "LEU " " CA " "    " 6 0 0 808080  ""  1 1 -1108 FF7800  <> <> 0 0 0 700 700 1 1 1 98.9 0 1509 <> 677 701 103 677 0 <> <>
  701 2 9.889561 12.688565 3.556775 103 L "A" 24 0.50000 0.50000 "LEU " " C  " "    " 6 0 0 808080  ""  1 1 7 <> <> <> 0 0 0 701 701 1 0 1 96.17 0 1510 <> 678 702 103 678 0 <> <>
  702 15 9.418068 11.748043 2.892020 103 L "A" 70 -0.50000 -0.50000 "LEU " " O  " "    " 8 0 0 FF2E2E  ""  1 1 7 <> <> <> 0 0 0 702 702 1 0 1 94.68 0 1511 <> 679 703 103 679 0 <> <>
  703 3 9.843371 12.596358 5.982656 103 L "A" 24 -0.12000 -0.12000 "LEU " " CB " "    " 6 0 0 808080  ""  1 1 7 <> <> <> 0 0 0 703 703 1 2 1 99.35 0 1512 <> 680 704 103 680 0 <> <>
  704 3 10.142602 11.754063 7.152029 103 L "A" 24 -0.06000 -0.06000 "LEU " " CG " "    " 6 0 0 808080  ""  1 1 7 <> <> <> 0 0 0 704 704 1 1 1 99.02 0 1513 <> 681 705 103 681 0 <> <>
  705 3 9.535403 12.299229 8.435571 103 L "A" 24 -0.18000 -0.18000 "LEU " " CD1" "    " 6 0 0 808080  ""  1 1 7 <> <> <> 0 0 0 705 705 1 3 1 98.69 0 1514 <> 682 706 103 682 0 <> <>
  706 3 9.835501 10.297631 6.876856 103 L "A" 24 -0.18000 -0.18000 "LEU " " CD2" "    " 6 0 0 808080  ""  1 1 7 <> <> <> 0 0 0 706 706 1 3 1 99.01 0 1515 <> 683 707 103 683 0 <> <>
  707 25 9.823914 14.022019 3.306673 104 Q "A" 38 -0.50000 -0.50000 "GLN " " N  " "    " 7 0 0 2E2EFF  ""  1 1 7 <> <> <> 0 0 0 707 707 1 1 1 93.86 0 1527 1 684 708 104 684 0 <> <>
  708 3 9.042371 14.625628 2.216292 104 Q "A" 24 0.14000 0.14000 "GLN " " CA " "    " 6 0 0 808080  ""  1 1 -1109 FF9600  <> <> 0 0 0 708 708 1 1 1 90.98 0 1528 1 685 709 104 685 0 <> 1
  709 2 9.793370 14.444385 0.885177 104 Q "A" 24 0.50000 0.50000 "GLN " " C  " "    " 6 0 0 808080  ""  1 1 7 <> <> <> 0 0 0 709 709 1 0 1 89.45 0 1529 1 686 710 104 686 0 <> <>
  710 15 9.185091 14.325338 -0.153487 104 Q "A" 70 -0.50000 -0.50000 "GLN " " O  " "    " 8 0 0 FF2E2E  ""  1 1 7 <> <> <> 0 0 0 710 710 1 0 1 88.79 0 1530 1 687 711 104 687 0 <> <>
  711 25 11.101122 14.324584 0.916942 105 H "A" 38 -0.50000 -0.50000 "HIS " " N  " "    " 7 0 0 2E2EFF  ""  0 1 7 <> <> <> 0 0 0 711 711 1 1 1 88 0 1544 <> 688 714 105 688 0 <> <>
  712 3 11.945517 14.068565 -0.309729 105 H "A" 24 0.14000 0.14000 "HIS " " CA " "    " 6 0 0 808080  ""  0 1 -1109 FF9600  <> <> 0 0 0 712 712 1 1 1 85.89 0 1545 <> 689 715 105 689 0 <> <>
  713 2 12.105450 12.607177 -0.624541 105 H "A" 24 0.50000 0.50000 "HIS " " C  " "    " 6 0 0 808080  ""  0 1 7 <> <> <> 0 0 0 713 713 1 0 1 84.11 0 1546 <> 690 716 105 690 0 <> <>
  714 15 12.650392 12.362783 -1.694580 105 H "A" 70 -0.50000 -0.50000 "HIS " " O  " "    " 8 0 0 FF2E2E  ""  0 1 7 <> <> <> 0 0 0 714 714 1 0 1 83.27 0 1547 <> 691 717 105 691 0 <> <>
  715 3 13.295657 14.816803 -0.310514 105 H "A" 24 -0.00500 -0.00500 "HIS " " CB " "    " 6 0 0 808080  ""  0 1 7 <> <> <> 0 0 0 715 715 1 2 1 86.87 0 1548 <> 692 718 105 692 0 <> <>
  716 2 13.106698 16.281861 -0.479940 105 H "A" 24 0.01500 0.01500 "HIS " " CG " "    " 6 0 0 808080  ""  0 1 7 <> <> <> 0 0 0 716 716 1 0 1 88.28 0 1549 <> 693 719 105 693 0 "HIS"  <>
  717 25 12.458959 17.028311 0.481045 105 H "A" 38 -0.57000 -0.57000 "HIS " " ND1" "    " 7 0 0 2E2EFF  ""  0 1 7 <> <> <> 0 0 0 717 717 1 1 1 89.23 0 1550 <> 694 720 105 694 0 <> <>
  718 2 13.482059 17.130266 -1.506185 105 H "A" 24 -0.01500 -0.01500 "HIS " " CD2" "    " 6 0 0 808080  ""  0 1 7 <> <> <> 0 0 0 718 718 1 1 1 87.95 0 1551 <> 695 721 105 695 0 <> <>
  719 2 12.355917 18.245976 -0.002539 105 H "A" 24 0.29500 0.29500 "HIS " " CE1" "    " 6 0 0 808080  ""  0 1 7 <> <> <> 0 0 0 719 719 1 1 1 89.01 0 1552 <> 696 722 105 696 0 <> <>
  720 25 13.067692 18.390423 -1.119964 105 H "A" 38 -0.49000 -0.49000 "HIS " " NE2" "    " 7 0 0 2E2EFF  ""  0 1 7 <> <> <> 0 0 0 720 720 1 0 1 88.55 0 1553 <> 697 723 105 697 0 <> <>
  721 25 11.578500 11.566679 0.095908 106 K "A" 38 -0.50000 -0.50000 "LYS " " N  " "    " 7 0 0 2E2EFF  ""  0 1 7 <> <> <> 0 0 0 721 721 1 1 1 83.24 0 1561 <> 698 724 106 698 0 <> <>
  722 3 11.443740 10.200670 -0.437977 106 K "A" 24 0.14000 0.14000 "LYS " " CA " "    " 6 0 0 808080  ""  0 1 -1109 FF9600  <> <> 0 0 0 722 722 1 1 1 83.16 0 1562 <> 699 725 106 699 0 <> <>
  723 2 10.611668 10.283735 -1.800909 106 K "A" 24 0.50000 0.50000 "LYS " " C  " "    " 6 0 0 808080  ""  0 1 7 <> <> <> 0 0 0 723 723 1 0 1 82.44 0 1563 <> 700 726 106 700 0 <> <>
  724 15 9.638311 10.975016 -1.787971 106 K "A" 70 -0.50000 -0.50000 "LYS " " O  " "    " 8 0 0 FF2E2E  ""  0 1 7 <> <> <> 0 0 0 724 724 1 0 1 83.61 0 1564 <> 701 727 106 701 0 <> <>
  725 3 10.650345 9.289889 0.492742 106 K "A" 24 -0.12000 -0.12000 "LYS " " CB " "    " 6 0 0 808080  ""  0 1 7 <> <> <> 0 0 0 725 725 1 2 1 83.81 0 1565 <> 702 728 106 702 0 <> <>
  726 3 11.268432 9.107746 1.810940 106 K "A" 24 -0.12000 -0.12000 "LYS " " CG " "    " 6 0 0 808080  ""  0 1 7 <> <> <> 0 0 0 726 726 1 2 1 83.81 0 1566 <> 703 729 106 703 0 <> <>
  727 3 10.516925 8.148163 2.802474 106 K "A" 24 -0.12000 -0.12000 "LYS " " CD " "    " 6 0 0 808080  ""  0 1 7 <> <> <> 0 0 0 727 727 1 2 1 82.99 0 1567 <> 704 730 106 704 0 <> <>
  728 3 11.387802 7.676504 3.926627 106 K "A" 24 0.19000 0.19000 "LYS " " CE " "    " 6 0 0 808080  ""  0 1 7 <> <> <> 0 0 0 728 728 1 2 1 82.86 0 1568 <> 705 731 106 705 0 <> <>
  729 32 10.711008 6.675958 4.780837 106 K "A" 38 -0.30000 -0.30000 "LYS " " NZ " "    " 7 1 0 2E2EFF  ""  0 1 7 <> <> <> 0 0 0 729 729 1 3 1 84.32 0 1569 <> 706 732 106 706 0 <> <>
  730 25 10.958793 9.521065 -2.851083 107 D "A" 38 -0.50000 -0.50000 "ASP " " N  " "    " 7 0 0 2E2EFF  ""  0 1 7 <> <> <> 0 0 0 730 730 1 1 1 80.9 0 1583 <> 707 733 107 707 0 <> <>
  731 3 10.316279 9.537435 -4.185605 107 D "A" 24 0.14000 0.14000 "ASP " " CA " "    " 6 0 0 808080  ""  0 1 -1109 FF9600  <> <> 0 0 0 731 731 1 1 1 80.23 0 1584 <> 708 734 107 708 0 <> <>
  732 2 9.716809 8.116255 -4.435253 107 D "A" 24 0.50000 0.50000 "ASP " " C  " "    " 6 0 0 808080  ""  0 1 7 <> <> <> 0 0 0 732 732 1 0 1 79.74 0 1585 <> 709 735 107 709 0 <> <>
  733 15 10.472544 7.145338 -4.401674 107 D "A" 70 -0.50000 -0.50000 "ASP " " O  " "    " 8 0 0 FF2E2E  ""  0 1 7 <> <> <> 0 0 0 733 733 1 0 1 80.24 0 1586 <> 710 736 107 710 0 <> <>
  734 3 11.422164 9.815609 -5.251918 107 D "A" 24 -0.22000 -0.22000 "ASP " " CB " "    " 6 0 0 808080  ""  0 1 7 <> <> <> 0 0 0 734 734 1 2 1 82.07 0 1587 <> 711 737 107 711 0 <> <>
  735 2 10.990365 9.734177 -6.690873 107 D "A" 24 0.70000 0.70000 "ASP " " CG " "    " 6 0 0 808080  ""  0 1 7 <> <> <> 0 0 0 735 735 1 0 1 82.26 0 1588 <> 712 738 107 712 0 <> <>
  736 15 9.784340 9.543067 -6.960556 107 D "A" 70 -0.80000 -0.80000 "ASP " " OD1" "    " 8 0 0 FF2E2E  ""  0 1 7 <> <> <> 0 0 0 736 736 1 0 1 83.94 0 1589 <> 713 739 107 713 0 <> <>
  737 18 11.776801 10.225047 -7.525783 107 D "A" 70 -0.80000 -0.80000 "ASP " " OD2" "    " 8 -1 0 FF2E2E  ""  0 1 7 <> <> <> 0 0 0 737 737 1 0 1 80.86 0 1590 <> 714 740 107 714 0 <> <>
  738 25 8.347449 8.146710 -4.589677 108 D "A" 38 -0.50000 -0.50000 "ASP " " N  " "    " 7 0 0 2E2EFF  ""  0 1 7 <> <> <> 0 0 0 738 738 1 1 1 78.73 0 1595 <> 715 741 108 715 0 <> <>
  739 3 7.574017 6.872273 -4.702371 108 D "A" 24 0.14000 0.14000 "ASP " " CA " "    " 6 0 0 808080  ""  0 1 -1109 FF9600  <> <> 0 0 0 739 739 1 1 1 78.89 0 1596 <> 716 742 108 716 0 <> <>
  740 2 7.771229 6.190208 -6.061942 108 D "A" 24 0.50000 0.50000 "ASP " " C  " "    " 6 0 0 808080  ""  0 1 7 <> <> <> 0 0 0 740 740 1 0 1 80.32 0 1597 <> 717 743 108 717 0 <> <>
  741 15 7.453806 4.991117 -6.220820 108 D "A" 70 -0.50000 -0.50000 "ASP " " O  " "    " 8 0 0 FF2E2E  ""  0 1 7 <> <> <> 0 0 0 741 741 1 0 1 79.45 0 1598 <> 718 744 108 718 0 <> <>
  742 3 6.050794 7.065760 -4.422608 108 D "A" 24 -0.22000 -0.22000 "ASP " " CB " "    " 6 0 0 808080  ""  0 1 7 <> <> <> 0 0 0 742 742 1 2 1 77.56 0 1599 <> 719 745 108 719 0 <> <>
  743 2 5.671114 7.313399 -2.978819 108 D "A" 24 0.70000 0.70000 "ASP " " CG " "    " 6 0 0 808080  ""  0 1 7 <> <> <> 0 0 0 743 743 1 0 1 75.76 0 1600 <> 720 746 108 720 0 <> <>
  744 15 5.276329 6.376067 -2.266318 108 D "A" 70 -0.80000 -0.80000 "ASP " " OD1" "    " 8 0 0 FF2E2E  ""  0 1 7 <> <> <> 0 0 0 744 744 1 0 1 73.87 0 1601 <> 721 747 108 721 0 <> <>
  745 18 5.576144 8.459646 -2.572555 108 D "A" 70 -0.80000 -0.80000 "ASP " " OD2" "    " 8 -1 0 FF2E2E  ""  0 1 7 <> <> <> 0 0 0 745 745 1 0 1 75.37 0 1602 <> 722 748 108 722 0 <> <>
  746 25 8.317286 6.974314 -7.043855 109 N "A" 38 -0.50000 -0.50000 "ASN " " N  " "    " 7 0 0 2E2EFF  ""  0 1 7 <> <> <> 0 0 0 746 746 1 1 1 83.54 0 1607 <> 723 749 109 723 0 <> <>
  747 3 8.670099 6.316976 -8.300374 109 N "A" 24 0.14000 0.14000 "ASN " " CA " "    " 6 0 0 808080  ""  0 1 -1109 FF9600  <> <> 0 0 0 747 747 1 1 1 87.96 0 1608 <> 724 750 109 724 0 <> <>
  748 2 10.114192 6.676394 -8.757485 109 N "A" 24 0.50000 0.50000 "ASN " " C  " "    " 6 0 0 808080  ""  0 1 7 <> <> <> 0 0 0 748 748 1 0 1 90.38 0 1609 <> 725 751 109 725 0 <> <>
  749 15 10.187305 7.528846 -9.669080 109 N "A" 70 -0.50000 -0.50000 "ASN " " O  " "    " 8 0 0 FF2E2E  ""  0 1 7 <> <> <> 0 0 0 749 749 1 0 1 91.78 0 1610 <> 726 752 109 726 0 <> <>
  750 3 7.508637 6.605744 -9.257265 109 N "A" 24 -0.12000 -0.12000 "ASN " " CB " "    " 6 0 0 808080  ""  0 1 7 <> <> <> 0 0 0 750 750 1 2 1 88.8 0 1611 <> 727 753 109 727 0 <> <>
  751 2 7.250826 5.642977 -10.394984 109 N "A" 24 0.50000 0.50000 "ASN " " CG " "    " 6 0 0 808080  ""  0 1 7 <> <> <> 0 0 0 751 751 1 0 1 90.21 0 1612 <> 728 754 109 728 0 "Flip"  <>
  752 15 8.172007 4.950453 -10.804324 109 N "A" 70 -0.50000 -0.50000 "ASN " " OD1" "    " 8 0 0 FF2E2E  ""  0 1 7 <> <> <> 0 0 0 752 752 1 0 1 92.11 0 1613 <> 729 755 109 729 0 <> <>
  753 25 6.058088 5.774937 -10.970707 109 N "A" 38 -0.76000 -0.76000 "ASN " " ND2" "    " 7 0 0 2E2EFF  ""  0 1 7 <> <> <> 0 0 0 753 753 1 2 1 90.77 0 1614 <> 730 756 109 730 0 <> <>
  754 25 11.134901 6.012688 -8.161368 110 P "A" 38 -0.14000 -0.14000 "PRO " " N  " "    " 7 0 0 2E2EFF  ""  0 1 7 <> <> <> 0 0 0 754 754 1 0 1 92.08 0 1621 <> 731 757 110 731 0 <> <>
  755 3 12.492465 6.308132 -8.468173 110 P "A" 24 0.01000 0.01000 "PRO " " CA " "    " 6 0 0 808080  ""  0 1 -1109 FF9600  <> <> 0 0 0 755 755 1 1 1 93.17 0 1622 <> 732 758 110 732 0 <> <>
  756 2 12.858916 5.716762 -9.915722 110 P "A" 24 0.50000 0.50000 "PRO " " C  " "    " 6 0 0 808080  ""  0 1 7 <> <> <> 0 0 0 756 756 1 0 1 94.47 0 1623 <> 733 759 110 733 0 <> <>
  757 15 12.393903 4.639877 -10.274260 110 P "A" 70 -0.50000 -0.50000 "PRO " " O  " "    " 8 0 0 FF2E2E  ""  0 1 7 <> <> <> 0 0 0 757 757 1 0 1 94.09 0 1624 <> 734 760 110 734 0 <> <>
  758 3 13.256549 5.564392 -7.393937 110 P "A" 24 -0.12000 -0.12000 "PRO " " CB " "    " 6 0 0 808080  ""  0 1 7 <> <> <> 0 0 0 758 758 1 2 1 92.87 0 1625 <> 735 761 110 735 0 <> <>
  759 3 12.497668 4.249106 -7.153488 110 P "A" 24 -0.12000 -0.12000 "PRO " " CG " "    " 6 0 0 808080  ""  0 1 7 <> <> <> 0 0 0 759 759 1 2 1 93.55 0 1626 <> 736 762 110 736 0 <> <>
  760 3 11.074008 4.797725 -7.261825 110 P "A" 24 -0.05000 -0.05000 "PRO " " CD " "    " 6 0 0 808080  ""  0 1 7 <> <> <> 0 0 0 760 760 1 2 1 92.76 0 1627 <> 737 763 110 737 0 <> <>
  761 25 13.842372 6.380294 -10.563251 111 N "A" 38 -0.50000 -0.50000 "ASN " " N  " "    " 7 0 0 2E2EFF  ""  0 1 7 <> <> <> 0 0 0 761 761 1 1 1 95.27 0 1635 1 738 764 111 738 0 <> <>
  762 3 14.390194 6.051793 -11.886101 111 N "A" 24 0.14000 0.14000 "ASN " " CA " "    " 6 0 0 808080  ""  0 1 -1109 FF9600  <> <> 0 0 0 762 762 1 1 1 96.04 0 1636 1 739 765 111 739 0 <> 1
  763 2 15.636908 5.212103 -11.719805 111 N "A" 24 0.50000 0.50000 "ASN " " C  " "    " 6 0 0 808080  ""  0 1 7 <> <> <> 0 0 0 763 763 1 0 1 96.88 0 1637 1 740 766 111 740 0 <> <>
  764 15 16.694428 5.843147 -11.721657 111 N "A" 70 -0.50000 -0.50000 "ASN " " O  " "    " 8 0 0 FF2E2E  ""  0 1 7 <> <> <> 0 0 0 764 764 1 0 1 97.59 0 1638 1 741 767 111 741 0 <> <>
  765 25 15.477855 3.947001 -11.323722 112 L "A" 38 -0.50000 -0.50000 "LEU " " N  " "    " 7 0 0 2E2EFF  ""  0 1 7 <> <> <> 0 0 0 765 765 1 1 1 98.02 0 1649 <> 742 769 112 742 0 <> <>
  766 3 16.596297 3.067318 -10.938039 112 L "A" 24 0.14000 0.14000 "LEU " " CA " "    " 6 0 0 808080  ""  0 1 -1109 FF9600  <> <> 0 0 0 766 766 1 1 1 99.19 0 1650 <> 743 770 112 743 0 <> <>
  767 2 16.797360 2.112517 -12.167708 112 L "A" 24 0.50000 0.50000 "LEU " " C  " "    " 6 0 0 808080  ""  0 1 7 <> <> <> 0 0 0 767 767 1 0 1 100.05 0 1651 <> 744 771 112 744 0 <> <>
  768 15 15.821964 1.859820 -12.914813 112 L "A" 70 -0.50000 -0.50000 "LEU " " O  " "    " 8 0 0 FF2E2E  ""  0 1 7 <> <> <> 0 0 0 768 768 1 0 1 98.8 0 1652 <> 745 772 112 745 0 <> <>
  769 3 16.289601 2.410882 -9.568823 112 L "A" 24 -0.12000 -0.12000 "LEU " " CB " "    " 6 0 0 808080  ""  0 1 7 <> <> <> 0 0 0 769 769 1 2 1 99.14 0 1653 <> 746 773 112 746 0 <> <>
  770 3 16.374646 3.410371 -8.363658 112 L "A" 24 -0.06000 -0.06000 "LEU " " CG " "    " 6 0 0 808080  ""  0 1 7 <> <> <> 0 0 0 770 770 1 1 1 99.1 0 1654 <> 747 774 112 747 0 <> <>
  771 3 15.810030 2.797446 -7.045054 112 L "A" 24 -0.18000 -0.18000 "LEU " " CD1" "    " 6 0 0 808080  ""  0 1 7 <> <> <> 0 0 0 771 771 1 3 1 100.04 0 1655 <> 748 775 112 748 0 <> <>
  772 3 17.762826 3.980941 -8.224182 112 L "A" 24 -0.18000 -0.18000 "LEU " " CD2" "    " 6 0 0 808080  ""  0 1 7 <> <> <> 0 0 0 772 772 1 3 1 99.71 0 1656 <> 749 776 112 749 0 <> <>
  773 25 17.971608 1.461173 -12.236696 113 P "A" 38 -0.14000 -0.14000 "PRO " " N  " "    " 7 0 0 2E2EFF  ""  0 1 7 <> <> <> 0 0 0 773 773 1 0 1 101.74 0 1668 <> 750 777 113 750 0 <> <>
  774 3 17.987008 0.209942 -12.988207 113 P "A" 24 0.01000 0.01000 "PRO " " CA " "    " 6 0 0 808080  ""  0 1 -1109 FF9600  <> <> 0 0 0 774 774 1 1 1 102.69 0 1669 <> 751 778 113 751 0 <> <>
  775 2 17.032527 -0.787033 -12.364674 113 P "A" 24 0.50000 0.50000 "PRO " " C  " "    " 6 0 0 808080  ""  0 1 7 <> <> <> 0 0 0 775 775 1 0 1 102.99 0 1670 <> 752 779 113 752 0 <> <>
  776 15 16.774436 -0.706416 -11.083536 113 P "A" 70 -0.50000 -0.50000 "PRO " " O  " "    " 8 0 0 FF2E2E  ""  0 1 7 <> <> <> 0 0 0 776 776 1 0 1 102.85 0 1671 <> 753 780 113 753 0 <> <>
  777 3 19.506383 -0.169551 -12.895501 113 P "A" 24 -0.12000 -0.12000 "PRO " " CB " "    " 6 0 0 808080  ""  0 1 7 <> <> <> 0 0 0 777 777 1 2 1 102.78 0 1672 <> 754 781 113 754 0 <> <>
  778 3 20.026433 0.592414 -11.623534 113 P "A" 24 -0.12000 -0.12000 "PRO " " CG " "    " 6 0 0 808080  ""  0 1 7 <> <> <> 0 0 0 778 778 1 2 1 102.86 0 1673 <> 755 782 113 755 0 <> <>
  779 3 19.254515 1.839006 -11.617186 113 P "A" 24 -0.05000 -0.05000 "PRO " " CD " "    " 6 0 0 808080  ""  0 1 7 <> <> <> 0 0 0 779 779 1 2 1 101.99 0 1674 <> 756 783 113 756 0 <> <>
  780 25 16.786175 -1.896325 -13.060006 114 R "A" 38 -0.50000 -0.50000 "ARG " " N  " "    " 7 0 0 2E2EFF  ""  0 1 7 <> <> <> 0 0 0 780 780 1 1 1 104.26 0 1682 1 757 784 114 757 0 <> <>
  781 3 15.781334 -2.914568 -12.622827 114 R "A" 24 0.14000 0.14000 "ARG " " CA " "    " 6 0 0 808080  ""  0 1 -1109 FF9600  <> <> 0 0 0 781 781 1 1 1 105.95 0 1683 1 758 785 114 758 0 <> 1
  782 2 16.406384 -4.031608 -11.807141 114 R "A" 24 0.50000 0.50000 "ARG " " C  " "    " 6 0 0 808080  ""  0 1 7 <> <> <> 0 0 0 782 782 1 0 1 106.76 0 1684 1 759 786 114 759 0 <> <>
  783 15 17.629206 -4.186083 -11.857330 114 R "A" 70 -0.50000 -0.50000 "ARG " " O  " "    " 8 0 0 FF2E2E  ""  0 1 7 <> <> <> 0 0 0 783 783 1 0 1 107.04 0 1685 1 760 787 114 760 0 <> <>
  784 25 15.586983 -4.650595 -10.921729 115 L "A" 38 -0.50000 -0.50000 "LEU " " N  " "    " 7 0 0 2E2EFF  ""  0 1 7 <> <> <> 0 0 0 784 784 1 1 1 107.46 0 1706 <> 761 789 115 761 0 <> <>
  785 3 16.030249 -5.631976 -9.906655 115 L "A" 24 0.14000 0.14000 "LEU " " CA " "    " 6 0 0 808080  ""  0 1 -1109 FF9600  <> <> 0 0 0 785 785 1 1 1 108.23 0 1707 <> 762 790 115 762 0 <> <>
  786 2 15.901619 -7.080510 -10.565112 115 L "A" 24 0.50000 0.50000 "LEU " " C  " "    " 6 0 0 808080  ""  0 1 7 <> <> <> 0 0 0 786 786 1 0 1 108.77 0 1708 <> 763 791 115 763 0 <> <>
  787 15 14.982229 -7.840010 -10.258764 115 L "A" 70 -0.50000 -0.50000 "LEU " " O  " "    " 8 0 0 FF2E2E  ""  0 1 7 <> <> <> 0 0 0 787 787 1 0 1 108.56 0 1709 <> 764 792 115 764 0 <> <>
  788 3 15.108172 -5.548291 -8.628285 115 L "A" 24 -0.12000 -0.12000 "LEU " " CB " "    " 6 0 0 808080  ""  0 1 7 <> <> <> 0 0 0 788 788 1 2 1 108.24 0 1710 <> 765 793 115 765 0 <> <>
  789 3 15.499493 -6.501926 -7.551064 115 L "A" 24 -0.06000 -0.06000 "LEU " " CG " "    " 6 0 0 808080  ""  0 1 7 <> <> <> 0 0 0 789 789 1 1 1 108.68 0 1711 <> 766 794 115 766 0 <> <>
  790 3 16.967516 -6.418435 -7.116472 115 L "A" 24 -0.18000 -0.18000 "LEU " " CD1" "    " 6 0 0 808080  ""  0 1 7 <> <> <> 0 0 0 790 790 1 3 1 108.76 0 1712 <> 767 795 115 767 0 <> <>
  791 3 14.475254 -6.313499 -6.378441 115 L "A" 24 -0.18000 -0.18000 "LEU " " CD2" "    " 6 0 0 808080  ""  0 1 7 <> <> <> 0 0 0 791 791 1 3 1 108.79 0 1713 <> 768 796 115 768 0 <> <>
  792 25 16.963818 -7.270912 -11.335946 116 V "A" 38 -0.50000 -0.50000 "VAL " " N  " "    " 7 0 0 2E2EFF  ""  0 1 7 <> <> <> 0 0 0 792 792 1 1 1 110.05 0 1725 <> 769 797 116 769 0 <> <>
  793 3 17.375329 -8.521399 -12.049860 116 V "A" 24 0.14000 0.14000 "VAL " " CA " "    " 6 0 0 808080  ""  0 1 -1109 FF9600  <> <> 0 0 0 793 793 1 1 1 111.61 0 1726 <> 770 798 116 770 0 <> <>
  794 2 17.877944 -9.604569 -11.046393 116 V "A" 24 0.50000 0.50000 "VAL " " C  " "    " 6 0 0 808080  ""  0 1 7 <> <> <> 0 0 0 794 794 1 0 1 111.7 0 1727 <> 771 799 116 771 0 <> <>
  795 15 18.523566 -9.302963 -10.001226 116 V "A" 70 -0.50000 -0.50000 "VAL " " O  " "    " 8 0 0 FF2E2E  ""  0 1 7 <> <> <> 0 0 0 795 795 1 0 1 111.6 0 1728 <> 772 800 116 772 0 <> <>
  796 3 18.475421 -8.141269 -13.108920 116 V "A" 24 -0.06000 -0.06000 "VAL " " CB " "    " 6 0 0 808080  ""  0 1 7 <> <> <> 0 0 0 796 796 1 1 1 111.97 0 1729 <> 773 801 116 773 0 <> <>
  797 3 19.763875 -7.698403 -12.457988 116 V "A" 24 -0.18000 -0.18000 "VAL " " CG1" "    " 6 0 0 808080  ""  0 1 7 <> <> <> 0 0 0 797 797 1 3 1 111.69 0 1730 <> 774 802 116 774 0 <> <>
  798 3 18.868130 -9.301768 -14.122578 116 V "A" 24 -0.18000 -0.18000 "VAL " " CG2" "    " 6 0 0 808080  ""  0 1 7 <> <> <> 0 0 0 798 798 1 3 1 112.17 0 1731 <> 775 803 116 775 0 <> <>
  799 25 17.613030 -10.846301 -11.409490 117 R "A" 38 -0.50000 -0.50000 "ARG " " N  " "    " 7 0 0 2E2EFF  ""  0 1 7 <> <> <> 0 0 0 799 799 1 1 1 111.76 0 1741 <> 776 804 117 776 0 <> <>
  800 3 18.140582 -12.018848 -10.678878 117 R "A" 24 0.14000 0.14000 "ARG " " CA " "    " 6 0 0 808080  ""  0 1 -1109 FF9600  <> <> 0 0 0 800 800 1 1 1 112.38 0 1742 <> 777 805 117 777 0 <> <>
  801 2 18.864836 -12.998406 -11.634187 117 R "A" 24 0.50000 0.50000 "ARG " " C  " "    " 6 0 0 808080  ""  0 1 7 <> <> <> 0 0 0 801 801 1 0 1 112.32 0 1743 <> 778 806 117 778 0 <> <>
  802 15 18.165743 -13.463598 -12.501585 117 R "A" 70 -0.50000 -0.50000 "ARG " " O  " "    " 8 0 0 FF2E2E  ""  0 1 7 <> <> <> 0 0 0 802 802 1 0 1 112.6 0 1744 <> 779 807 117 779 0 <> <>
  803 3 16.887602 -12.648679 -9.927794 117 R "A" 24 -0.12000 -0.12000 "ARG " " CB " "    " 6 0 0 808080  ""  0 1 7 <> <> <> 0 0 0 803 803 1 2 1 112.62 0 1745 <> 780 808 117 780 0 <> <>
  804 3 15.546507 -12.735165 -10.659599 117 R "A" 24 -0.05000 -0.05000 "ARG " " CG " "    " 6 0 0 808080  ""  0 1 7 <> <> <> 0 0 0 804 804 1 2 1 112.33 0 1746 <> 781 809 117 781 0 <> <>
  805 3 14.530021 -13.580378 -10.011901 117 R "A" 24 0.19000 0.19000 "ARG " " CD " "    " 6 0 0 808080  ""  0 1 7 <> <> <> 0 0 0 805 805 1 2 1 112.9 0 1747 <> 782 810 117 782 0 <> <>
  806 25 13.332479 -13.659954 -10.927213 117 R "A" 38 -0.69997 -0.69997 "ARG " " NE " "    " 7 0 0 2E2EFF  ""  0 1 7 <> <> <> 0 0 0 806 806 1 1 1 114.81 0 1748 <> 783 811 117 783 0 <> <>
  807 2 12.049849 -13.668084 -10.552809 117 R "A" 24 0.63990 0.63990 "ARG " " CZ " "    " 6 0 0 808080  ""  0 1 7 <> <> <> 0 0 0 807 807 1 0 1 115.78 0 1749 <> 784 812 117 784 0 <> <>
  808 25 11.705868 -13.576510 -9.260159 117 R "A" 38 -0.79997 -0.79997 "ARG " " NH1" "    " 7 0 0 2E2EFF  ""  0 1 7 <> <> <> 0 0 0 808 808 1 2 1 115.53 0 1750 <> 785 813 117 785 0 <> <>
  809 31 11.075626 -13.865241 -11.380806 117 R "A" 38 -0.79997 -0.79997 "ARG " " NH2" "    " 7 1 0 2E2EFF  ""  0 1 7 <> <> <> 0 0 0 809 809 1 2 1 115.84 0 1751 <> 786 814 117 786 0 <> <>
  810 25 20.169238 -13.161717 -11.595869 118 P "A" 38 -0.14000 -0.14000 "PRO " " N  " "    " 7 0 0 2E2EFF  ""  0 1 7 <> <> <> 0 0 0 810 810 1 0 1 111.91 0 1765 <> 787 815 118 787 0 <> <>
  811 3 20.776578 -14.209278 -12.335432 118 P "A" 24 0.01000 0.01000 "PRO " " CA " "    " 6 0 0 808080  ""  0 1 -1109 FF9600  <> <> 0 0 0 811 811 1 1 1 110.95 0 1766 <> 788 816 118 788 0 <> <>
  812 2 20.456107 -15.619695 -11.797898 118 P "A" 24 0.50000 0.50000 "PRO " " C  " "    " 6 0 0 808080  ""  0 1 7 <> <> <> 0 0 0 812 812 1 0 1 110.04 0 1767 <> 789 817 118 789 0 <> <>
  813 15 19.501349 -15.894093 -11.021743 118 P "A" 70 -0.50000 -0.50000 "PRO " " O  " "    " 8 0 0 FF2E2E  ""  0 1 7 <> <> <> 0 0 0 813 813 1 0 1 110.46 0 1768 <> 790 818 118 790 0 <> <>
  814 3 22.288231 -13.717228 -12.276213 118 P "A" 24 -0.12000 -0.12000 "PRO " " CB " "    " 6 0 0 808080  ""  0 1 7 <> <> <> 0 0 0 814 814 1 2 1 110.81 0 1769 <> 791 819 118 791 0 <> <>
  815 3 22.489405 -13.030882 -10.947859 118 P "A" 24 -0.12000 -0.12000 "PRO " " CG " "    " 6 0 0 808080  ""  0 1 7 <> <> <> 0 0 0 815 815 1 2 1 111.26 0 1770 <> 792 820 118 792 0 <> <>
  816 3 21.127514 -12.421950 -10.718281 118 P "A" 24 -0.05000 -0.05000 "PRO " " CD " "    " 6 0 0 808080  ""  0 1 7 <> <> <> 0 0 0 816 816 1 2 1 111.8 0 1771 <> 793 821 118 793 0 <> <>
  817 25 21.142846 -16.617227 -12.410372 119 E "A" 38 -0.50000 -0.50000 "GLU " " N  " "    " 7 0 0 2E2EFF  ""  0 1 7 <> <> <> 0 0 0 817 817 1 1 1 108.8 0 1779 <> 794 822 119 794 0 <> <>
  818 3 21.077082 -18.068161 -12.158354 119 E "A" 24 0.14000 0.14000 "GLU " " CA " "    " 6 0 0 808080  ""  0 1 -1109 FF9600  <> <> 0 0 0 818 818 1 1 1 107.89 0 1780 <> 795 823 119 795 0 <> <>
  819 2 21.031216 -18.491552 -10.658176 119 E "A" 24 0.50000 0.50000 "GLU " " C  " "    " 6 0 0 808080  ""  0 1 7 <> <> <> 0 0 0 819 819 1 0 1 106.86 0 1781 <> 796 824 119 796 0 <> <>
  820 15 21.760500 -17.859886 -9.831181 119 E "A" 70 -0.50000 -0.50000 "GLU " " O  " "    " 8 0 0 FF2E2E  ""  0 1 7 <> <> <> 0 0 0 820 820 1 0 1 106.51 0 1782 <> 797 825 119 797 0 <> <>
  821 3 22.322686 -18.583116 -12.919973 119 E "A" 24 -0.12000 -0.12000 "GLU " " CB " "    " 6 0 0 808080  ""  0 1 7 <> <> <> 0 0 0 821 821 1 2 1 108.97 0 1783 <> 798 826 119 798 0 <> <>
  822 3 22.533654 -18.158647 -14.328695 119 E "A" 24 -0.22000 -0.22000 "GLU " " CG " "    " 6 0 0 808080  ""  0 1 7 <> <> <> 0 0 0 822 822 1 2 1 109.89 0 1784 <> 799 827 119 799 0 <> <>
  823 2 21.356650 -18.477911 -15.198036 119 E "A" 24 0.70000 0.70000 "GLU " " CD " "    " 6 0 0 808080  ""  0 1 7 <> <> <> 0 0 0 823 823 1 0 1 110.06 0 1785 <> 800 828 119 800 0 <> <>
  824 15 21.310238 -19.695347 -15.579233 119 E "A" 70 -0.80000 -0.80000 "GLU " " OE1" "    " 8 0 0 FF2E2E  ""  0 1 7 <> <> <> 0 0 0 824 824 1 0 1 110.59 0 1786 <> 801 829 119 801 0 <> <>
  825 18 20.463530 -17.633346 -15.518381 119 E "A" 70 -0.80000 -0.80000 "GLU " " OE2" "    " 8 -1 0 FF2E2E  ""  0 1 7 <> <> <> 0 0 0 825 825 1 0 1 110.47 0 1787 <> 802 830 119 802 0 <> <>
  826 25 20.195618 -19.477642 -10.274393 120 V "A" 38 -0.50000 -0.50000 "VAL " " N  " "    " 7 0 0 2E2EFF  ""  1 1 7 <> <> <> 0 0 0 826 826 1 1 1 106.13 0 1794 <> 803 831 120 803 0 <> <>
  827 3 20.068045 -19.895553 -8.855933 120 V "A" 24 0.14000 0.14000 "VAL " " CA " "    " 6 0 0 808080  ""  1 1 -1109 FF9600  <> <> 0 0 0 827 827 1 1 1 105.83 0 1795 <> 804 832 120 804 0 <> <>
  828 2 21.428206 -20.159488 -8.114412 120 V "A" 24 0.50000 0.50000 "VAL " " C  " "    " 6 0 0 808080  ""  1 1 7 <> <> <> 0 0 0 828 828 1 0 1 105.14 0 1796 <> 805 833 120 805 0 <> <>
  829 15 21.766724 -19.554155 -7.107243 120 V "A" 70 -0.50000 -0.50000 "VAL " " O  " "    " 8 0 0 FF2E2E  ""  1 1 7 <> <> <> 0 0 0 829 829 1 0 1 104.91 0 1797 <> 806 834 120 806 0 <> <>
  830 3 19.165011 -21.155788 -8.690088 120 V "A" 24 -0.06000 -0.06000 "VAL " " CB " "    " 6 0 0 808080  ""  1 1 7 <> <> <> 0 0 0 830 830 1 1 1 106.14 0 1798 <> 807 835 120 807 0 <> <>
  831 3 19.011656 -21.711544 -7.284383 120 V "A" 24 -0.18000 -0.18000 "VAL " " CG1" "    " 6 0 0 808080  ""  1 1 7 <> <> <> 0 0 0 831 831 1 3 1 105.46 0 1799 <> 808 836 120 808 0 <> <>
  832 3 17.759945 -20.806175 -9.344545 120 V "A" 24 -0.18000 -0.18000 "VAL " " CG2" "    " 6 0 0 808080  ""  1 1 7 <> <> <> 0 0 0 832 832 1 3 1 106.22 0 1800 <> 809 837 120 809 0 <> <>
  833 25 22.165078 -21.073257 -8.809290 121 D "A" 38 -0.50000 -0.50000 "ASP " " N  " "    " 7 0 0 2E2EFF  ""  1 1 7 <> <> <> 0 0 0 833 833 1 1 1 104.21 0 1810 <> 810 838 121 810 0 <> <>
  834 3 23.570996 -21.450935 -8.361375 121 D "A" 24 0.14000 0.14000 "ASP " " CA " "    " 6 0 0 808080  ""  1 1 -1109 FF9600  <> <> 0 0 0 834 834 1 1 1 103 0 1811 <> 811 839 121 811 0 <> <>
  835 2 24.535859 -20.277147 -8.281134 121 D "A" 24 0.50000 0.50000 "ASP " " C  " "    " 6 0 0 808080  ""  1 1 7 <> <> <> 0 0 0 835 835 1 0 1 101.57 0 1812 <> 812 840 121 812 0 <> <>
  836 15 25.418110 -20.256054 -7.445816 121 D "A" 70 -0.50000 -0.50000 "ASP " " O  " "    " 8 0 0 FF2E2E  ""  1 1 7 <> <> <> 0 0 0 836 836 1 0 1 100.94 0 1813 <> 813 841 121 813 0 <> <>
  837 3 24.256405 -22.473020 -9.245079 121 D "A" 24 -0.22000 -0.22000 "ASP " " CB " "    " 6 0 0 808080  ""  1 1 7 <> <> <> 0 0 0 837 837 1 2 1 104.9 0 1814 <> 814 842 121 814 0 <> <>
  838 2 23.573350 -23.844276 -9.379989 121 D "A" 24 0.70000 0.70000 "ASP " " CG " "    " 6 0 0 808080  ""  1 1 7 <> <> <> 0 0 0 838 838 1 0 1 107.21 0 1815 <> 815 843 121 815 0 <> <>
  839 15 24.282433 -24.817859 -9.011837 121 D "A" 70 -0.80000 -0.80000 "ASP " " OD1" "    " 8 0 0 FF2E2E  ""  1 1 7 <> <> <> 0 0 0 839 839 1 0 1 108.15 0 1816 <> 816 844 121 816 0 <> <>
  840 18 22.529250 -23.987379 -10.031161 121 D "A" 70 -0.80000 -0.80000 "ASP " " OD2" "    " 8 -1 0 FF2E2E  ""  1 1 7 <> <> <> 0 0 0 840 840 1 0 1 108.89 0 1817 <> 817 845 121 817 0 <> <>
  841 25 24.315079 -19.222376 -9.138658 122 V "A" 38 -0.50000 -0.50000 "VAL " " N  " "    " 7 0 0 2E2EFF  ""  1 1 7 <> <> <> 0 0 0 841 841 1 1 1 100.11 0 1822 <> 818 846 122 818 0 <> <>
  842 3 25.146845 -18.011104 -9.211476 122 V "A" 24 0.14000 0.14000 "VAL " " CA " "    " 6 0 0 808080  ""  1 1 -1109 FF9600  <> <> 0 0 0 842 842 1 1 1 99.39 0 1823 <> 819 847 122 819 0 <> <>
  843 2 24.789370 -17.113161 -8.007877 122 V "A" 24 0.50000 0.50000 "VAL " " C  " "    " 6 0 0 808080  ""  1 1 7 <> <> <> 0 0 0 843 843 1 0 1 99.39 0 1824 <> 820 848 122 820 0 <> <>
  844 15 25.701146 -16.539957 -7.405004 122 V "A" 70 -0.50000 -0.50000 "VAL " " O  " "    " 8 0 0 FF2E2E  ""  1 1 7 <> <> <> 0 0 0 844 844 1 0 1 99.44 0 1825 <> 821 849 122 821 0 <> <>
  845 3 25.123740 -17.285591 -10.523360 122 V "A" 24 -0.06000 -0.06000 "VAL " " CB " "    " 6 0 0 808080  ""  1 1 7 <> <> <> 0 0 0 845 845 1 1 1 99.21 0 1826 <> 822 850 122 822 0 <> <>
  846 3 25.801949 -15.852751 -10.524169 122 V "A" 24 -0.18000 -0.18000 "VAL " " CG1" "    " 6 0 0 808080  ""  1 1 7 <> <> <> 0 0 0 846 846 1 3 1 98.58 0 1827 <> 823 851 122 823 0 <> <>
  847 3 25.795558 -18.111284 -11.569237 122 V "A" 24 -0.18000 -0.18000 "VAL " " CG2" "    " 6 0 0 808080  ""  1 1 7 <> <> <> 0 0 0 847 847 1 3 1 98.15 0 1828 <> 824 852 122 824 0 <> <>
  848 25 23.494303 -17.014292 -7.648556 123 M "A" 38 -0.50000 -0.50000 "MET " " N  " "    " 7 0 0 2E2EFF  ""  1 1 7 <> <> <> 0 0 0 848 848 1 1 1 99.17 0 1838 <> 825 853 123 825 0 <> <>
  849 3 23.052758 -16.392278 -6.376494 123 M "A" 24 0.14000 0.14000 "MET " " CA " "    " 6 0 0 808080  ""  1 1 -1109 FF9600  <> <> 0 0 0 849 849 1 1 1 97.94 0 1839 <> 826 854 123 826 0 <> <>
  850 2 23.560700 -17.162073 -5.163040 123 M "A" 24 0.50000 0.50000 "MET " " C  " "    " 6 0 0 808080  ""  1 1 7 <> <> <> 0 0 0 850 850 1 0 1 95.53 0 1840 <> 827 855 123 827 0 <> <>
  851 15 24.084197 -16.575380 -4.216158 123 M "A" 70 -0.50000 -0.50000 "MET " " O  " "    " 8 0 0 FF2E2E  ""  1 1 7 <> <> <> 0 0 0 851 851 1 0 1 94.53 0 1841 <> 828 856 123 828 0 <> <>
  852 3 21.511172 -16.180980 -6.368673 123 M "A" 24 -0.12000 -0.12000 "MET " " CB " "    " 6 0 0 808080  ""  1 1 7 <> <> <> 0 0 0 852 852 1 2 1 100.18 0 1842 <> 829 857 123 829 0 <> <>
  853 3 20.880526 -15.315953 -7.574444 123 M "A" 24 0.04750 0.04750 "MET " " CG " "    " 6 0 0 808080  ""  1 1 7 <> <> <> 0 0 0 853 853 1 2 1 100.6 0 1843 <> 830 858 123 830 0 <> <>
  854 49 19.107619 -14.880013 -7.446023 123 M "A" 143 -0.33500 -0.33500 "MET " " SD " "    " 16 0 0 FFFF6B  ""  1 1 7 <> <> <> 0 0 0 854 854 1 0 1 100.96 0 1844 <> 831 859 123 831 0 <> <>
  855 3 19.242032 -13.541804 -6.250499 123 M "A" 24 -0.01250 -0.01250 "MET " " CE " "    " 6 0 0 808080  ""  1 1 7 <> <> <> 0 0 0 855 855 1 3 1 101.9 0 1845 <> 832 860 123 832 0 <> <>
  856 25 23.567244 -18.518186 -5.230775 124 C "A" 38 -0.50000 -0.50000 "CYS " " N  " "    " 7 0 0 2E2EFF  ""  1 1 7 <> <> <> 0 0 0 856 856 1 1 1 93.28 0 1855 <> 833 861 124 833 0 <> <>
  857 3 24.096123 -19.460390 -4.245946 124 C "A" 24 0.14000 0.14000 "CYS " " CA " "    " 6 0 0 808080  ""  1 1 -1109 FF9600  <> <> 0 0 0 857 857 1 1 1 92.31 0 1856 <> 834 862 124 834 0 <> <>
  858 2 25.598885 -19.245268 -3.899853 124 C "A" 24 0.50000 0.50000 "CYS " " C  " "    " 6 0 0 808080  ""  1 1 7 <> <> <> 0 0 0 858 858 1 0 1 91.19 0 1857 <> 835 863 124 835 0 <> <>
  859 15 26.014601 -19.379957 -2.752790 124 C "A" 70 -0.50000 -0.50000 "CYS " " O  " "    " 8 0 0 FF2E2E  ""  1 1 7 <> <> <> 0 0 0 859 859 1 0 1 91.82 0 1858 <> 836 864 124 836 0 <> <>
  860 3 23.936366 -20.994980 -4.587676 124 C "A" 24 0.09750 0.09750 "CYS " " CB " "    " 6 0 0 808080  ""  1 1 7 <> <> <> 0 0 0 860 860 1 2 1 93.18 0 1859 <> 837 865 124 837 0 <> <>
  861 49 22.172970 -21.419006 -4.751731 124 C "A" 143 -0.21750 -0.21750 "CYS " " SG " "    " 16 0 0 FFFF6B  ""  1 1 7 <> <> <> 0 0 0 861 861 1 0 1 93.99 0 1860 <> 838 866 124 838 0 <> <>
  862 25 26.403706 -19.050550 -4.970578 125 T "A" 38 -0.50000 -0.50000 "THR " " N  " "    " 7 0 0 2E2EFF  ""  1 1 7 <> <> <> 0 0 0 862 862 1 1 1 89.3 0 1865 <> 839 867 125 839 0 <> <>
  863 3 27.812953 -18.672602 -4.871022 125 T "A" 24 0.14000 0.14000 "THR " " CA " "    " 6 0 0 808080  ""  1 1 -1109 FF9600  <> <> 0 0 0 863 863 1 1 1 86.77 0 1866 <> 840 868 125 840 0 <> <>
  864 2 27.950785 -17.356697 -4.060476 125 T "A" 24 0.50000 0.50000 "THR " " C  " "    " 6 0 0 808080  ""  1 1 7 <> <> <> 0 0 0 864 864 1 0 1 85.72 0 1867 <> 841 869 125 841 0 <> <>
  865 15 28.739302 -17.406500 -3.078590 125 T "A" 70 -0.50000 -0.50000 "THR " " O  " "    " 8 0 0 FF2E2E  ""  1 1 7 <> <> <> 0 0 0 865 865 1 0 1 85.49 0 1868 <> 842 870 125 842 0 <> <>
  866 3 28.369940 -18.414743 -6.282552 125 T "A" 24 0.20500 0.20500 "THR " " CB " "    " 6 0 0 808080  ""  1 1 7 <> <> <> 0 0 0 866 866 1 1 1 86.02 0 1869 <> 843 871 125 843 0 <> <>
  867 16 28.319161 -19.621841 -7.000996 125 T "A" 70 -0.68300 -0.68300 "THR " " OG1" "    " 8 0 0 FF2E2E  ""  1 1 7 <> <> <> 0 0 0 867 867 1 1 1 85.78 0 1870 <> 844 872 125 844 0 <> <>
  868 3 29.882189 -18.123880 -6.227613 125 T "A" 24 -0.18000 -0.18000 "THR " " CG2" "    " 6 0 0 808080  ""  1 1 7 <> <> <> 0 0 0 868 868 1 3 1 84.28 0 1871 <> 845 873 125 845 0 <> <>
  869 25 27.080271 -16.343099 -4.280545 126 A "A" 38 -0.50000 -0.50000 "ALA " " N  " "    " 7 0 0 2E2EFF  ""  1 1 7 <> <> <> 0 0 0 869 869 1 1 1 84.21 0 1879 <> 846 874 126 846 0 <> <>
  870 3 27.064812 -15.112591 -3.534877 126 A "A" 24 0.14000 0.14000 "ALA " " CA " "    " 6 0 0 808080  ""  1 1 -1109 FF9600  <> <> 0 0 0 870 870 1 1 1 82.65 0 1880 <> 847 875 126 847 0 <> <>
  871 2 26.746388 -15.361267 -2.067443 126 A "A" 24 0.50000 0.50000 "ALA " " C  " "    " 6 0 0 808080  ""  1 1 7 <> <> <> 0 0 0 871 871 1 0 1 81.61 0 1881 <> 848 876 126 848 0 <> <>
  872 15 27.509991 -15.011032 -1.142311 126 A "A" 70 -0.50000 -0.50000 "ALA " " O  " "    " 8 0 0 FF2E2E  ""  1 1 7 <> <> <> 0 0 0 872 872 1 0 1 80.15 0 1882 <> 849 877 126 849 0 <> <>
  873 3 26.218998 -14.015820 -4.198459 126 A "A" 24 -0.18000 -0.18000 "ALA " " CB " "    " 6 0 0 808080  ""  1 1 7 <> <> <> 0 0 0 873 873 1 3 1 82.8 0 1883 <> 850 878 126 850 0 <> <>
  874 25 25.664813 -16.127035 -1.856847 127 F "A" 38 -0.50000 -0.50000 "PHE " " N  " "    " 7 0 0 2E2EFF  ""  1 1 7 <> <> <> 0 0 0 874 874 1 1 1 80.73 0 1889 <> 851 879 127 851 0 <> <>
  875 3 25.130057 -16.521885 -0.547828 127 F "A" 24 0.14000 0.14000 "PHE " " CA " "    " 6 0 0 808080  ""  1 1 -1110 FFB400  <> <> 0 0 0 875 875 1 1 1 80.85 0 1890 <> 852 880 127 852 0 <> <>
  876 2 26.139254 -17.238571 0.357004 127 F "A" 24 0.50000 0.50000 "PHE " " C  " "    " 6 0 0 808080  ""  1 1 7 <> <> <> 0 0 0 876 876 1 0 1 81.71 0 1891 <> 853 881 127 853 0 <> <>
  877 15 26.462044 -16.740658 1.440267 127 F "A" 70 -0.50000 -0.50000 "PHE " " O  " "    " 8 0 0 FF2E2E  ""  1 1 7 <> <> <> 0 0 0 877 877 1 0 1 81.48 0 1892 <> 854 882 127 854 0 <> <>
  878 3 23.785473 -17.193931 -0.826970 127 F "A" 24 -0.00500 -0.00500 "PHE " " CB " "    " 6 0 0 808080  ""  1 1 7 <> <> <> 0 0 0 878 878 1 2 1 78.7 0 1893 <> 855 883 127 855 0 <> <>
  879 2 23.242655 -18.031406 0.322045 127 F "A" 24 -0.11500 -0.11500 "PHE " " CG " "    " 6 0 0 808080  ""  1 1 7 <> <> <> 0 0 0 879 879 1 0 1 76.09 0 1894 <> 856 884 127 856 0 <> <>
  880 2 22.366795 -17.416233 1.257442 127 F "A" 24 -0.11500 -0.11500 "PHE " " CD1" "    " 6 0 0 808080  ""  1 1 7 <> <> <> 0 0 0 880 880 1 1 1 73.96 0 1895 <> 857 885 127 857 0 <> <>
  881 2 23.543795 -19.401481 0.418693 127 F "A" 24 -0.11500 -0.11500 "PHE " " CD2" "    " 6 0 0 808080  ""  1 1 7 <> <> <> 0 0 0 881 881 1 1 1 73.87 0 1896 <> 858 886 127 858 0 <> <>
  882 2 21.888339 -18.220283 2.287467 127 F "A" 24 -0.11500 -0.11500 "PHE " " CE1" "    " 6 0 0 808080  ""  1 1 7 <> <> <> 0 0 0 882 882 1 1 1 74 0 1897 <> 859 887 127 859 0 <> <>
  883 2 22.949202 -20.190767 1.326882 127 F "A" 24 -0.11500 -0.11500 "PHE " " CE2" "    " 6 0 0 808080  ""  1 1 7 <> <> <> 0 0 0 883 883 1 1 1 72.98 0 1898 <> 860 888 127 860 0 <> <>
  884 2 22.115496 -19.595299 2.315453 127 F "A" 24 -0.11500 -0.11500 "PHE " " CZ " "    " 6 0 0 808080  ""  1 1 7 <> <> <> 0 0 0 884 884 1 1 1 73.93 0 1899 <> 861 889 127 861 0 <> <>
  885 25 26.729750 -18.340713 -0.188039 128 H "A" 38 -0.50000 -0.50000 "HIS " " N  " "    " 7 0 0 2E2EFF  ""  1 1 7 <> <> <> 0 0 0 885 885 1 1 1 82.98 0 1909 <> 862 890 128 862 0 <> <>
  886 3 27.793637 -19.117573 0.382986 128 H "A" 24 0.14000 0.14000 "HIS " " CA " "    " 6 0 0 808080  ""  1 1 -1110 FFB400  <> <> 0 0 0 886 886 1 1 1 84.58 0 1910 <> 863 891 128 863 0 <> <>
  887 2 29.105343 -18.264761 0.682938 128 H "A" 24 0.50000 0.50000 "HIS " " C  " "    " 6 0 0 808080  ""  1 1 7 <> <> <> 0 0 0 887 887 1 0 1 85.67 0 1911 <> 864 892 128 864 0 <> <>
  888 15 29.726916 -18.449892 1.721203 128 H "A" 70 -0.50000 -0.50000 "HIS " " O  " "    " 8 0 0 FF2E2E  ""  1 1 7 <> <> <> 0 0 0 888 888 1 0 1 85.81 0 1912 <> 865 893 128 865 0 <> <>
  889 3 28.184483 -20.353929 -0.494935 128 H "A" 24 -0.00500 -0.00500 "HIS " " CB " "    " 6 0 0 808080  ""  1 1 7 <> <> <> 0 0 0 889 889 1 2 1 84.3 0 1913 <> 866 894 128 866 0 <> <>
  890 2 27.121808 -21.404503 -0.571992 128 H "A" 24 0.01500 0.01500 "HIS " " CG " "    " 6 0 0 808080  ""  1 1 7 <> <> <> 0 0 0 890 890 1 0 1 85.33 0 1914 <> 867 895 128 867 0 "Flip HIS"  <>
  891 25 27.042674 -22.280163 -1.610200 128 H "A" 38 -0.57000 -0.57000 "HIS " " ND1" "    " 7 0 0 2E2EFF  ""  1 1 7 <> <> <> 0 0 0 891 891 1 1 1 86.51 0 1915 <> 868 896 128 868 0 <> <>
  892 2 26.104943 -21.783533 0.262043 128 H "A" 24 -0.01500 -0.01500 "HIS " " CD2" "    " 6 0 0 808080  ""  1 1 7 <> <> <> 0 0 0 892 892 1 1 1 85.88 0 1916 <> 869 897 128 869 0 <> <>
  893 2 25.919734 -23.007791 -1.412119 128 H "A" 24 0.29500 0.29500 "HIS " " CE1" "    " 6 0 0 808080  ""  1 1 7 <> <> <> 0 0 0 893 893 1 1 1 86.28 0 1917 <> 870 898 128 870 0 <> <>
  894 25 25.249362 -22.737852 -0.306083 128 H "A" 38 -0.49000 -0.49000 "HIS " " NE2" "    " 7 0 0 2E2EFF  ""  1 1 7 <> <> <> 0 0 0 894 894 1 0 1 86.84 0 1918 <> 871 899 128 871 0 <> <>
  895 25 29.472081 -17.283756 -0.142708 129 D "A" 38 -0.50000 -0.50000 "ASP " " N  " "    " 7 0 0 2E2EFF  ""  1 1 7 <> <> <> 0 0 0 895 895 1 1 1 86.71 0 1926 <> 872 900 129 872 0 <> <>
  896 3 30.609032 -16.419094 0.022152 129 D "A" 24 0.14000 0.14000 "ASP " " CA " "    " 6 0 0 808080  ""  1 1 -1110 FFB400  <> <> 0 0 0 896 896 1 1 1 88.1 0 1927 <> 873 901 129 873 0 <> <>
  897 2 30.562234 -15.523886 1.210262 129 D "A" 24 0.50000 0.50000 "ASP " " C  " "    " 6 0 0 808080  ""  1 1 7 <> <> <> 0 0 0 897 897 1 0 1 88.58 0 1928 <> 874 902 129 874 0 <> <>
  898 15 31.523808 -15.342251 1.986138 129 D "A" 70 -0.50000 -0.50000 "ASP " " O  " "    " 8 0 0 FF2E2E  ""  1 1 7 <> <> <> 0 0 0 898 898 1 0 1 89.1 0 1929 <> 875 903 129 875 0 <> <>
  899 3 30.899634 -15.645520 -1.276498 129 D "A" 24 -0.22000 -0.22000 "ASP " " CB " "    " 6 0 0 808080  ""  1 1 7 <> <> <> 0 0 0 899 899 1 2 1 89.93 0 1930 <> 876 904 129 876 0 <> <>
  900 2 32.164973 -14.863794 -1.362282 129 D "A" 24 0.70000 0.70000 "ASP " " CG " "    " 6 0 0 808080  ""  1 1 7 <> <> <> 0 0 0 900 900 1 0 1 91.21 0 1931 <> 877 905 129 877 0 <> <>
  901 15 33.235694 -15.480977 -1.165599 129 D "A" 70 -0.80000 -0.80000 "ASP " " OD1" "    " 8 0 0 FF2E2E  ""  1 1 7 <> <> <> 0 0 0 901 901 1 0 1 90.44 0 1932 <> 878 906 129 878 0 <> <>
  902 18 32.194243 -13.647157 -1.641506 129 D "A" 70 -0.80000 -0.80000 "ASP " " OD2" "    " 8 -1 0 FF2E2E  ""  1 1 7 <> <> <> 0 0 0 902 902 1 0 1 91.76 0 1933 <> 879 907 129 879 0 <> <>
  903 25 29.324263 -14.982497 1.423763 130 N "A" 38 -0.50000 -0.50000 "ASN " " N  " "    " 7 0 0 2E2EFF  ""  0 1 7 <> <> <> 0 0 0 903 903 1 1 1 89.05 0 1938 <> 880 908 130 880 0 <> <>
  904 3 29.116173 -14.027804 2.487579 130 N "A" 24 0.14000 0.14000 "ASN " " CA " "    " 6 0 0 808080  ""  0 1 -1110 FFB400  <> <> 0 0 0 904 904 1 1 1 89.96 0 1939 <> 881 909 130 881 0 <> <>
  905 2 27.628060 -13.728082 2.550612 130 N "A" 24 0.50000 0.50000 "ASN " " C  " "    " 6 0 0 808080  ""  0 1 7 <> <> <> 0 0 0 905 905 1 0 1 90.63 0 1940 <> 882 910 130 882 0 <> <>
  906 15 27.075762 -12.827253 1.851448 130 N "A" 70 -0.50000 -0.50000 "ASN " " O  " "    " 8 0 0 FF2E2E  ""  0 1 7 <> <> <> 0 0 0 906 906 1 0 1 91.57 0 1941 <> 883 911 130 883 0 <> <>
  907 3 29.970215 -12.692365 2.175413 130 N "A" 24 -0.12000 -0.12000 "ASN " " CB " "    " 6 0 0 808080  ""  0 1 7 <> <> <> 0 0 0 907 907 1 2 1 89.33 0 1942 <> 884 912 130 884 0 <> <>
  908 2 29.925000 -11.740748 3.356601 130 N "A" 24 0.50000 0.50000 "ASN " " CG " "    " 6 0 0 808080  ""  0 1 7 <> <> <> 0 0 0 908 908 1 0 1 89.82 0 1943 <> 885 913 130 885 0 "No Flip"  <>
  909 15 28.925522 -11.196688 3.771465 130 N "A" 70 -0.50000 -0.50000 "ASN " " OD1" "    " 8 0 0 FF2E2E  ""  0 1 7 <> <> <> 0 0 0 909 909 1 0 1 90.48 0 1944 <> 886 914 130 886 0 <> <>
  910 25 31.140320 -11.319733 3.684400 130 N "A" 38 -0.76000 -0.76000 "ASN " " ND2" "    " 7 0 0 2E2EFF  ""  0 1 7 <> <> <> 0 0 0 910 910 1 2 1 89.18 0 1945 <> 887 915 130 887 0 <> <>
  911 25 26.947083 -14.542917 3.372169 131 E "A" 38 -0.50000 -0.50000 "GLU " " N  " "    " 7 0 0 2E2EFF  ""  1 1 7 <> <> <> 0 0 0 911 911 1 1 1 91.04 0 1952 <> 888 916 131 888 0 <> <>
  912 3 25.493613 -14.515755 3.661905 131 E "A" 24 0.14000 0.14000 "GLU " " CA " "    " 6 0 0 808080  ""  1 1 -1110 FFB400  <> <> 0 0 0 912 912 1 1 1 91.88 0 1953 <> 889 917 131 889 0 <> <>
  913 2 24.891976 -13.166817 4.096692 131 E "A" 24 0.50000 0.50000 "GLU " " C  " "    " 6 0 0 808080  ""  1 1 7 <> <> <> 0 0 0 913 913 1 0 1 92.5 0 1954 <> 890 918 131 890 0 <> <>
  914 15 23.883963 -12.757878 3.543330 131 E "A" 70 -0.50000 -0.50000 "GLU " " O  " "    " 8 0 0 FF2E2E  ""  1 1 7 <> <> <> 0 0 0 914 914 1 0 1 92.53 0 1955 <> 891 919 131 891 0 <> <>
  915 3 25.237883 -15.664596 4.623229 131 E "A" 24 -0.12000 -0.12000 "GLU " " CB " "    " 6 0 0 808080  ""  1 1 7 <> <> <> 0 0 0 915 915 1 2 1 92.25 0 1956 <> 892 920 131 892 0 <> <>
  916 3 23.757001 -15.933649 4.873126 131 E "A" 24 -0.22000 -0.22000 "GLU " " CG " "    " 6 0 0 808080  ""  1 1 7 <> <> <> 0 0 0 916 916 1 2 1 93.16 0 1957 <> 893 921 131 893 0 <> <>
  917 2 23.664961 -17.033993 5.940280 131 E "A" 24 0.70000 0.70000 "GLU " " CD " "    " 6 0 0 808080  ""  1 1 7 <> <> <> 0 0 0 917 917 1 0 1 94.19 0 1958 <> 894 922 131 894 0 <> <>
  918 15 23.728741 -16.751188 7.066479 131 E "A" 70 -0.80000 -0.80000 "GLU " " OE1" "    " 8 0 0 FF2E2E  ""  1 1 7 <> <> <> 0 0 0 918 918 1 0 1 94.13 0 1959 <> 895 923 131 895 0 <> <>
  919 18 23.516028 -18.223612 5.534377 131 E "A" 70 -0.80000 -0.80000 "GLU " " OE2" "    " 8 -1 0 FF2E2E  ""  1 1 7 <> <> <> 0 0 0 919 919 1 0 1 95.22 0 1960 <> 896 924 131 896 0 <> <>
  920 25 25.521681 -12.440919 5.014834 132 E "A" 38 -0.50000 -0.50000 "GLU " " N  " "    " 7 0 0 2E2EFF  ""  1 1 7 <> <> <> 0 0 0 920 920 1 1 1 93.6 0 1967 <> 897 925 132 897 0 <> <>
  921 3 25.073336 -11.123405 5.592886 132 E "A" 24 0.14000 0.14000 "GLU " " CA " "    " 6 0 0 808080  ""  1 1 -1110 FFB400  <> <> 0 0 0 921 921 1 1 1 94.86 0 1968 <> 898 926 132 898 0 <> <>
  922 2 25.127593 -9.927644 4.586048 132 E "A" 24 0.50000 0.50000 "GLU " " C  " "    " 6 0 0 808080  ""  1 1 7 <> <> <> 0 0 0 922 922 1 0 1 94.54 0 1969 <> 899 927 132 899 0 <> <>
  923 15 24.219239 -9.132899 4.657126 132 E "A" 70 -0.50000 -0.50000 "GLU " " O  " "    " 8 0 0 FF2E2E  ""  1 1 7 <> <> <> 0 0 0 923 923 1 0 1 95.33 0 1970 <> 900 928 132 900 0 <> <>
  924 3 25.908976 -10.805829 6.868140 132 E "A" 24 -0.12000 -0.12000 "GLU " " CB " "    " 6 0 0 808080  ""  1 1 7 <> <> <> 0 0 0 924 924 1 2 1 96.72 0 1971 <> 901 929 132 901 0 <> <>
  925 3 25.904086 -11.865548 8.017170 132 E "A" 24 -0.22000 -0.22000 "GLU " " CG " "    " 6 0 0 808080  ""  1 1 7 <> <> <> 0 0 0 925 925 1 2 1 101.16 0 1972 <> 902 930 132 902 0 <> <>
  926 2 24.483389 -12.143844 8.568741 132 E "A" 24 0.70000 0.70000 "GLU " " CD " "    " 6 0 0 808080  ""  1 1 7 <> <> <> 0 0 0 926 926 1 0 1 103.2 0 1973 <> 903 931 132 903 0 <> <>
  927 15 23.728430 -11.132484 8.786870 132 E "A" 70 -0.80000 -0.80000 "GLU " " OE1" "    " 8 0 0 FF2E2E  ""  1 1 7 <> <> <> 0 0 0 927 927 1 0 1 104.41 0 1974 <> 904 932 132 904 0 <> <>
  928 18 24.040455 -13.294964 8.607987 132 E "A" 70 -0.80000 -0.80000 "GLU " " OE2" "    " 8 -1 0 FF2E2E  ""  1 1 7 <> <> <> 0 0 0 928 928 1 0 1 103.94 0 1975 <> 905 933 132 905 0 <> <>
  929 25 26.199755 -9.870834 3.705556 133 T "A" 38 -0.50000 -0.50000 "THR " " N  " "    " 7 0 0 2E2EFF  ""  1 1 7 <> <> <> 0 0 0 929 929 1 1 1 93.79 0 1982 <> 906 934 133 906 0 <> <>
  930 3 26.290400 -8.825357 2.656096 133 T "A" 24 0.14000 0.14000 "THR " " CA " "    " 6 0 0 808080  ""  1 1 -1110 FFB400  <> <> 0 0 0 930 930 1 1 1 93.1 0 1983 <> 907 935 133 907 0 <> <>
  931 2 25.223229 -9.116735 1.545908 133 T "A" 24 0.50000 0.50000 "THR " " C  " "    " 6 0 0 808080  ""  1 1 7 <> <> <> 0 0 0 931 931 1 0 1 91.7 0 1984 <> 908 936 133 908 0 <> <>
  932 15 24.672427 -8.127663 1.019480 133 T "A" 70 -0.50000 -0.50000 "THR " " O  " "    " 8 0 0 FF2E2E  ""  1 1 7 <> <> <> 0 0 0 932 932 1 0 1 91.95 0 1985 <> 909 937 133 909 0 <> <>
  933 3 27.734017 -8.746315 2.023182 133 T "A" 24 0.20500 0.20500 "THR " " CB " "    " 6 0 0 808080  ""  1 1 7 <> <> <> 0 0 0 933 933 1 1 1 93.85 0 1986 <> 910 938 133 910 0 <> <>
  934 16 28.743737 -8.587628 2.966145 133 T "A" 70 -0.68300 -0.68300 "THR " " OG1" "    " 8 0 0 FF2E2E  ""  1 1 7 <> <> <> 0 0 0 934 934 1 1 1 95.05 0 1987 <> 911 939 133 911 0 <> <>
  935 3 27.928034 -7.672208 0.919582 133 T "A" 24 -0.18000 -0.18000 "THR " " CG2" "    " 6 0 0 808080  ""  1 1 7 <> <> <> 0 0 0 935 935 1 3 1 94.17 0 1988 <> 912 940 133 912 0 <> <>
  936 25 24.901496 -10.401769 1.263459 134 F "A" 38 -0.50000 -0.50000 "PHE " " N  " "    " 7 0 0 2E2EFF  ""  1 1 7 <> <> <> 0 0 0 936 936 1 1 1 89.65 0 1996 <> 913 941 134 913 0 <> <>
  937 3 23.817053 -10.782763 0.360786 134 F "A" 24 0.14000 0.14000 "PHE " " CA " "    " 6 0 0 808080  ""  1 1 -1110 FFB400  <> <> 0 0 0 937 937 1 1 1 87.35 0 1997 <> 914 942 134 914 0 <> <>
  938 2 22.432601 -10.181816 0.910558 134 F "A" 24 0.50000 0.50000 "PHE " " C  " "    " 6 0 0 808080  ""  1 1 7 <> <> <> 0 0 0 938 938 1 0 1 85.93 0 1998 <> 915 943 134 915 0 <> <>
  939 15 21.734341 -9.481936 0.184936 134 F "A" 70 -0.50000 -0.50000 "PHE " " O  " "    " 8 0 0 FF2E2E  ""  1 1 7 <> <> <> 0 0 0 939 939 1 0 1 85.87 0 1999 <> 916 944 134 916 0 <> <>
  940 3 23.814526 -12.372471 0.220263 134 F "A" 24 -0.00500 -0.00500 "PHE " " CB " "    " 6 0 0 808080  ""  1 1 7 <> <> <> 0 0 0 940 940 1 2 1 87.52 0 2000 <> 917 945 134 917 0 <> <>
  941 2 22.723351 -12.899114 -0.687743 134 F "A" 24 -0.11500 -0.11500 "PHE " " CG " "    " 6 0 0 808080  ""  1 1 7 <> <> <> 0 0 0 941 941 1 0 1 87.86 0 2001 <> 918 946 134 918 0 <> <>
  942 2 22.744772 -12.599852 -2.064836 134 F "A" 24 -0.11500 -0.11500 "PHE " " CD1" "    " 6 0 0 808080  ""  1 1 7 <> <> <> 0 0 0 942 942 1 1 1 87.96 0 2002 <> 919 947 134 919 0 <> <>
  943 2 21.801043 -13.808271 -0.160836 134 F "A" 24 -0.11500 -0.11500 "PHE " " CD2" "    " 6 0 0 808080  ""  1 1 7 <> <> <> 0 0 0 943 943 1 1 1 88.14 0 2003 <> 920 948 134 920 0 <> <>
  944 2 22.002146 -13.444385 -2.936729 134 F "A" 24 -0.11500 -0.11500 "PHE " " CE1" "    " 6 0 0 808080  ""  1 1 7 <> <> <> 0 0 0 944 944 1 1 1 88.01 0 2004 <> 921 949 134 921 0 <> <>
  945 2 20.910161 -14.433471 -1.019522 134 F "A" 24 -0.11500 -0.11500 "PHE " " CE2" "    " 6 0 0 808080  ""  1 1 7 <> <> <> 0 0 0 945 945 1 1 1 88.07 0 2005 <> 922 950 134 922 0 <> <>
  946 2 21.209664 -14.384409 -2.399419 134 F "A" 24 -0.11500 -0.11500 "PHE " " CZ " "    " 6 0 0 808080  ""  1 1 7 <> <> <> 0 0 0 946 946 1 1 1 87.96 0 2006 <> 923 951 134 923 0 <> <>
  947 25 22.165204 -10.398493 2.229553 135 L "A" 38 -0.50000 -0.50000 "LEU " " N  " "    " 7 0 0 2E2EFF  ""  1 1 7 <> <> <> 0 0 0 947 947 1 1 1 83.98 0 2016 <> 924 952 135 924 0 <> <>
  948 3 20.941828 -9.912083 2.912866 135 L "A" 24 0.14000 0.14000 "LEU " " CA " "    " 6 0 0 808080  ""  1 1 -1110 FFB400  <> <> 0 0 0 948 948 1 1 1 82.1 0 2017 <> 925 953 135 925 0 <> <>
  949 2 20.829506 -8.391942 2.929500 135 L "A" 24 0.50000 0.50000 "LEU " " C  " "    " 6 0 0 808080  ""  1 1 7 <> <> <> 0 0 0 949 949 1 0 1 81.11 0 2018 <> 926 954 135 926 0 <> <>
  950 15 19.795804 -7.853589 2.659062 135 L "A" 70 -0.50000 -0.50000 "LEU " " O  " "    " 8 0 0 FF2E2E  ""  1 1 7 <> <> <> 0 0 0 950 950 1 0 1 81.3 0 2019 <> 927 955 135 927 0 <> <>
  951 3 20.916321 -10.447298 4.342654 135 L "A" 24 -0.12000 -0.12000 "LEU " " CB " "    " 6 0 0 808080  ""  1 1 7 <> <> <> 0 0 0 951 951 1 2 1 80.95 0 2020 <> 928 956 135 928 0 <> <>
  952 3 20.456297 -11.911390 4.534383 135 L "A" 24 -0.06000 -0.06000 "LEU " " CG " "    " 6 0 0 808080  ""  1 1 7 <> <> <> 0 0 0 952 952 1 1 1 80.59 0 2021 <> 929 957 135 929 0 <> <>
  953 3 20.989840 -12.363894 5.932955 135 L "A" 24 -0.18000 -0.18000 "LEU " " CD1" "    " 6 0 0 808080  ""  1 1 7 <> <> <> 0 0 0 953 953 1 3 1 81.59 0 2022 <> 930 958 135 930 0 <> <>
  954 3 18.912898 -12.071367 4.376972 135 L "A" 24 -0.18000 -0.18000 "LEU " " CD2" "    " 6 0 0 808080  ""  1 1 7 <> <> <> 0 0 0 954 954 1 3 1 80.65 0 2023 <> 931 959 135 931 0 <> <>
  955 25 21.979380 -7.663272 3.117979 136 K "A" 38 -0.50000 -0.50000 "LYS " " N  " "    " 7 0 0 2E2EFF  ""  1 1 7 <> <> <> 0 0 0 955 955 1 1 1 80.2 0 2035 1 932 960 136 932 0 <> <>
  956 3 21.997574 -6.231075 3.283458 136 K "A" 24 0.14000 0.14000 "LYS " " CA " "    " 6 0 0 808080  ""  1 1 -1110 FFB400  <> <> 0 0 0 956 956 1 1 1 79.2 0 2036 1 933 961 136 933 0 <> 1
  957 2 21.710898 -5.479813 1.978973 136 K "A" 24 0.50000 0.50000 "LYS " " C  " "    " 6 0 0 808080  ""  1 1 7 <> <> <> 0 0 0 957 957 1 0 1 78.67 0 2037 1 934 962 136 934 0 <> <>
  958 15 20.888430 -4.549995 1.930420 136 K "A" 70 -0.50000 -0.50000 "LYS " " O  " "    " 8 0 0 FF2E2E  ""  1 1 7 <> <> <> 0 0 0 958 958 1 0 1 79.35 0 2038 1 935 963 136 935 0 <> <>
  959 25 22.199097 -6.058315 0.862648 137 K "A" 38 -0.50000 -0.50000 "LYS " " N  " "    " 7 0 0 2E2EFF  ""  1 1 7 <> <> <> 0 0 0 959 959 1 1 1 78.13 0 2057 1 936 966 137 936 0 <> <>
  960 3 21.783394 -5.645822 -0.418213 137 K "A" 24 0.14000 0.14000 "LYS " " CA " "    " 6 0 0 808080  ""  1 1 -1110 FFB400  <> <> 0 0 0 960 960 1 1 1 76.98 0 2058 1 937 967 137 937 0 <> 1
  961 2 20.322167 -5.980092 -0.706000 137 K "A" 24 0.50000 0.50000 "LYS " " C  " "    " 6 0 0 808080  ""  1 1 7 <> <> <> 0 0 0 961 961 1 0 1 75.96 0 2059 1 938 968 137 938 0 <> <>
  962 15 19.726901 -5.091415 -1.389489 137 K "A" 70 -0.50000 -0.50000 "LYS " " O  " "    " 8 0 0 FF2E2E  ""  1 1 7 <> <> <> 0 0 0 962 962 1 0 1 75.65 0 2060 1 939 969 137 939 0 <> <>
  963 25 19.763505 -7.113007 -0.311317 138 Y "A" 38 -0.50000 -0.50000 "TYR " " N  " "    " 7 0 0 2E2EFF  ""  1 1 7 <> <> <> 0 0 0 963 963 1 1 1 74.41 0 2079 <> 940 973 138 940 0 <> <>
  964 3 18.283392 -7.332173 -0.395283 138 Y "A" 24 0.14000 0.14000 "TYR " " CA " "    " 6 0 0 808080  ""  1 1 -1110 FFB400  <> <> 0 0 0 964 964 1 1 1 73.58 0 2080 <> 941 974 138 941 0 <> <>
  965 2 17.498831 -6.252400 0.457452 138 Y "A" 24 0.50000 0.50000 "TYR " " C  " "    " 6 0 0 808080  ""  1 1 7 <> <> <> 0 0 0 965 965 1 0 1 73.08 0 2081 <> 942 975 138 942 0 <> <>
  966 15 16.559187 -5.694134 -0.103682 138 Y "A" 70 -0.50000 -0.50000 "TYR " " O  " "    " 8 0 0 FF2E2E  ""  1 1 7 <> <> <> 0 0 0 966 966 1 0 1 74.57 0 2082 <> 943 976 138 943 0 <> <>
  967 3 17.909222 -8.856288 -0.101251 138 Y "A" 24 -0.00500 -0.00500 "TYR " " CB " "    " 6 0 0 808080  ""  1 1 7 <> <> <> 0 0 0 967 967 1 2 1 74.87 0 2083 <> 944 977 138 944 0 <> <>
  968 2 16.461979 -9.297938 -0.186442 138 Y "A" 24 -0.11500 -0.11500 "TYR " " CG " "    " 6 0 0 808080  ""  1 1 7 <> <> <> 0 0 0 968 968 1 0 1 77.42 0 2084 <> 945 978 138 945 0 <> <>
  969 2 15.944121 -9.795118 -1.378665 138 Y "A" 24 -0.11500 -0.11500 "TYR " " CD1" "    " 6 0 0 808080  ""  1 1 7 <> <> <> 0 0 0 969 969 1 1 1 78.94 0 2085 <> 946 979 138 946 0 <> <>
  970 2 15.664455 -9.177351 0.982428 138 Y "A" 24 -0.11500 -0.11500 "TYR " " CD2" "    " 6 0 0 808080  ""  1 1 7 <> <> <> 0 0 0 970 970 1 1 1 78.99 0 2086 <> 947 980 138 947 0 <> <>
  971 2 14.547367 -10.070215 -1.415741 138 Y "A" 24 -0.11500 -0.11500 "TYR " " CE1" "    " 6 0 0 808080  ""  1 1 7 <> <> <> 0 0 0 971 971 1 1 1 79.08 0 2087 <> 948 981 138 948 0 <> <>
  972 2 14.330341 -9.530699 0.919027 138 Y "A" 24 -0.11500 -0.11500 "TYR " " CE2" "    " 6 0 0 808080  ""  1 1 7 <> <> <> 0 0 0 972 972 1 1 1 80.14 0 2088 <> 949 982 138 949 0 <> <>
  973 2 13.778704 -10.035119 -0.277999 138 Y "A" 24 0.15000 0.15000 "TYR " " CZ " "    " 6 0 0 808080  ""  1 1 7 <> <> <> 0 0 0 973 973 1 0 1 79.74 0 2089 <> 950 983 138 950 0 <> <>
  974 16 12.497526 -10.457854 -0.339761 138 Y "A" 70 -0.58500 -0.58500 "TYR " " OH " "    " 8 0 0 FF2E2E  ""  1 1 7 <> <> <> 0 0 0 974 974 1 1 1 79.37 0 2090 <> 951 984 138 951 0 <> <>
  975 25 17.999842 -5.915044 1.657198 139 L "A" 38 -0.50000 -0.50000 "LEU " " N  " "    " 7 0 0 2E2EFF  ""  1 1 7 <> <> <> 0 0 0 975 975 1 1 1 71.67 0 2100 <> 952 985 139 952 0 <> <>
  976 3 17.290814 -4.917920 2.530745 139 L "A" 24 0.14000 0.14000 "LEU " " CA " "    " 6 0 0 808080  ""  1 1 -1110 FFB400  <> <> 0 0 0 976 976 1 1 1 70.71 0 2101 <> 953 986 139 953 0 <> <>
  977 2 17.316115 -3.493370 2.005175 139 L "A" 24 0.50000 0.50000 "LEU " " C  " "    " 6 0 0 808080  ""  1 1 7 <> <> <> 0 0 0 977 977 1 0 1 70.41 0 2102 <> 954 987 139 954 0 <> <>
  978 15 16.368128 -2.756500 2.061633 139 L "A" 70 -0.50000 -0.50000 "LEU " " O  " "    " 8 0 0 FF2E2E  ""  1 1 7 <> <> <> 0 0 0 978 978 1 0 1 72.11 0 2103 <> 955 988 139 955 0 <> <>
  979 3 18.101155 -4.991220 3.909057 139 L "A" 24 -0.12000 -0.12000 "LEU " " CB " "    " 6 0 0 808080  ""  1 1 7 <> <> <> 0 0 0 979 979 1 2 1 71.44 0 2104 <> 956 989 139 956 0 <> <>
  980 3 17.618788 -6.263872 4.689406 139 L "A" 24 -0.06000 -0.06000 "LEU " " CG " "    " 6 0 0 808080  ""  1 1 7 <> <> <> 0 0 0 980 980 1 1 1 72.51 0 2105 <> 957 990 139 957 0 <> <>
  981 3 18.666026 -6.544246 5.883516 139 L "A" 24 -0.18000 -0.18000 "LEU " " CD1" "    " 6 0 0 808080  ""  1 1 7 <> <> <> 0 0 0 981 981 1 3 1 72.3 0 2106 <> 958 991 139 958 0 <> <>
  982 3 16.183621 -6.246166 5.088123 139 L "A" 24 -0.18000 -0.18000 "LEU " " CD2" "    " 6 0 0 808080  ""  1 1 7 <> <> <> 0 0 0 982 982 1 3 1 72.81 0 2107 <> 959 992 139 959 0 <> <>
  983 25 18.483885 -3.169638 1.425816 140 Y "A" 38 -0.50000 -0.50000 "TYR " " N  " "    " 7 0 0 2E2EFF  ""  1 1 7 <> <> <> 0 0 0 983 983 1 1 1 69.57 0 2119 <> 960 993 140 960 0 <> <>
  984 3 18.590397 -1.993619 0.554872 140 Y "A" 24 0.14000 0.14000 "TYR " " CA " "    " 6 0 0 808080  ""  1 1 -1110 FFB400  <> <> 0 0 0 984 984 1 1 1 68.68 0 2120 <> 961 994 140 961 0 <> <>
  985 2 17.691506 -2.065516 -0.734179 140 Y "A" 24 0.50000 0.50000 "TYR " " C  " "    " 6 0 0 808080  ""  1 1 7 <> <> <> 0 0 0 985 985 1 0 1 67.36 0 2121 <> 962 995 140 962 0 <> <>
  986 15 16.796200 -1.247767 -0.893538 140 Y "A" 70 -0.50000 -0.50000 "TYR " " O  " "    " 8 0 0 FF2E2E  ""  1 1 7 <> <> <> 0 0 0 986 986 1 0 1 65.78 0 2122 <> 963 996 140 963 0 <> <>
  987 3 20.115042 -1.924927 0.204564 140 Y "A" 24 -0.00500 -0.00500 "TYR " " CB " "    " 6 0 0 808080  ""  1 1 7 <> <> <> 0 0 0 987 987 1 2 1 69.76 0 2123 <> 964 997 140 964 0 <> <>
  988 2 20.545424 -0.992600 -0.913386 140 Y "A" 24 -0.11500 -0.11500 "TYR " " CG " "    " 6 0 0 808080  ""  1 1 7 <> <> <> 0 0 0 988 988 1 0 1 70.63 0 2124 <> 965 998 140 965 0 <> <>
  989 2 20.322415 0.376508 -0.667757 140 Y "A" 24 -0.11500 -0.11500 "TYR " " CD1" "    " 6 0 0 808080  ""  1 1 7 <> <> <> 0 0 0 989 989 1 1 1 71.51 0 2125 <> 966 999 140 966 0 <> <>
  990 2 21.109423 -1.519888 -2.032014 140 Y "A" 24 -0.11500 -0.11500 "TYR " " CD2" "    " 6 0 0 808080  ""  1 1 7 <> <> <> 0 0 0 990 990 1 1 1 71.17 0 2126 <> 967 1000 140 967 0 <> <>
  991 2 20.731535 1.320612 -1.683712 140 Y "A" 24 -0.11500 -0.11500 "TYR " " CE1" "    " 6 0 0 808080  ""  1 1 7 <> <> <> 0 0 0 991 991 1 1 1 72.66 0 2127 <> 968 1001 140 968 0 <> <>
  992 2 21.504366 -0.620185 -3.060088 140 Y "A" 24 -0.11500 -0.11500 "TYR " " CE2" "    " 6 0 0 808080  ""  1 1 7 <> <> <> 0 0 0 992 992 1 1 1 71.3 0 2128 <> 969 1002 140 969 0 <> <>
  993 2 21.348631 0.786266 -2.825353 140 Y "A" 24 0.15000 0.15000 "TYR " " CZ " "    " 6 0 0 808080  ""  1 1 7 <> <> <> 0 0 0 993 993 1 0 1 72.68 0 2129 <> 970 1003 140 970 0 <> <>
  994 16 21.885853 1.587534 -3.783121 140 Y "A" 70 -0.58500 -0.58500 "TYR " " OH " "    " 8 0 0 FF2E2E  ""  1 1 7 <> <> <> 0 0 0 994 994 1 1 1 73.09 0 2130 <> 971 1004 140 971 0 <> <>
  995 25 17.824332 -3.077126 -1.673968 141 E "A" 38 -0.50000 -0.50000 "GLU " " N  " "    " 7 0 0 2E2EFF  ""  1 1 7 <> <> <> 0 0 0 995 995 1 1 1 65.67 0 2140 <> 972 1005 141 972 0 <> <>
  996 3 17.227088 -3.418823 -2.932960 141 E "A" 24 0.14000 0.14000 "GLU " " CA " "    " 6 0 0 808080  ""  1 1 -1110 FFB400  <> <> 0 0 0 996 996 1 1 1 66.35 0 2141 <> 973 1006 141 973 0 <> <>
  997 2 15.717902 -3.502221 -2.912412 141 E "A" 24 0.50000 0.50000 "GLU " " C  " "    " 6 0 0 808080  ""  1 1 7 <> <> <> 0 0 0 997 997 1 0 1 65.13 0 2142 <> 974 1007 141 974 0 <> <>
  998 15 15.080562 -3.043869 -3.819601 141 E "A" 70 -0.50000 -0.50000 "GLU " " O  " "    " 8 0 0 FF2E2E  ""  1 1 7 <> <> <> 0 0 0 998 998 1 0 1 64.76 0 2143 <> 975 1008 141 975 0 <> <>
  999 3 17.905030 -4.546048 -3.775588 141 E "A" 24 -0.12000 -0.12000 "GLU " " CB " "    " 6 0 0 808080  ""  1 1 7 <> <> <> 0 0 0 999 999 1 2 1 68.94 0 2144 <> 976 1009 141 976 0 <> <>
  1000 3 19.342486 -4.386380 -4.257618 141 E "A" 24 -0.22000 -0.22000 "GLU " " CG " "    " 6 0 0 808080  ""  1 1 7 <> <> <> 0 0 0 1000 1000 1 2 1 74.53 0 2145 <> 977 1010 141 977 0 <> <>
  1001 2 19.508505 -3.530951 -5.511550 141 E "A" 24 0.70000 0.70000 "GLU " " CD " "    " 6 0 0 808080  ""  1 1 7 <> <> <> 0 0 0 1001 1001 1 0 1 77.21 0 2146 <> 978 1011 141 978 0 <> <>
  1002 15 18.683234 -2.650059 -5.643003 141 E "A" 70 -0.80000 -0.80000 "GLU " " OE1" "    " 8 0 0 FF2E2E  ""  1 1 7 <> <> <> 0 0 0 1002 1002 1 0 1 77.6 0 2147 <> 979 1012 141 979 0 <> <>
  1003 18 20.322192 -3.823126 -6.429074 141 E "A" 70 -0.80000 -0.80000 "GLU " " OE2" "    " 8 -1 0 FF2E2E  ""  1 1 7 <> <> <> 0 0 0 1003 1003 1 0 1 77.34 0 2148 <> 980 1013 141 980 0 <> <>
  1004 25 15.150407 -3.989105 -1.791673 142 I "A" 38 -0.50000 -0.50000 "ILE " " N  " "    " 7 0 0 2E2EFF  ""  1 1 7 <> <> <> 0 0 0 1004 1004 1 1 1 63.32 0 2155 <> 981 1014 142 981 0 <> <>
  1005 3 13.697135 -3.895349 -1.595566 142 I "A" 24 0.14000 0.14000 "ILE " " CA " "    " 6 0 0 808080  ""  1 1 -1110 FFB400  <> <> 0 0 0 1005 1005 1 1 1 60.42 0 2156 <> 982 1015 142 982 0 <> <>
  1006 2 13.278634 -2.525432 -1.042636 142 I "A" 24 0.50000 0.50000 "ILE " " C  " "    " 6 0 0 808080  ""  1 1 7 <> <> <> 0 0 0 1006 1006 1 0 1 59.84 0 2157 <> 983 1016 142 983 0 <> <>
  1007 15 12.296721 -1.970444 -1.452935 142 I "A" 70 -0.50000 -0.50000 "ILE " " O  " "    " 8 0 0 FF2E2E  ""  1 1 7 <> <> <> 0 0 0 1007 1007 1 0 1 58.1 0 2158 <> 984 1017 142 984 0 <> <>
  1008 3 13.073151 -5.059736 -0.794086 142 I "A" 24 -0.06000 -0.06000 "ILE " " CB " "    " 6 0 0 808080  ""  1 1 7 <> <> <> 0 0 0 1008 1008 1 1 1 58.54 0 2159 <> 985 1018 142 985 0 <> <>
  1009 3 13.531695 -6.467950 -1.302627 142 I "A" 24 -0.12000 -0.12000 "ILE " " CG1" "    " 6 0 0 808080  ""  1 1 7 <> <> <> 0 0 0 1009 1009 1 2 1 57.67 0 2160 <> 986 1019 142 986 0 <> <>
  1010 3 11.573513 -5.062264 -0.659548 142 I "A" 24 -0.18000 -0.18000 "ILE " " CG2" "    " 6 0 0 808080  ""  1 1 7 <> <> <> 0 0 0 1010 1010 1 3 1 56.5 0 2161 <> 987 1020 142 987 0 <> <>
  1011 3 12.966156 -7.068187 -2.589023 142 I "A" 24 -0.18000 -0.18000 "ILE " " CD1" "    " 6 0 0 808080  ""  1 1 7 <> <> <> 0 0 0 1011 1011 1 3 1 58.43 0 2162 <> 988 1021 142 988 0 <> <>
  1012 25 14.055732 -1.982283 -0.051704 143 A "A" 38 -0.50000 -0.50000 "ALA " " N  " "    " 7 0 0 2E2EFF  ""  1 1 7 <> <> <> 0 0 0 1012 1012 1 1 1 59.55 0 2174 <> 989 1022 143 989 0 <> <>
  1013 3 13.595144 -0.723441 0.695626 143 A "A" 24 0.14000 0.14000 "ALA " " CA " "    " 6 0 0 808080  ""  1 1 -1110 FFB400  <> <> 0 0 0 1013 1013 1 1 1 60.78 0 2175 <> 990 1023 143 990 0 <> <>
  1014 2 13.602724 0.533026 -0.191884 143 A "A" 24 0.50000 0.50000 "ALA " " C  " "    " 6 0 0 808080  ""  1 1 7 <> <> <> 0 0 0 1014 1014 1 0 1 61.17 0 2176 <> 991 1024 143 991 0 <> <>
  1015 15 12.816053 1.462074 0.043374 143 A "A" 70 -0.50000 -0.50000 "ALA " " O  " "    " 8 0 0 FF2E2E  ""  1 1 7 <> <> <> 0 0 0 1015 1015 1 0 1 60.83 0 2177 <> 992 1025 143 992 0 <> <>
  1016 3 14.441386 -0.533014 1.973739 143 A "A" 24 -0.18000 -0.18000 "ALA " " CB " "    " 6 0 0 808080  ""  1 1 7 <> <> <> 0 0 0 1016 1016 1 3 1 61.17 0 2178 <> 993 1026 143 993 0 <> <>
  1017 25 14.547197 0.608764 -1.112468 144 R "A" 38 -0.50000 -0.50000 "ARG " " N  " "    " 7 0 0 2E2EFF  ""  1 1 7 <> <> <> 0 0 0 1017 1017 1 1 1 62.79 0 2184 <> 994 1027 144 994 0 <> <>
  1018 3 14.830625 1.844451 -1.921331 144 R "A" 24 0.14000 0.14000 "ARG " " CA " "    " 6 0 0 808080  ""  1 1 -1110 FFB400  <> <> 0 0 0 1018 1018 1 1 1 63.74 0 2185 <> 995 1028 144 995 0 <> <>
  1019 2 13.690797 2.044641 -2.959171 144 R "A" 24 0.50000 0.50000 "ARG " " C  " "    " 6 0 0 808080  ""  1 1 7 <> <> <> 0 0 0 1019 1019 1 0 1 63.73 0 2186 <> 996 1029 144 996 0 <> <>
  1020 15 13.521767 3.217140 -3.313838 144 R "A" 70 -0.50000 -0.50000 "ARG " " O  " "    " 8 0 0 FF2E2E  ""  1 1 7 <> <> <> 0 0 0 1020 1020 1 0 1 62.26 0 2187 <> 997 1030 144 997 0 <> <>
  1021 3 16.120459 1.783080 -2.666887 144 R "A" 24 -0.12000 -0.12000 "ARG " " CB " "    " 6 0 0 808080  ""  1 1 7 <> <> <> 0 0 0 1021 1021 1 2 1 64.93 0 2188 <> 998 1031 144 998 0 <> <>
  1022 3 16.240401 0.637009 -3.747223 144 R "A" 24 -0.05000 -0.05000 "ARG " " CG " "    " 6 0 0 808080  ""  1 1 7 <> <> <> 0 0 0 1022 1022 1 2 1 65.93 0 2189 <> 999 1032 144 999 0 <> <>
  1023 3 17.736565 0.180997 -4.046999 144 R "A" 24 0.19000 0.19000 "ARG " " CD " "    " 6 0 0 808080  ""  1 1 7 <> <> <> 0 0 0 1023 1023 1 2 1 65.66 0 2190 <> 1000 1033 144 1000 0 <> <>
  1024 25 18.621525 1.159529 -4.661106 144 R "A" 38 -0.69997 -0.69997 "ARG " " NE " "    " 7 0 0 2E2EFF  ""  1 1 7 <> <> <> 0 0 0 1024 1024 1 1 1 64.7 0 2191 <> 1001 1034 144 1001 0 <> <>
  1025 2 19.380782 1.053873 -5.824120 144 R "A" 24 0.63990 0.63990 "ARG " " CZ " "    " 6 0 0 808080  ""  1 1 7 <> <> <> 0 0 0 1025 1025 1 0 1 65.81 0 2192 <> 1002 1035 144 1002 0 <> <>
  1026 25 19.577410 -0.052799 -6.486518 144 R "A" 38 -0.79997 -0.79997 "ARG " " NH1" "    " 7 0 0 2E2EFF  ""  1 1 7 <> <> <> 0 0 0 1026 1026 1 2 1 65.08 0 2193 <> 1003 1036 144 1003 0 <> <>
  1027 31 19.921773 2.106950 -6.314770 144 R "A" 38 -0.79997 -0.79997 "ARG " " NH2" "    " 7 1 0 2E2EFF  ""  1 1 7 <> <> <> 0 0 0 1027 1027 1 2 1 66.94 0 2194 <> 1004 1037 144 1004 0 <> <>
  1028 25 13.044684 1.011588 -3.505434 145 R "A" 38 -0.50000 -0.50000 "ARG " " N  " "    " 7 0 0 2E2EFF  ""  1 1 7 <> <> <> 0 0 0 1028 1028 1 1 1 64.01 0 2208 <> 1005 1038 145 1005 0 <> <>
  1029 3 11.871439 1.023271 -4.402117 145 R "A" 24 0.14000 0.14000 "ARG " " CA " "    " 6 0 0 808080  ""  1 1 -1110 FFB400  <> <> 0 0 0 1029 1029 1 1 1 63.29 0 2209 <> 1006 1039 145 1006 0 <> <>
  1030 2 10.551486 1.138689 -3.541995 145 R "A" 24 0.50000 0.50000 "ARG " " C  " "    " 6 0 0 808080  ""  1 1 7 <> <> <> 0 0 0 1030 1030 1 0 1 62.12 0 2210 <> 1007 1040 145 1007 0 <> <>
  1031 15 9.492590 1.344185 -4.132246 145 R "A" 70 -0.50000 -0.50000 "ARG " " O  " "    " 8 0 0 FF2E2E  ""  1 1 7 <> <> <> 0 0 0 1031 1031 1 0 1 64.69 0 2211 <> 1008 1041 145 1008 0 <> <>
  1032 3 11.877778 -0.219328 -5.304382 145 R "A" 24 -0.12000 -0.12000 "ARG " " CB " "    " 6 0 0 808080  ""  1 1 7 <> <> <> 0 0 0 1032 1032 1 2 1 64.33 0 2212 <> 1009 1042 145 1009 0 <> <>
  1033 3 13.166482 -0.403029 -6.169050 145 R "A" 24 -0.05000 -0.05000 "ARG " " CG " "    " 6 0 0 808080  ""  1 1 7 <> <> <> 0 0 0 1033 1033 1 2 1 68.34 0 2213 <> 1010 1043 145 1010 0 <> <>
  1034 3 13.222271 -1.741179 -6.867403 145 R "A" 24 0.19000 0.19000 "ARG " " CD " "    " 6 0 0 808080  ""  1 1 7 <> <> <> 0 0 0 1034 1034 1 2 1 72.03 0 2214 <> 1011 1044 145 1011 0 <> <>
  1035 25 14.364962 -1.816617 -7.749836 145 R "A" 38 -0.69997 -0.69997 "ARG " " NE " "    " 7 0 0 2E2EFF  ""  1 1 7 <> <> <> 0 0 0 1035 1035 1 1 1 75.94 0 2215 <> 1012 1045 145 1012 0 <> <>
  1036 2 15.648207 -2.070547 -7.446942 145 R "A" 24 0.63990 0.63990 "ARG " " CZ " "    " 6 0 0 808080  ""  1 1 7 <> <> <> 0 0 0 1036 1036 1 0 1 77.48 0 2216 <> 1013 1046 145 1013 0 <> <>
  1037 25 16.086367 -2.484509 -6.267920 145 R "A" 38 -0.79997 -0.79997 "ARG " " NH1" "    " 7 0 0 2E2EFF  ""  1 1 7 <> <> <> 0 0 0 1037 1037 1 2 1 78.91 0 2217 <> 1014 1047 145 1014 0 <> <>
  1038 31 16.588757 -1.967529 -8.346456 145 R "A" 38 -0.79997 -0.79997 "ARG " " NH2" "    " 7 1 0 2E2EFF  ""  1 1 7 <> <> <> 0 0 0 1038 1038 1 2 1 79 0 2218 <> 1015 1048 145 1015 0 <> <>
  1039 25 10.670404 1.010680 -2.206689 146 H "A" 38 -0.50000 -0.50000 "HIE " " N  " "    " 7 0 0 2E2EFF  ""  0 1 7 <> <> <> 0 0 0 1039 1039 1 1 1 59.17 0 2232 <> 1016 1049 146 1016 0 <> <>
  1040 3 9.525878 0.918679 -1.326844 146 H "A" 24 0.14000 0.14000 "HIE " " CA " "    " 6 0 0 808080  ""  0 1 -1110 FFB400  <> <> 0 0 0 1040 1040 1 1 1 55.36 0 2233 <> 1017 1050 146 1017 0 <> <>
  1041 2 9.665612 1.882495 -0.158864 146 H "A" 24 0.50000 0.50000 "HIE " " C  " "    " 6 0 0 808080  ""  0 1 7 <> <> <> 0 0 0 1041 1041 1 0 1 53.24 0 2234 <> 1018 1051 146 1018 0 <> <>
  1042 15 9.948127 1.379904 0.984525 146 H "A" 70 -0.50000 -0.50000 "HIE " " O  " "    " 8 0 0 FF2E2E  ""  0 1 7 <> <> <> 0 0 0 1042 1042 1 0 1 52.01 0 2235 <> 1019 1052 146 1019 0 <> <>
  1043 3 9.227715 -0.593251 -0.898385 146 H "A" 24 -0.29700 -0.29700 "HIE " " CB " "    " 6 0 0 808080  ""  0 1 7 <> <> <> 0 0 0 1043 1043 1 2 1 54.51 0 2236 <> 1020 1053 146 1020 0 <> <>
  1044 2 8.652381 -1.476063 -1.926540 146 H "A" 24 0.50400 0.50400 "HIE " " CG " "    " 6 0 0 808080  ""  0 1 7 <> <> <> 0 0 0 1044 1044 1 0 1 52.99 0 2237 <> 1021 1054 146 1021 0 "HIE"  <>
  1045 25 7.396134 -1.197565 -2.546613 146 H "A" 38 -0.56400 -0.56400 "HIE " " ND1" "    " 7 0 0 2E2EFF  ""  0 1 7 <> <> <> 0 0 0 1045 1045 1 0 1 50.75 0 2238 <> 1022 1055 146 1022 0 <> <>
  1046 2 9.187235 -2.527660 -2.591853 146 H "A" 24 -0.26100 -0.26100 "HIE " " CD2" "    " 6 0 0 808080  ""  0 1 7 <> <> <> 0 0 0 1046 1046 1 1 1 53.36 0 2239 <> 1023 1056 146 1023 0 <> <>
  1047 2 7.255224 -2.137175 -3.425198 146 H "A" 24 0.18200 0.18200 "HIE " " CE1" "    " 6 0 0 808080  ""  0 1 7 <> <> <> 0 0 0 1047 1047 1 1 1 52.72 0 2240 <> 1024 1057 146 1024 0 <> <>
  1048 25 8.327702 -2.945725 -3.522015 146 H "A" 38 -0.29100 -0.29100 "HIE " " NE2" "    " 7 0 0 2E2EFF  ""  0 1 7 <> <> <> 0 0 0 1048 1048 1 1 1 53.18 0 2241 <> 1025 1058 146 1025 0 <> <>
  1049 25 9.487133 3.192656 -0.412585 147 P "A" 38 -0.14000 -0.14000 "PRO " " N  " "    " 7 0 0 2E2EFF  ""  0 1 7 <> <> <> 0 0 0 1049 1049 1 0 1 52.5 0 2249 <> 1026 1059 147 1026 0 <> <>
  1050 3 9.897014 4.240061 0.606540 147 P "A" 24 0.01000 0.01000 "PRO " " CA " "    " 6 0 0 808080  ""  0 1 -1110 FFB400  <> <> 0 0 0 1050 1050 1 1 1 52.41 0 2250 <> 1027 1060 147 1027 0 <> <>
  1051 2 9.163103 4.357540 1.951055 147 P "A" 24 0.50000 0.50000 "PRO " " C  " "    " 6 0 0 808080  ""  0 1 7 <> <> <> 0 0 0 1051 1051 1 0 1 51.43 0 2251 <> 1028 1061 147 1028 0 <> <>
  1052 15 9.687433 4.861909 2.944728 147 P "A" 70 -0.50000 -0.50000 "PRO " " O  " "    " 8 0 0 FF2E2E  ""  0 1 7 <> <> <> 0 0 0 1052 1052 1 0 1 50.4 0 2252 <> 1029 1062 147 1029 0 <> <>
  1053 3 9.881461 5.556230 -0.221531 147 P "A" 24 -0.12000 -0.12000 "PRO " " CB " "    " 6 0 0 808080  ""  0 1 7 <> <> <> 0 0 0 1053 1053 1 2 1 53.16 0 2253 <> 1030 1063 147 1030 0 <> <>
  1054 3 8.998841 5.328719 -1.444030 147 P "A" 24 -0.12000 -0.12000 "PRO " " CG " "    " 6 0 0 808080  ""  0 1 7 <> <> <> 0 0 0 1054 1054 1 2 1 52.73 0 2254 <> 1031 1064 147 1031 0 <> <>
  1055 3 9.040637 3.799828 -1.710732 147 P "A" 24 -0.05000 -0.05000 "PRO " " CD " "    " 6 0 0 808080  ""  0 1 7 <> <> <> 0 0 0 1055 1055 1 2 1 52.34 0 2255 <> 1032 1065 147 1032 0 <> <>
  1056 25 8.036580 3.728922 2.038648 148 Y "A" 38 -0.50000 -0.50000 "TYR " " N  " "    " 7 0 0 2E2EFF  ""  0 1 7 <> <> <> 0 0 0 1056 1056 1 1 1 50.4 0 2263 <> 1033 1066 148 1033 0 <> <>
  1057 3 7.252295 3.614211 3.273270 148 Y "A" 24 0.14000 0.14000 "TYR " " CA " "    " 6 0 0 808080  ""  0 1 -1110 FFB400  <> <> 0 0 0 1057 1057 1 1 1 50.75 0 2264 <> 1034 1067 148 1034 0 <> <>
  1058 2 7.121886 2.212208 3.789434 148 Y "A" 24 0.50000 0.50000 "TYR " " C  " "    " 6 0 0 808080  ""  0 1 7 <> <> <> 0 0 0 1058 1058 1 0 1 51.03 0 2265 <> 1035 1068 148 1035 0 <> <>
  1059 15 6.191450 1.926730 4.564653 148 Y "A" 70 -0.50000 -0.50000 "TYR " " O  " "    " 8 0 0 FF2E2E  ""  0 1 7 <> <> <> 0 0 0 1059 1059 1 0 1 51.55 0 2266 <> 1036 1069 148 1036 0 <> <>
  1060 3 5.860877 4.306000 2.870508 148 Y "A" 24 -0.00500 -0.00500 "TYR " " CB " "    " 6 0 0 808080  ""  0 1 7 <> <> <> 0 0 0 1060 1060 1 2 1 51.17 0 2267 <> 1037 1070 148 1037 0 <> <>
  1061 2 5.898839 5.836168 3.038138 148 Y "A" 24 -0.11500 -0.11500 "TYR " " CG " "    " 6 0 0 808080  ""  0 1 7 <> <> <> 0 0 0 1061 1061 1 0 1 51.05 0 2268 <> 1038 1071 148 1038 0 <> <>
  1062 2 6.325172 6.754829 2.006279 148 Y "A" 24 -0.11500 -0.11500 "TYR " " CD1" "    " 6 0 0 808080  ""  0 1 7 <> <> <> 0 0 0 1062 1062 1 1 1 51.15 0 2269 <> 1039 1072 148 1039 0 <> <>
  1063 2 5.385653 6.430879 4.280238 148 Y "A" 24 -0.11500 -0.11500 "TYR " " CD2" "    " 6 0 0 808080  ""  0 1 7 <> <> <> 0 0 0 1063 1063 1 1 1 52.45 0 2270 <> 1040 1073 148 1040 0 <> <>
  1064 2 5.974091 8.106382 2.052681 148 Y "A" 24 -0.11500 -0.11500 "TYR " " CE1" "    " 6 0 0 808080  ""  0 1 7 <> <> <> 0 0 0 1064 1064 1 1 1 54.39 0 2271 <> 1041 1074 148 1041 0 <> <>
  1065 2 5.100453 7.807393 4.290734 148 Y "A" 24 -0.11500 -0.11500 "TYR " " CE2" "    " 6 0 0 808080  ""  0 1 7 <> <> <> 0 0 0 1065 1065 1 1 1 53.83 0 2272 <> 1042 1075 148 1042 0 <> <>
  1066 2 5.419149 8.646184 3.224899 148 Y "A" 24 0.15000 0.15000 "TYR " " CZ " "    " 6 0 0 808080  ""  0 1 7 <> <> <> 0 0 0 1066 1066 1 0 1 56.37 0 2273 <> 1043 1076 148 1043 0 <> <>
  1067 16 5.176145 10.014363 3.346283 148 Y "A" 70 -0.58500 -0.58500 "TYR " " OH " "    " 8 0 0 FF2E2E  ""  0 1 7 <> <> <> 0 0 0 1067 1067 1 1 1 60.96 0 2274 <> 1044 1077 148 1044 0 <> <>
  1068 25 8.099063 1.311094 3.446816 149 F "A" 38 -0.50000 -0.50000 "PHE " " N  " "    " 7 0 0 2E2EFF  ""  0 1 7 <> <> <> 0 0 0 1068 1068 1 1 1 52.15 0 2284 <> 1045 1078 149 1045 0 <> <>
  1069 3 8.115980 -0.079084 3.898829 149 F "A" 24 0.14000 0.14000 "PHE " " CA " "    " 6 0 0 808080  ""  0 1 -1110 FFB400  <> <> 0 0 0 1069 1069 1 1 1 53.61 0 2285 <> 1046 1079 149 1046 0 <> <>
  1070 2 8.371251 -0.201425 5.398975 149 F "A" 24 0.50000 0.50000 "PHE " " C  " "    " 6 0 0 808080  ""  0 1 7 <> <> <> 0 0 0 1070 1070 1 0 1 55.56 0 2286 <> 1047 1080 149 1047 0 <> <>
  1071 15 9.334049 0.337480 5.903453 149 F "A" 70 -0.50000 -0.50000 "PHE " " O  " "    " 8 0 0 FF2E2E  ""  0 1 7 <> <> <> 0 0 0 1071 1071 1 0 1 56.91 0 2287 <> 1048 1081 149 1048 0 <> <>
  1072 3 9.106054 -0.969842 3.087813 149 F "A" 24 -0.00500 -0.00500 "PHE " " CB " "    " 6 0 0 808080  ""  0 1 7 <> <> <> 0 0 0 1072 1072 1 2 1 49.77 0 2288 <> 1049 1082 149 1049 0 <> <>
  1073 2 8.712720 -2.424559 3.011615 149 F "A" 24 -0.11500 -0.11500 "PHE " " CG " "    " 6 0 0 808080  ""  0 1 7 <> <> <> 0 0 0 1073 1073 1 0 1 47.48 0 2289 <> 1050 1083 149 1050 0 <> <>
  1074 2 8.677385 -3.208528 4.135878 149 F "A" 24 -0.11500 -0.11500 "PHE " " CD1" "    " 6 0 0 808080  ""  0 1 7 <> <> <> 0 0 0 1074 1074 1 1 1 47.55 0 2290 <> 1051 1084 149 1051 0 <> <>
  1075 2 8.316900 -2.940019 1.775114 149 F "A" 24 -0.11500 -0.11500 "PHE " " CD2" "    " 6 0 0 808080  ""  0 1 7 <> <> <> 0 0 0 1075 1075 1 1 1 45.87 0 2291 <> 1052 1085 149 1052 0 <> <>
  1076 2 8.229308 -4.551149 4.090892 149 F "A" 24 -0.11500 -0.11500 "PHE " " CE1" "    " 6 0 0 808080  ""  0 1 7 <> <> <> 0 0 0 1076 1076 1 1 1 49.52 0 2292 <> 1053 1086 149 1053 0 <> <>
  1077 2 7.839943 -4.251046 1.724933 149 F "A" 24 -0.11500 -0.11500 "PHE " " CE2" "    " 6 0 0 808080  ""  0 1 7 <> <> <> 0 0 0 1077 1077 1 1 1 45.95 0 2293 <> 1054 1087 149 1054 0 <> <>
  1078 2 7.840442 -5.063178 2.832325 149 F "A" 24 -0.11500 -0.11500 "PHE " " CZ " "    " 6 0 0 808080  ""  0 1 7 <> <> <> 0 0 0 1078 1078 1 1 1 46.27 0 2294 <> 1055 1088 149 1055 0 <> <>
  1079 25 7.443619 -0.932004 6.061689 150 Y "A" 38 -0.50000 -0.50000 "TYR " " N  " "    " 7 0 0 2E2EFF  ""  0 1 7 <> <> <> 0 0 0 1079 1079 1 1 1 56.88 0 2304 <> 1056 1089 150 1056 0 <> <>
  1080 3 7.381182 -1.310251 7.476910 150 Y "A" 24 0.14000 0.14000 "TYR " " CA " "    " 6 0 0 808080  ""  0 1 -1111 FFD200  <> <> 0 0 0 1080 1080 1 1 1 57.97 0 2305 <> 1057 1090 150 1057 0 <> <>
  1081 2 8.587356 -2.188139 7.817582 150 Y "A" 24 0.50000 0.50000 "TYR " " C  " "    " 6 0 0 808080  ""  0 1 7 <> <> <> 0 0 0 1081 1081 1 0 1 58.46 0 2306 <> 1058 1091 150 1058 0 <> <>
  1082 15 8.506272 -3.414123 7.618015 150 Y "A" 70 -0.50000 -0.50000 "TYR " " O  " "    " 8 0 0 FF2E2E  ""  0 1 7 <> <> <> 0 0 0 1082 1082 1 0 1 56.96 0 2307 <> 1059 1092 150 1059 0 <> <>
  1083 3 6.110585 -2.052556 7.814081 150 Y "A" 24 -0.00500 -0.00500 "TYR " " CB " "    " 6 0 0 808080  ""  0 1 7 <> <> <> 0 0 0 1083 1083 1 2 1 57.11 0 2308 <> 1060 1093 150 1060 0 <> <>
  1084 2 5.804246 -2.096542 9.291818 150 Y "A" 24 -0.11500 -0.11500 "TYR " " CG " "    " 6 0 0 808080  ""  0 1 7 <> <> <> 0 0 0 1084 1084 1 0 1 54.57 0 2309 <> 1061 1094 150 1061 0 <> <>
  1085 2 5.163867 -0.955164 9.924243 150 Y "A" 24 -0.11500 -0.11500 "TYR " " CD1" "    " 6 0 0 808080  ""  0 1 7 <> <> <> 0 0 0 1085 1085 1 1 1 54.85 0 2310 <> 1062 1095 150 1062 0 <> <>
  1086 2 6.141931 -3.284194 10.036487 150 Y "A" 24 -0.11500 -0.11500 "TYR " " CD2" "    " 6 0 0 808080  ""  0 1 7 <> <> <> 0 0 0 1086 1086 1 1 1 53.37 0 2311 <> 1063 1096 150 1063 0 <> <>
  1087 2 4.840609 -1.074993 11.312294 150 Y "A" 24 -0.11500 -0.11500 "TYR " " CE1" "    " 6 0 0 808080  ""  0 1 7 <> <> <> 0 0 0 1087 1087 1 1 1 56.53 0 2312 <> 1064 1097 150 1064 0 <> <>
  1088 2 5.709362 -3.359071 11.384571 150 Y "A" 24 -0.11500 -0.11500 "TYR " " CE2" "    " 6 0 0 808080  ""  0 1 7 <> <> <> 0 0 0 1088 1088 1 1 1 54.88 0 2313 <> 1065 1098 150 1065 0 <> <>
  1089 2 5.071390 -2.330067 12.010273 150 Y "A" 24 0.15000 0.15000 "TYR " " CZ " "    " 6 0 0 808080  ""  0 1 7 <> <> <> 0 0 0 1089 1089 1 0 1 56.68 0 2314 <> 1066 1099 150 1066 0 <> <>
  1090 16 4.740614 -2.402502 13.306677 150 Y "A" 70 -0.58500 -0.58500 "TYR " " OH " "    " 8 0 0 FF2E2E  ""  0 1 7 <> <> <> 0 0 0 1090 1090 1 1 1 57.64 0 2315 <> 1067 1100 150 1067 0 <> <>
  1091 25 9.741726 -1.652235 8.116744 151 A "A" 38 -0.50000 -0.50000 "ALA " " N  " "    " 7 0 0 2E2EFF  ""  1 1 7 <> <> <> 0 0 0 1091 1091 1 1 1 59.18 0 2325 <> 1068 1101 151 1068 0 <> <>
  1092 3 11.025072 -2.365561 8.306463 151 A "A" 24 0.14000 0.14000 "ALA " " CA " "    " 6 0 0 808080  ""  1 1 -1111 FFD200  <> <> 0 0 0 1092 1092 1 1 1 58.9 0 2326 <> 1069 1102 151 1069 0 <> <>
  1093 2 11.093569 -3.651071 9.141016 151 A "A" 24 0.50000 0.50000 "ALA " " C  " "    " 6 0 0 808080  ""  1 1 7 <> <> <> 0 0 0 1093 1093 1 0 1 59.8 0 2327 <> 1070 1103 151 1070 0 <> <>
  1094 15 11.742548 -4.530930 8.711988 151 A "A" 70 -0.50000 -0.50000 "ALA " " O  " "    " 8 0 0 FF2E2E  ""  1 1 7 <> <> <> 0 0 0 1094 1094 1 0 1 58.87 0 2328 <> 1071 1104 151 1071 0 <> <>
  1095 3 12.133933 -1.326404 8.681806 151 A "A" 24 -0.18000 -0.18000 "ALA " " CB " "    " 6 0 0 808080  ""  1 1 7 <> <> <> 0 0 0 1095 1095 1 3 1 58.4 0 2329 <> 1072 1105 151 1072 0 <> <>
  1096 25 10.256620 -3.784452 10.223884 152 P "A" 38 -0.14000 -0.14000 "PRO " " N  " "    " 7 0 0 2E2EFF  ""  1 1 7 <> <> <> 0 0 0 1096 1096 1 0 1 60.46 0 2335 <> 1073 1106 152 1073 0 <> <>
  1097 3 10.095569 -4.993671 10.966697 152 P "A" 24 0.01000 0.01000 "PRO " " CA " "    " 6 0 0 808080  ""  1 1 -1111 FFD200  <> <> 0 0 0 1097 1097 1 1 1 61.13 0 2336 <> 1074 1107 152 1074 0 <> <>
  1098 2 9.522907 -6.183401 10.148646 152 P "A" 24 0.50000 0.50000 "PRO " " C  " "    " 6 0 0 808080  ""  1 1 7 <> <> <> 0 0 0 1098 1098 1 0 1 62.45 0 2337 <> 1075 1108 152 1075 0 <> <>
  1099 15 9.965436 -7.373130 10.423034 152 P "A" 70 -0.50000 -0.50000 "PRO " " O  " "    " 8 0 0 FF2E2E  ""  1 1 7 <> <> <> 0 0 0 1099 1099 1 0 1 63.4 0 2338 <> 1076 1109 152 1076 0 <> <>
  1100 3 9.255060 -4.628008 12.190667 152 P "A" 24 -0.12000 -0.12000 "PRO " " CB " "    " 6 0 0 808080  ""  1 1 7 <> <> <> 0 0 0 1100 1100 1 2 1 61.92 0 2339 <> 1077 1110 152 1077 0 <> <>
  1101 3 9.267513 -3.074750 12.286533 152 P "A" 24 -0.12000 -0.12000 "PRO " " CG " "    " 6 0 0 808080  ""  1 1 7 <> <> <> 0 0 0 1101 1101 1 2 1 62.91 0 2340 <> 1078 1111 152 1078 0 <> <>
  1102 3 9.630472 -2.588932 10.901858 152 P "A" 24 -0.05000 -0.05000 "PRO " " CD " "    " 6 0 0 808080  ""  1 1 7 <> <> <> 0 0 0 1102 1102 1 2 1 61.68 0 2341 <> 1079 1112 152 1079 0 <> <>
  1103 25 8.624792 -5.823705 9.230209 153 E "A" 38 -0.50000 -0.50000 "GLU " " N  " "    " 7 0 0 2E2EFF  ""  1 1 7 <> <> <> 0 0 0 1103 1103 1 1 1 63.88 0 2349 <> 1080 1113 153 1080 0 <> <>
  1104 3 8.126838 -6.775760 8.264859 153 E "A" 24 0.14000 0.14000 "GLU " " CA " "    " 6 0 0 808080  ""  1 1 -1111 FFD200  <> <> 0 0 0 1104 1104 1 1 1 65.18 0 2350 <> 1081 1114 153 1081 0 <> <>
  1105 2 9.192257 -7.262160 7.309943 153 E "A" 24 0.50000 0.50000 "GLU " " C  " "    " 6 0 0 808080  ""  1 1 7 <> <> <> 0 0 0 1105 1105 1 0 1 65.99 0 2351 <> 1082 1115 153 1082 0 <> <>
  1106 15 9.404537 -8.447861 7.084048 153 E "A" 70 -0.50000 -0.50000 "GLU " " O  " "    " 8 0 0 FF2E2E  ""  1 1 7 <> <> <> 0 0 0 1106 1106 1 0 1 65.77 0 2352 <> 1083 1116 153 1083 0 <> <>
  1107 3 6.839370 -6.366042 7.533703 153 E "A" 24 -0.12000 -0.12000 "GLU " " CB " "    " 6 0 0 808080  ""  1 1 7 <> <> <> 0 0 0 1107 1107 1 2 1 66.6 0 2353 <> 1084 1117 153 1084 0 <> <>
  1108 3 5.640147 -6.395542 8.421168 153 E "A" 24 -0.22000 -0.22000 "GLU " " CG " "    " 6 0 0 808080  ""  1 1 7 <> <> <> 0 0 0 1108 1108 1 2 1 68.35 0 2354 <> 1085 1118 153 1085 0 <> <>
  1109 2 5.006269 -7.764561 8.628410 153 E "A" 24 0.70000 0.70000 "GLU " " CD " "    " 6 0 0 808080  ""  1 1 7 <> <> <> 0 0 0 1109 1109 1 0 1 71.47 0 2355 <> 1086 1119 153 1086 0 <> <>
  1110 15 4.376566 -8.310103 7.760007 153 E "A" 70 -0.80000 -0.80000 "GLU " " OE1" "    " 8 0 0 FF2E2E  ""  1 1 7 <> <> <> 0 0 0 1110 1110 1 0 1 72.85 0 2356 <> 1087 1120 153 1087 0 <> <>
  1111 18 5.360543 -8.327261 9.660700 153 E "A" 70 -0.80000 -0.80000 "GLU " " OE2" "    " 8 -1 0 FF2E2E  ""  1 1 7 <> <> <> 0 0 0 1111 1111 1 0 1 73.31 0 2357 <> 1088 1121 153 1088 0 <> <>
  1112 25 10.075104 -6.336788 6.869938 154 L "A" 38 -0.50000 -0.50000 "LEU " " N  " "    " 7 0 0 2E2EFF  ""  1 1 7 <> <> <> 0 0 0 1112 1112 1 1 1 66.42 0 2364 <> 1089 1122 154 1089 0 <> <>
  1113 3 11.189423 -6.636445 5.959404 154 L "A" 24 0.14000 0.14000 "LEU " " CA " "    " 6 0 0 808080  ""  1 1 -1111 FFD200  <> <> 0 0 0 1113 1113 1 1 1 67.08 0 2365 <> 1090 1123 154 1090 0 <> <>
  1114 2 12.270397 -7.603053 6.525155 154 L "A" 24 0.50000 0.50000 "LEU " " C  " "    " 6 0 0 808080  ""  1 1 7 <> <> <> 0 0 0 1114 1114 1 0 1 67.15 0 2366 <> 1091 1124 154 1091 0 <> <>
  1115 15 12.852262 -8.288459 5.708968 154 L "A" 70 -0.50000 -0.50000 "LEU " " O  " "    " 8 0 0 FF2E2E  ""  1 1 7 <> <> <> 0 0 0 1115 1115 1 0 1 67.09 0 2367 <> 1092 1125 154 1092 0 <> <>
  1116 3 11.587413 -5.279144 5.411912 154 L "A" 24 -0.12000 -0.12000 "LEU " " CB " "    " 6 0 0 808080  ""  1 1 7 <> <> <> 0 0 0 1116 1116 1 2 1 67.12 0 2368 <> 1093 1126 154 1093 0 <> <>
  1117 3 12.457652 -5.208753 4.123390 154 L "A" 24 -0.06000 -0.06000 "LEU " " CG " "    " 6 0 0 808080  ""  1 1 7 <> <> <> 0 0 0 1117 1117 1 1 1 66.44 0 2369 <> 1094 1127 154 1094 0 <> <>
  1118 3 11.733654 -5.894659 2.906429 154 L "A" 24 -0.18000 -0.18000 "LEU " " CD1" "    " 6 0 0 808080  ""  1 1 7 <> <> <> 0 0 0 1118 1118 1 3 1 65.82 0 2370 <> 1095 1128 154 1095 0 <> <>
  1119 3 12.842731 -3.697233 3.773812 154 L "A" 24 -0.18000 -0.18000 "LEU " " CD2" "    " 6 0 0 808080  ""  1 1 7 <> <> <> 0 0 0 1119 1119 1 3 1 66.64 0 2371 <> 1096 1129 154 1096 0 <> <>
  1120 25 12.547428 -7.567920 7.827448 155 L "A" 38 -0.50000 -0.50000 "LEU " " N  " "    " 7 0 0 2E2EFF  ""  1 1 7 <> <> <> 0 0 0 1120 1120 1 1 1 66.59 0 2383 <> 1097 1130 155 1097 0 <> <>
  1121 3 13.300602 -8.529277 8.641160 155 L "A" 24 0.14000 0.14000 "LEU " " CA " "    " 6 0 0 808080  ""  1 1 -1111 FFD200  <> <> 0 0 0 1121 1121 1 1 1 65.29 0 2384 <> 1098 1131 155 1098 0 <> <>
  1122 2 12.740034 -9.968087 8.616946 155 L "A" 24 0.50000 0.50000 "LEU " " C  " "    " 6 0 0 808080  ""  1 1 7 <> <> <> 0 0 0 1122 1122 1 0 1 65.18 0 2385 <> 1099 1132 155 1099 0 <> <>
  1123 15 13.508735 -10.942403 8.649792 155 L "A" 70 -0.50000 -0.50000 "LEU " " O  " "    " 8 0 0 FF2E2E  ""  1 1 7 <> <> <> 0 0 0 1123 1123 1 0 1 66.41 0 2386 <> 1100 1133 155 1100 0 <> <>
  1124 3 13.514004 -8.031490 10.101650 155 L "A" 24 -0.12000 -0.12000 "LEU " " CB " "    " 6 0 0 808080  ""  1 1 7 <> <> <> 0 0 0 1124 1124 1 2 1 62.59 0 2387 <> 1101 1134 155 1101 0 <> <>
  1125 3 14.194871 -6.588507 10.301754 155 L "A" 24 -0.06000 -0.06000 "LEU " " CG " "    " 6 0 0 808080  ""  1 1 7 <> <> <> 0 0 0 1125 1125 1 1 1 62.5 0 2388 <> 1102 1135 155 1102 0 <> <>
  1126 3 14.489483 -6.116865 11.734119 155 L "A" 24 -0.18000 -0.18000 "LEU " " CD1" "    " 6 0 0 808080  ""  1 1 7 <> <> <> 0 0 0 1126 1126 1 3 1 60.39 0 2389 <> 1103 1136 155 1103 0 <> <>
  1127 3 15.472023 -6.449290 9.490952 155 L "A" 24 -0.18000 -0.18000 "LEU " " CD2" "    " 6 0 0 808080  ""  1 1 7 <> <> <> 0 0 0 1127 1127 1 3 1 61.51 0 2390 <> 1104 1137 155 1104 0 <> <>
  1128 25 11.404306 -10.161041 8.419271 156 F "A" 38 -0.50000 -0.50000 "PHE " " N  " "    " 7 0 0 2E2EFF  ""  1 1 7 <> <> <> 0 0 0 1128 1128 1 1 1 64.39 0 2402 <> 1105 1138 156 1105 0 <> <>
  1129 3 10.838176 -11.425830 8.062945 156 F "A" 24 0.14000 0.14000 "PHE " " CA " "    " 6 0 0 808080  ""  1 1 -1111 FFD200  <> <> 0 0 0 1129 1129 1 1 1 64.88 0 2403 <> 1106 1139 156 1106 0 <> <>
  1130 2 10.884992 -11.748114 6.545254 156 F "A" 24 0.50000 0.50000 "PHE " " C  " "    " 6 0 0 808080  ""  1 1 7 <> <> <> 0 0 0 1130 1130 1 0 1 65.7 0 2404 <> 1107 1140 156 1107 0 <> <>
  1131 15 10.969759 -12.963594 6.347575 156 F "A" 70 -0.50000 -0.50000 "PHE " " O  " "    " 8 0 0 FF2E2E  ""  1 1 7 <> <> <> 0 0 0 1131 1131 1 0 1 66.04 0 2405 <> 1108 1141 156 1108 0 <> <>
  1132 3 9.400434 -11.363263 8.565725 156 F "A" 24 -0.00500 -0.00500 "PHE " " CB " "    " 6 0 0 808080  ""  1 1 7 <> <> <> 0 0 0 1132 1132 1 2 1 65.43 0 2406 <> 1109 1142 156 1109 0 <> <>
  1133 2 8.574133 -12.701609 8.388307 156 F "A" 24 -0.11500 -0.11500 "PHE " " CG " "    " 6 0 0 808080  ""  1 1 7 <> <> <> 0 0 0 1133 1133 1 0 1 65.2 0 2407 <> 1110 1143 156 1110 0 <> <>
  1134 2 9.111951 -13.789391 9.101755 156 F "A" 24 -0.11500 -0.11500 "PHE " " CD1" "    " 6 0 0 808080  ""  1 1 7 <> <> <> 0 0 0 1134 1134 1 1 1 64.47 0 2408 <> 1111 1144 156 1111 0 <> <>
  1135 2 7.570128 -12.908089 7.427303 156 F "A" 24 -0.11500 -0.11500 "PHE " " CD2" "    " 6 0 0 808080  ""  1 1 7 <> <> <> 0 0 0 1135 1135 1 1 1 67.4 0 2409 <> 1112 1145 156 1112 0 <> <>
  1136 2 8.590158 -15.088259 8.828340 156 F "A" 24 -0.11500 -0.11500 "PHE " " CE1" "    " 6 0 0 808080  ""  1 1 7 <> <> <> 0 0 0 1136 1136 1 1 1 66.44 0 2410 <> 1113 1146 156 1113 0 <> <>
  1137 2 6.961561 -14.256601 7.320434 156 F "A" 24 -0.11500 -0.11500 "PHE " " CE2" "    " 6 0 0 808080  ""  1 1 7 <> <> <> 0 0 0 1137 1137 1 1 1 68.33 0 2411 <> 1114 1147 156 1114 0 <> <>
  1138 2 7.527865 -15.325434 7.970009 156 F "A" 24 -0.11500 -0.11500 "PHE " " CZ " "    " 6 0 0 808080  ""  1 1 7 <> <> <> 0 0 0 1138 1138 1 1 1 67.65 0 2412 <> 1115 1148 156 1115 0 <> <>
  1139 25 10.982752 -10.761243 5.632061 157 F "A" 38 -0.50000 -0.50000 "PHE " " N  " "    " 7 0 0 2E2EFF  ""  1 1 7 <> <> <> 0 0 0 1139 1139 1 1 1 67.5 0 2422 <> 1116 1149 157 1116 0 <> <>
  1140 3 11.271376 -11.109450 4.211423 157 F "A" 24 0.14000 0.14000 "PHE " " CA " "    " 6 0 0 808080  ""  1 1 -1111 FFD200  <> <> 0 0 0 1140 1140 1 1 1 68.4 0 2423 <> 1117 1150 157 1117 0 <> <>
  1141 2 12.703827 -11.602434 4.000607 157 F "A" 24 0.50000 0.50000 "PHE " " C  " "    " 6 0 0 808080  ""  1 1 7 <> <> <> 0 0 0 1141 1141 1 0 1 67.63 0 2424 <> 1118 1151 157 1118 0 <> <>
  1142 15 12.929616 -12.583766 3.331099 157 F "A" 70 -0.50000 -0.50000 "PHE " " O  " "    " 8 0 0 FF2E2E  ""  1 1 7 <> <> <> 0 0 0 1142 1142 1 0 1 67.09 0 2425 <> 1119 1152 157 1119 0 <> <>
  1143 3 10.950121 -9.992466 3.205833 157 F "A" 24 -0.00500 -0.00500 "PHE " " CB " "    " 6 0 0 808080  ""  1 1 7 <> <> <> 0 0 0 1143 1143 1 2 1 69.64 0 2426 <> 1120 1153 157 1120 0 <> <>
  1144 2 9.503350 -9.746483 2.888958 157 F "A" 24 -0.11500 -0.11500 "PHE " " CG " "    " 6 0 0 808080  ""  1 1 7 <> <> <> 0 0 0 1144 1144 1 0 1 71.56 0 2427 <> 1121 1154 157 1121 0 <> <>
  1145 2 8.540302 -9.442896 3.938569 157 F "A" 24 -0.11500 -0.11500 "PHE " " CD1" "    " 6 0 0 808080  ""  1 1 7 <> <> <> 0 0 0 1145 1145 1 1 1 74.93 0 2428 <> 1122 1155 157 1122 0 <> <>
  1146 2 9.107470 -9.554539 1.557338 157 F "A" 24 -0.11500 -0.11500 "PHE " " CD2" "    " 6 0 0 808080  ""  1 1 7 <> <> <> 0 0 0 1146 1146 1 1 1 72.55 0 2429 <> 1123 1156 157 1123 0 <> <>
  1147 2 7.253317 -9.091318 3.589353 157 F "A" 24 -0.11500 -0.11500 "PHE " " CE1" "    " 6 0 0 808080  ""  1 1 7 <> <> <> 0 0 0 1147 1147 1 1 1 76.14 0 2430 <> 1124 1157 157 1124 0 <> <>
  1148 2 7.757877 -9.275625 1.297668 157 F "A" 24 -0.11500 -0.11500 "PHE " " CE2" "    " 6 0 0 808080  ""  1 1 7 <> <> <> 0 0 0 1148 1148 1 1 1 73.04 0 2431 <> 1125 1158 157 1125 0 <> <>
  1149 2 6.860968 -9.036717 2.259916 157 F "A" 24 -0.11500 -0.11500 "PHE " " CZ " "    " 6 0 0 808080  ""  1 1 7 <> <> <> 0 0 0 1149 1149 1 1 1 74.81 0 2432 <> 1126 1159 157 1126 0 <> <>
  1150 25 13.633522 -10.845269 4.560759 158 A "A" 38 -0.50000 -0.50000 "ALA " " N  " "    " 7 0 0 2E2EFF  ""  1 1 7 <> <> <> 0 0 0 1150 1150 1 1 1 66.93 0 2442 <> 1127 1160 158 1127 0 <> <>
  1151 3 14.995683 -11.222688 4.906259 158 A "A" 24 0.14000 0.14000 "ALA " " CA " "    " 6 0 0 808080  ""  1 1 -1111 FFD200  <> <> 0 0 0 1151 1151 1 1 1 65.88 0 2443 <> 1128 1161 158 1128 0 <> <>
  1152 2 15.135568 -12.636000 5.417154 158 A "A" 24 0.50000 0.50000 "ALA " " C  " "    " 6 0 0 808080  ""  1 1 7 <> <> <> 0 0 0 1152 1152 1 0 1 65.99 0 2444 <> 1129 1162 158 1129 0 <> <>
  1153 15 15.958531 -13.360802 4.802241 158 A "A" 70 -0.50000 -0.50000 "ALA " " O  " "    " 8 0 0 FF2E2E  ""  1 1 7 <> <> <> 0 0 0 1153 1153 1 0 1 64.59 0 2445 <> 1130 1163 158 1130 0 <> <>
  1154 3 15.770503 -10.205349 5.746403 158 A "A" 24 -0.18000 -0.18000 "ALA " " CB " "    " 6 0 0 808080  ""  1 1 7 <> <> <> 0 0 0 1154 1154 1 3 1 63.91 0 2446 <> 1131 1164 158 1131 0 <> <>
  1155 25 14.495135 -13.014808 6.560089 159 K "A" 38 -0.50000 -0.50000 "LYS " " N  " "    " 7 0 0 2E2EFF  ""  1 1 7 <> <> <> 0 0 0 1155 1155 1 1 1 68.43 0 2452 1 1132 1165 159 1132 0 <> <>
  1156 3 14.396077 -14.383012 7.102910 159 K "A" 24 0.14000 0.14000 "LYS " " CA " "    " 6 0 0 808080  ""  1 1 -1111 FFD200  <> <> 0 0 0 1156 1156 1 1 1 71.06 0 2453 1 1133 1166 159 1133 0 <> 1
  1157 2 13.978229 -15.431042 6.077111 159 K "A" 24 0.50000 0.50000 "LYS " " C  " "    " 6 0 0 808080  ""  1 1 7 <> <> <> 0 0 0 1157 1157 1 0 1 72.93 0 2454 1 1134 1167 159 1134 0 <> <>
  1158 15 14.665987 -16.377298 5.901994 159 K "A" 70 -0.50000 -0.50000 "LYS " " O  " "    " 8 0 0 FF2E2E  ""  1 1 7 <> <> <> 0 0 0 1158 1158 1 0 1 73.33 0 2455 1 1135 1168 159 1135 0 <> <>
  1159 25 12.922858 -15.119510 5.315129 160 R "A" 38 -0.50000 -0.50000 "ARG " " N  " "    " 7 0 0 2E2EFF  ""  1 1 7 <> <> <> 0 0 0 1159 1159 1 1 1 75.15 0 2474 <> 1136 1171 160 1136 0 <> <>
  1160 3 12.411593 -15.997122 4.197807 160 R "A" 24 0.14000 0.14000 "ARG " " CA " "    " 6 0 0 808080  ""  1 1 -1111 FFD200  <> <> 0 0 0 1160 1160 1 1 1 78.07 0 2475 <> 1137 1172 160 1137 0 <> <>
  1161 2 13.300541 -16.145942 2.994469 160 R "A" 24 0.50000 0.50000 "ARG " " C  " "    " 6 0 0 808080  ""  1 1 7 <> <> <> 0 0 0 1161 1161 1 0 1 78.6 0 2476 <> 1138 1173 160 1138 0 <> <>
  1162 15 13.460581 -17.233461 2.434019 160 R "A" 70 -0.50000 -0.50000 "ARG " " O  " "    " 8 0 0 FF2E2E  ""  1 1 7 <> <> <> 0 0 0 1162 1162 1 0 1 78.49 0 2477 <> 1139 1174 160 1139 0 <> <>
  1163 3 10.991914 -15.586413 3.815280 160 R "A" 24 -0.12000 -0.12000 "ARG " " CB " "    " 6 0 0 808080  ""  1 1 7 <> <> <> 0 0 0 1163 1163 1 2 1 80.26 0 2478 <> 1140 1175 160 1140 0 <> <>
  1164 3 9.966531 -15.981103 4.915655 160 R "A" 24 -0.05000 -0.05000 "ARG " " CG " "    " 6 0 0 808080  ""  1 1 7 <> <> <> 0 0 0 1164 1164 1 2 1 83.73 0 2479 <> 1141 1176 160 1141 0 <> <>
  1165 3 8.601840 -15.640956 4.481750 160 R "A" 24 0.19000 0.19000 "ARG " " CD " "    " 6 0 0 808080  ""  1 1 7 <> <> <> 0 0 0 1165 1165 1 2 1 86.66 0 2480 <> 1142 1177 160 1142 0 <> <>
  1166 25 8.310904 -14.216576 4.354760 160 R "A" 38 -0.69997 -0.69997 "ARG " " NE " "    " 7 0 0 2E2EFF  ""  1 1 7 <> <> <> 0 0 0 1166 1166 1 1 1 91.48 0 2481 <> 1143 1178 160 1143 0 <> <>
  1167 2 7.229390 -13.726242 3.841027 160 R "A" 24 0.63990 0.63990 "ARG " " CZ " "    " 6 0 0 808080  ""  1 1 7 <> <> <> 0 0 0 1167 1167 1 0 1 92.14 0 2482 <> 1144 1179 160 1144 0 <> <>
  1168 25 6.392880 -14.359431 3.095356 160 R "A" 38 -0.79997 -0.79997 "ARG " " NH1" "    " 7 0 0 2E2EFF  ""  1 1 7 <> <> <> 0 0 0 1168 1168 1 2 1 91.9 0 2483 <> 1145 1180 160 1145 0 <> <>
  1169 31 7.022332 -12.430331 4.031363 160 R "A" 38 -0.79997 -0.79997 "ARG " " NH2" "    " 7 1 0 2E2EFF  ""  1 1 7 <> <> <> 0 0 0 1169 1169 1 2 1 92.73 0 2484 <> 1146 1181 160 1146 0 <> <>
  1170 25 14.064498 -15.066887 2.535727 161 Y "A" 38 -0.50000 -0.50000 "TYR " " N  " "    " 7 0 0 2E2EFF  ""  1 1 7 <> <> <> 0 0 0 1170 1170 1 1 1 79.91 0 2498 <> 1147 1182 161 1147 0 <> <>
  1171 3 15.189837 -14.928856 1.597391 161 Y "A" 24 0.14000 0.14000 "TYR " " CA " "    " 6 0 0 808080  ""  1 1 -1111 FFD200  <> <> 0 0 0 1171 1171 1 1 1 81.04 0 2499 <> 1148 1183 161 1148 0 <> <>
  1172 2 16.355654 -15.765497 2.097020 161 Y "A" 24 0.50000 0.50000 "TYR " " C  " "    " 6 0 0 808080  ""  1 1 7 <> <> <> 0 0 0 1172 1172 1 0 1 81.76 0 2500 <> 1149 1184 161 1149 0 <> <>
  1173 15 16.772847 -16.609594 1.286479 161 Y "A" 70 -0.50000 -0.50000 "TYR " " O  " "    " 8 0 0 FF2E2E  ""  1 1 7 <> <> <> 0 0 0 1173 1173 1 0 1 81.56 0 2501 <> 1150 1185 161 1150 0 <> <>
  1174 3 15.561435 -13.431374 1.405774 161 Y "A" 24 -0.00500 -0.00500 "TYR " " CB " "    " 6 0 0 808080  ""  1 1 7 <> <> <> 0 0 0 1174 1174 1 2 1 81.47 0 2502 <> 1151 1186 161 1151 0 <> <>
  1175 2 16.495669 -13.058689 0.261244 161 Y "A" 24 -0.11500 -0.11500 "TYR " " CG " "    " 6 0 0 808080  ""  1 1 7 <> <> <> 0 0 0 1175 1175 1 0 1 83.28 0 2503 <> 1152 1187 161 1152 0 <> <>
  1176 2 16.008311 -13.309651 -1.042939 161 Y "A" 24 -0.11500 -0.11500 "TYR " " CD1" "    " 6 0 0 808080  ""  1 1 7 <> <> <> 0 0 0 1176 1176 1 1 1 82.37 0 2504 <> 1153 1188 161 1153 0 <> <>
  1177 2 17.784564 -12.548307 0.408166 161 Y "A" 24 -0.11500 -0.11500 "TYR " " CD2" "    " 6 0 0 808080  ""  1 1 7 <> <> <> 0 0 0 1177 1177 1 1 1 84.54 0 2505 <> 1154 1189 161 1154 0 <> <>
  1178 2 16.704346 -12.778994 -2.182888 161 Y "A" 24 -0.11500 -0.11500 "TYR " " CE1" "    " 6 0 0 808080  ""  1 1 7 <> <> <> 0 0 0 1178 1178 1 1 1 83.1 0 2506 <> 1155 1190 161 1155 0 <> <>
  1179 2 18.556929 -12.151481 -0.724370 161 Y "A" 24 -0.11500 -0.11500 "TYR " " CE2" "    " 6 0 0 808080  ""  1 1 7 <> <> <> 0 0 0 1179 1179 1 1 1 83.79 0 2507 <> 1156 1191 161 1156 0 <> <>
  1180 2 17.996306 -12.351903 -1.983071 161 Y "A" 24 0.15000 0.15000 "TYR " " CZ " "    " 6 0 0 808080  ""  1 1 7 <> <> <> 0 0 0 1180 1180 1 0 1 84.32 0 2508 <> 1157 1192 161 1157 0 <> <>
  1181 16 18.664519 -12.054868 -3.043659 161 Y "A" 70 -0.58500 -0.58500 "TYR " " OH " "    " 8 0 0 FF2E2E  ""  1 1 7 <> <> <> 0 0 0 1181 1181 1 1 1 85.76 0 2509 <> 1158 1193 161 1158 0 <> <>
  1182 25 16.825026 -15.667846 3.357250 162 K "A" 38 -0.50000 -0.50000 "LYS " " N  " "    " 7 0 0 2E2EFF  ""  1 1 7 <> <> <> 0 0 0 1182 1182 1 1 1 81.86 0 2519 1 1159 1194 162 1159 0 <> <>
  1183 3 17.787310 -16.543629 3.968012 162 K "A" 24 0.14000 0.14000 "LYS " " CA " "    " 6 0 0 808080  ""  1 1 -1111 FFD200  <> <> 0 0 0 1183 1183 1 1 1 81.63 0 2520 1 1160 1195 162 1160 0 <> 1
  1184 2 17.395743 -18.045028 3.877270 162 K "A" 24 0.50000 0.50000 "LYS " " C  " "    " 6 0 0 808080  ""  1 1 7 <> <> <> 0 0 0 1184 1184 1 0 1 81.08 0 2521 1 1161 1196 162 1161 0 <> <>
  1185 15 18.141003 -18.928900 3.379559 162 K "A" 70 -0.50000 -0.50000 "LYS " " O  " "    " 8 0 0 FF2E2E  ""  1 1 7 <> <> <> 0 0 0 1185 1185 1 0 1 81.65 0 2522 1 1162 1197 162 1162 0 <> <>
  1186 25 16.185353 -18.344526 4.272805 163 A "A" 38 -0.50000 -0.50000 "ALA " " N  " "    " 7 0 0 2E2EFF  ""  1 1 7 <> <> <> 0 0 0 1186 1186 1 1 1 80.2 0 2541 <> 1163 1199 163 1163 0 <> <>
  1187 3 15.549112 -19.669773 4.207298 163 A "A" 24 0.14000 0.14000 "ALA " " CA " "    " 6 0 0 808080  ""  1 1 -1111 FFD200  <> <> 0 0 0 1187 1187 1 1 1 80.46 0 2542 <> 1164 1200 163 1164 0 <> <>
  1188 2 15.554158 -20.259228 2.819642 163 A "A" 24 0.50000 0.50000 "ALA " " C  " "    " 6 0 0 808080  ""  1 1 7 <> <> <> 0 0 0 1188 1188 1 0 1 80.99 0 2543 <> 1165 1201 163 1165 0 <> <>
  1189 15 16.112298 -21.388664 2.670085 163 A "A" 70 -0.50000 -0.50000 "ALA " " O  " "    " 8 0 0 FF2E2E  ""  1 1 7 <> <> <> 0 0 0 1189 1189 1 0 1 80.09 0 2544 <> 1166 1202 163 1166 0 <> <>
  1190 3 14.158553 -19.783672 4.821550 163 A "A" 24 -0.18000 -0.18000 "ALA " " CB " "    " 6 0 0 808080  ""  1 1 7 <> <> <> 0 0 0 1190 1190 1 3 1 80.55 0 2545 <> 1167 1203 163 1167 0 <> <>
  1191 25 15.087751 -19.495670 1.852927 164 A "A" 38 -0.50000 -0.50000 "ALA " " N  " "    " 7 0 0 2E2EFF  ""  1 1 7 <> <> <> 0 0 0 1191 1191 1 1 1 81.72 0 2551 <> 1168 1204 164 1168 0 <> <>
  1192 3 14.914419 -19.826557 0.455319 164 A "A" 24 0.14000 0.14000 "ALA " " CA " "    " 6 0 0 808080  ""  1 1 -1111 FFD200  <> <> 0 0 0 1192 1192 1 1 1 82.16 0 2552 <> 1169 1205 164 1169 0 <> <>
  1193 2 16.103447 -20.586305 -0.187789 164 A "A" 24 0.50000 0.50000 "ALA " " C  " "    " 6 0 0 808080  ""  1 1 7 <> <> <> 0 0 0 1193 1193 1 0 1 83.04 0 2553 <> 1170 1206 164 1170 0 <> <>
  1194 15 16.066081 -21.694027 -0.804331 164 A "A" 70 -0.50000 -0.50000 "ALA " " O  " "    " 8 0 0 FF2E2E  ""  1 1 7 <> <> <> 0 0 0 1194 1194 1 0 1 82.39 0 2554 <> 1171 1207 164 1171 0 <> <>
  1195 3 14.383374 -18.689709 -0.442702 164 A "A" 24 -0.18000 -0.18000 "ALA " " CB " "    " 6 0 0 808080  ""  1 1 7 <> <> <> 0 0 0 1195 1195 1 3 1 81.11 0 2555 <> 1172 1208 164 1172 0 <> <>
  1196 25 17.213116 -19.837004 -0.114652 165 F "A" 38 -0.50000 -0.50000 "PHE " " N  " "    " 7 0 0 2E2EFF  ""  1 1 7 <> <> <> 0 0 0 1196 1196 1 1 1 84.27 0 2561 <> 1173 1209 165 1173 0 <> <>
  1197 3 18.537005 -20.204305 -0.503154 165 F "A" 24 0.14000 0.14000 "PHE " " CA " "    " 6 0 0 808080  ""  1 1 -1111 FFD200  <> <> 0 0 0 1197 1197 1 1 1 85.61 0 2562 <> 1174 1210 165 1174 0 <> <>
  1198 2 19.025382 -21.376802 0.286405 165 F "A" 24 0.50000 0.50000 "PHE " " C  " "    " 6 0 0 808080  ""  1 1 7 <> <> <> 0 0 0 1198 1198 1 0 1 86.59 0 2563 <> 1175 1211 165 1175 0 <> <>
  1199 15 19.651703 -22.237673 -0.366508 165 F "A" 70 -0.50000 -0.50000 "PHE " " O  " "    " 8 0 0 FF2E2E  ""  1 1 7 <> <> <> 0 0 0 1199 1199 1 0 1 86.31 0 2564 <> 1176 1212 165 1176 0 <> <>
  1200 3 19.541085 -19.007393 -0.524921 165 F "A" 24 -0.00500 -0.00500 "PHE " " CB " "    " 6 0 0 808080  ""  1 1 7 <> <> <> 0 0 0 1200 1200 1 2 1 85.41 0 2565 <> 1177 1213 165 1177 0 <> <>
  1201 2 19.264945 -18.148418 -1.704451 165 F "A" 24 -0.11500 -0.11500 "PHE " " CG " "    " 6 0 0 808080  ""  1 1 7 <> <> <> 0 0 0 1201 1201 1 0 1 86.05 0 2566 <> 1178 1214 165 1178 0 <> <>
  1202 2 19.622378 -18.639290 -2.989815 165 F "A" 24 -0.11500 -0.11500 "PHE " " CD1" "    " 6 0 0 808080  ""  1 1 7 <> <> <> 0 0 0 1202 1202 1 1 1 86.03 0 2567 <> 1179 1215 165 1179 0 <> <>
  1203 2 18.560273 -17.006351 -1.624165 165 F "A" 24 -0.11500 -0.11500 "PHE " " CD2" "    " 6 0 0 808080  ""  1 1 7 <> <> <> 0 0 0 1203 1203 1 1 1 86.75 0 2568 <> 1180 1216 165 1180 0 <> <>
  1204 2 19.403468 -17.752853 -4.113557 165 F "A" 24 -0.11500 -0.11500 "PHE " " CE1" "    " 6 0 0 808080  ""  1 1 7 <> <> <> 0 0 0 1204 1204 1 1 1 85.42 0 2569 <> 1181 1217 165 1181 0 <> <>
  1205 2 18.246857 -16.234539 -2.729498 165 F "A" 24 -0.11500 -0.11500 "PHE " " CE2" "    " 6 0 0 808080  ""  1 1 7 <> <> <> 0 0 0 1205 1205 1 1 1 85.79 0 2570 <> 1182 1218 165 1182 0 <> <>
  1206 2 18.699141 -16.577970 -3.951512 165 F "A" 24 -0.11500 -0.11500 "PHE " " CZ " "    " 6 0 0 808080  ""  1 1 7 <> <> <> 0 0 0 1206 1206 1 1 1 86.31 0 2571 <> 1183 1219 165 1183 0 <> <>
  1207 25 18.836999 -21.454584 1.614296 166 T "A" 38 -0.50000 -0.50000 "THR " " N  " "    " 7 0 0 2E2EFF  ""  1 1 7 <> <> <> 0 0 0 1207 1207 1 1 1 87.34 0 2581 <> 1184 1220 166 1184 0 <> <>
  1208 3 19.281195 -22.581575 2.463658 166 T "A" 24 0.14000 0.14000 "THR " " CA " "    " 6 0 0 808080  ""  1 1 -1111 FFD200  <> <> 0 0 0 1208 1208 1 1 1 88.74 0 2582 <> 1185 1221 166 1185 0 <> <>
  1209 2 18.545313 -23.908912 1.983361 166 T "A" 24 0.50000 0.50000 "THR " " C  " "    " 6 0 0 808080  ""  1 1 7 <> <> <> 0 0 0 1209 1209 1 0 1 90.69 0 2583 <> 1186 1222 166 1186 0 <> <>
  1210 15 19.213351 -24.903259 1.988790 166 T "A" 70 -0.50000 -0.50000 "THR " " O  " "    " 8 0 0 FF2E2E  ""  1 1 7 <> <> <> 0 0 0 1210 1210 1 0 1 91.02 0 2584 <> 1187 1223 166 1187 0 <> <>
  1211 3 18.897265 -22.365848 3.967532 166 T "A" 24 0.20500 0.20500 "THR " " CB " "    " 6 0 0 808080  ""  1 1 7 <> <> <> 0 0 0 1211 1211 1 1 1 88.65 0 2585 <> 1188 1224 166 1188 0 <> <>
  1212 16 19.338706 -21.115301 4.567073 166 T "A" 70 -0.68300 -0.68300 "THR " " OG1" "    " 8 0 0 FF2E2E  ""  1 1 7 <> <> <> 0 0 0 1212 1212 1 1 1 87.65 0 2586 <> 1189 1225 166 1189 0 <> <>
  1213 3 19.480382 -23.427164 4.901428 166 T "A" 24 -0.18000 -0.18000 "THR " " CG2" "    " 6 0 0 808080  ""  1 1 7 <> <> <> 0 0 0 1213 1213 1 3 1 88.44 0 2587 <> 1190 1226 166 1190 0 <> <>
  1214 25 17.280366 -23.848734 1.668971 167 E "A" 38 -0.50000 -0.50000 "GLU " " N  " "    " 7 0 0 2E2EFF  ""  1 1 7 <> <> <> 0 0 0 1214 1214 1 1 1 93.57 0 2595 <> 1191 1227 167 1191 0 <> <>
  1215 3 16.506165 -24.932171 1.153640 167 E "A" 24 0.14000 0.14000 "GLU " " CA " "    " 6 0 0 808080  ""  1 1 -1111 FFD200  <> <> 0 0 0 1215 1215 1 1 1 96.62 0 2596 <> 1192 1228 167 1192 0 <> <>
  1216 2 16.956870 -25.384542 -0.227712 167 E "A" 24 0.50000 0.50000 "GLU " " C  " "    " 6 0 0 808080  ""  1 1 7 <> <> <> 0 0 0 1216 1216 1 0 1 96.9 0 2597 <> 1193 1229 167 1193 0 <> <>
  1217 15 17.075339 -26.594768 -0.519422 167 E "A" 70 -0.50000 -0.50000 "GLU " " O  " "    " 8 0 0 FF2E2E  ""  1 1 7 <> <> <> 0 0 0 1217 1217 1 0 1 96.65 0 2598 <> 1194 1230 167 1194 0 <> <>
  1218 3 15.035300 -24.569692 1.147521 167 E "A" 24 -0.12000 -0.12000 "GLU " " CB " "    " 6 0 0 808080  ""  1 1 7 <> <> <> 0 0 0 1218 1218 1 2 1 99.26 0 2599 <> 1195 1231 167 1195 0 <> <>
  1219 3 14.401709 -24.253876 2.551512 167 E "A" 24 -0.22000 -0.22000 "GLU " " CG " "    " 6 0 0 808080  ""  1 1 7 <> <> <> 0 0 0 1219 1219 1 2 1 103.16 0 2600 <> 1196 1232 167 1196 0 <> <>
  1220 2 12.916190 -24.132725 2.395908 167 E "A" 24 0.70000 0.70000 "GLU " " CD " "    " 6 0 0 808080  ""  1 1 7 <> <> <> 0 0 0 1220 1220 1 0 1 104.78 0 2601 <> 1197 1233 167 1197 0 <> <>
  1221 15 12.456112 -23.051008 1.932008 167 E "A" 70 -0.80000 -0.80000 "GLU " " OE1" "    " 8 0 0 FF2E2E  ""  1 1 7 <> <> <> 0 0 0 1221 1221 1 0 1 104.85 0 2602 <> 1198 1234 167 1198 0 <> <>
  1222 18 12.247407 -25.162897 2.614515 167 E "A" 70 -0.80000 -0.80000 "GLU " " OE2" "    " 8 -1 0 FF2E2E  ""  1 1 7 <> <> <> 0 0 0 1222 1222 1 0 1 106.05 0 2603 <> 1199 1235 167 1199 0 <> <>
  1223 25 17.152360 -24.425159 -1.156816 168 C "A" 38 -0.50000 -0.50000 "CYS " " N  " "    " 7 0 0 2E2EFF  ""  1 1 7 <> <> <> 0 0 0 1223 1223 1 1 1 97.97 0 2610 <> 1200 1236 168 1200 0 <> <>
  1224 3 17.161440 -24.644892 -2.626574 168 C "A" 24 0.14000 0.14000 "CYS " " CA " "    " 6 0 0 808080  ""  1 1 -1111 FFD200  <> <> 0 0 0 1224 1224 1 1 1 99.02 0 2611 <> 1201 1237 168 1201 0 <> <>
  1225 2 18.489983 -24.936056 -3.275334 168 C "A" 24 0.50000 0.50000 "CYS " " C  " "    " 6 0 0 808080  ""  1 1 7 <> <> <> 0 0 0 1225 1225 1 0 1 99.25 0 2612 <> 1202 1238 168 1202 0 <> <>
  1226 15 18.535203 -25.636543 -4.266085 168 C "A" 70 -0.50000 -0.50000 "CYS " " O  " "    " 8 0 0 FF2E2E  ""  1 1 7 <> <> <> 0 0 0 1226 1226 1 0 1 98.75 0 2613 <> 1203 1239 168 1203 0 <> <>
  1227 3 16.342881 -23.559435 -3.338514 168 C "A" 24 0.09750 0.09750 "CYS " " CB " "    " 6 0 0 808080  ""  1 1 7 <> <> <> 0 0 0 1227 1227 1 2 1 99.88 0 2614 <> 1204 1240 168 1204 0 <> <>
  1228 49 14.579499 -23.535173 -2.756195 168 C "A" 143 -0.21750 -0.21750 "CYS " " SG " "    " 16 0 0 FFFF6B  ""  1 1 7 <> <> <> 0 0 0 1228 1228 1 0 1 101.2 0 2615 <> 1205 1241 168 1205 0 <> <>
  1229 25 19.574133 -24.322809 -2.709639 169 C "A" 38 -0.50000 -0.50000 "CYS " " N  " "    " 7 0 0 2E2EFF  ""  0 1 7 <> <> <> 0 0 0 1229 1229 1 1 1 100.25 0 2620 <> 1206 1242 169 1206 0 <> <>
  1230 3 20.988139 -24.561172 -3.148255 169 C "A" 24 0.14000 0.14000 "CYS " " CA " "    " 6 0 0 808080  ""  0 1 -1111 FFD200  <> <> 0 0 0 1230 1230 1 1 1 101.4 0 2621 <> 1207 1243 169 1207 0 <> <>
  1231 2 21.432322 -26.006468 -2.966018 169 C "A" 24 0.50000 0.50000 "CYS " " C  " "    " 6 0 0 808080  ""  0 1 7 <> <> <> 0 0 0 1231 1231 1 0 1 103.24 0 2622 <> 1208 1244 169 1208 0 <> <>
  1232 15 22.500838 -26.388094 -3.272443 169 C "A" 70 -0.50000 -0.50000 "CYS " " O  " "    " 8 0 0 FF2E2E  ""  0 1 7 <> <> <> 0 0 0 1232 1232 1 0 1 103.82 0 2623 <> 1209 1245 169 1209 0 <> <>
  1233 3 21.929551 -23.565639 -2.455501 169 C "A" 24 0.09750 0.09750 "CYS " " CB " "    " 6 0 0 808080  ""  0 1 7 <> <> <> 0 0 0 1233 1233 1 2 1 99.24 0 2624 <> 1210 1246 169 1210 0 <> <>
  1234 49 21.468583 -21.826528 -2.943413 169 C "A" 143 -0.21750 -0.21750 "CYS " " SG " "    " 16 0 0 FFFF6B  ""  0 1 7 <> <> <> 0 0 0 1234 1234 1 0 1 97.05 0 2625 <> 1211 1247 169 1211 0 <> <>
  1235 25 20.610528 -26.657879 -2.138182 170 Q "A" 38 -0.50000 -0.50000 "GLN " " N  " "    " 7 0 0 2E2EFF  ""  0 1 7 <> <> <> 0 0 0 1235 1235 1 1 1 104.77 0 2630 1 1212 1248 170 1212 0 <> <>
  1236 3 20.857655 -28.106115 -1.913057 170 Q "A" 24 0.14000 0.14000 "GLN " " CA " "    " 6 0 0 808080  ""  0 1 -1111 FFD200  <> <> 0 0 0 1236 1236 1 1 1 105.69 0 2631 1 1213 1249 170 1213 0 <> 1
  1237 2 19.574702 -28.854650 -2.249853 170 Q "A" 24 0.50000 0.50000 "GLN " " C  " "    " 6 0 0 808080  ""  0 1 7 <> <> <> 0 0 0 1237 1237 1 0 1 107.03 0 2632 1 1214 1250 170 1214 0 <> <>
  1238 15 19.231585 -29.782249 -1.520803 170 Q "A" 70 -0.50000 -0.50000 "GLN " " O  " "    " 8 0 0 FF2E2E  ""  0 1 7 <> <> <> 0 0 0 1238 1238 1 0 1 107.42 0 2633 1 1215 1251 170 1215 0 <> <>
  1239 25 18.881079 -28.468015 -3.309350 171 A "A" 38 -0.50000 -0.50000 "ALA " " N  " "    " 7 0 0 2E2EFF  ""  0 1 7 <> <> <> 0 0 0 1239 1239 1 1 1 108.67 0 2647 <> 1216 1253 171 1216 0 <> <>
  1240 3 17.759934 -29.198387 -3.966541 171 A "A" 24 0.14000 0.14000 "ALA " " CA " "    " 6 0 0 808080  ""  0 1 -1111 FFD200  <> <> 0 0 0 1240 1240 1 1 1 110.23 0 2648 <> 1217 1254 171 1217 0 <> <>
  1241 2 18.284865 -29.916832 -5.224937 171 A "A" 24 0.50000 0.50000 "ALA " " C  " "    " 6 0 0 808080  ""  0 1 7 <> <> <> 0 0 0 1241 1241 1 0 1 111.08 0 2649 <> 1218 1255 171 1218 0 <> <>
  1242 15 19.346726 -29.602175 -5.746615 171 A "A" 70 -0.50000 -0.50000 "ALA " " O  " "    " 8 0 0 FF2E2E  ""  0 1 7 <> <> <> 0 0 0 1242 1242 1 0 1 110.64 0 2650 <> 1219 1256 171 1219 0 <> <>
  1243 3 16.660594 -28.206493 -4.183795 171 A "A" 24 -0.18000 -0.18000 "ALA " " CB " "    " 6 0 0 808080  ""  0 1 7 <> <> <> 0 0 0 1243 1243 1 3 1 110.52 0 2651 <> 1220 1257 171 1220 0 <> <>
  1244 25 17.555638 -30.972830 -5.723947 172 A "A" 38 -0.50000 -0.50000 "ALA " " N  " "    " 7 0 0 2E2EFF  ""  0 1 7 <> <> <> 0 0 0 1244 1244 1 1 1 111.93 0 2657 <> 1221 1258 172 1221 0 <> <>
  1245 3 17.798869 -31.520992 -7.075438 172 A "A" 24 0.14000 0.14000 "ALA " " CA " "    " 6 0 0 808080  ""  0 1 -1111 FFD200  <> <> 0 0 0 1245 1245 1 1 1 112.75 0 2658 <> 1222 1259 172 1222 0 <> <>
  1246 2 17.070742 -30.798687 -8.243079 172 A "A" 24 0.50000 0.50000 "ALA " " C  " "    " 6 0 0 808080  ""  0 1 7 <> <> <> 0 0 0 1246 1246 1 0 1 113.34 0 2659 <> 1223 1260 172 1223 0 <> <>
  1247 15 17.299553 -30.991987 -9.462413 172 A "A" 70 -0.50000 -0.50000 "ALA " " O  " "    " 8 0 0 FF2E2E  ""  0 1 7 <> <> <> 0 0 0 1247 1247 1 0 1 112.99 0 2660 <> 1224 1261 172 1224 0 <> <>
  1248 3 17.450926 -32.969383 -7.042610 172 A "A" 24 -0.18000 -0.18000 "ALA " " CB " "    " 6 0 0 808080  ""  0 1 7 <> <> <> 0 0 0 1248 1248 1 3 1 111.84 0 2661 <> 1225 1262 172 1225 0 <> <>
  1249 25 16.121705 -29.968691 -7.872083 173 D "A" 38 -0.50000 -0.50000 "ASP " " N  " "    " 7 0 0 2E2EFF  ""  0 1 7 <> <> <> 0 0 0 1249 1249 1 1 1 113.97 0 2667 <> 1226 1263 173 1226 0 <> <>
  1250 3 15.506811 -29.047046 -8.844224 173 D "A" 24 0.14000 0.14000 "ASP " " CA " "    " 6 0 0 808080  ""  0 1 -1112 FFF000  <> <> 0 0 0 1250 1250 1 1 1 114.16 0 2668 <> 1227 1264 173 1227 0 <> <>
  1251 2 15.552394 -27.675218 -8.125449 173 D "A" 24 0.50000 0.50000 "ASP " " C  " "    " 6 0 0 808080  ""  0 1 7 <> <> <> 0 0 0 1251 1251 1 0 1 113.62 0 2669 <> 1228 1265 173 1228 0 <> <>
  1252 15 14.680494 -27.455448 -7.296994 173 D "A" 70 -0.50000 -0.50000 "ASP " " O  " "    " 8 0 0 FF2E2E  ""  0 1 7 <> <> <> 0 0 0 1252 1252 1 0 1 113.13 0 2670 <> 1229 1266 173 1229 0 <> <>
  1253 3 14.086393 -29.607101 -9.037811 173 D "A" 24 -0.22000 -0.22000 "ASP " " CB " "    " 6 0 0 808080  ""  0 1 7 <> <> <> 0 0 0 1253 1253 1 2 1 114.89 0 2671 <> 1230 1267 173 1230 0 <> <>
  1254 2 13.209871 -28.935680 -10.046566 173 D "A" 24 0.70000 0.70000 "ASP " " CG " "    " 6 0 0 808080  ""  0 1 7 <> <> <> 0 0 0 1254 1254 1 0 1 115.48 0 2672 <> 1231 1268 173 1231 0 <> <>
  1255 15 13.718869 -27.919781 -10.659256 173 D "A" 70 -0.80000 -0.80000 "ASP " " OD1" "    " 8 0 0 FF2E2E  ""  0 1 7 <> <> <> 0 0 0 1255 1255 1 0 1 115.12 0 2673 <> 1232 1269 173 1232 0 <> <>
  1256 18 12.017357 -29.311540 -10.165562 173 D "A" 70 -0.80000 -0.80000 "ASP " " OD2" "    " 8 -1 0 FF2E2E  ""  0 1 7 <> <> <> 0 0 0 1256 1256 1 0 1 115.35 0 2674 <> 1233 1270 173 1233 0 <> <>
  1257 25 16.610200 -26.856582 -8.442933 174 K "A" 38 -0.50000 -0.50000 "LYS " " N  " "    " 7 0 0 2E2EFF  ""  1 1 7 <> <> <> 0 0 0 1257 1257 1 1 1 113.1 0 2679 1 1234 1271 174 1234 0 <> <>
  1258 3 17.023947 -25.757728 -7.655155 174 K "A" 24 0.14000 0.14000 "LYS " " CA " "    " 6 0 0 808080  ""  1 1 -1112 FFF000  <> <> 0 0 0 1258 1258 1 1 1 111.92 0 2680 1 1235 1272 174 1235 0 <> 1
  1259 2 16.148791 -24.561857 -7.926698 174 K "A" 24 0.50000 0.50000 "LYS " " C  " "    " 6 0 0 808080  ""  1 1 7 <> <> <> 0 0 0 1259 1259 1 0 1 110.71 0 2681 1 1236 1273 174 1236 0 <> <>
  1260 15 15.683398 -23.938381 -6.952607 174 K "A" 70 -0.50000 -0.50000 "LYS " " O  " "    " 8 0 0 FF2E2E  ""  1 1 7 <> <> <> 0 0 0 1260 1260 1 0 1 110.54 0 2682 1 1237 1274 174 1237 0 <> <>
  1261 25 15.783733 -24.377777 -9.186515 175 A "A" 38 -0.50000 -0.50000 "ALA " " N  " "    " 7 0 0 2E2EFF  ""  1 1 7 <> <> <> 0 0 0 1261 1261 1 1 1 108.94 0 2701 <> 1238 1276 175 1238 0 <> <>
  1262 3 14.878082 -23.356453 -9.618806 175 A "A" 24 0.14000 0.14000 "ALA " " CA " "    " 6 0 0 808080  ""  1 1 -1112 FFF000  <> <> 0 0 0 1262 1262 1 1 1 106.93 0 2702 <> 1239 1277 175 1239 0 <> <>
  1263 2 13.369814 -23.494718 -9.186712 175 A "A" 24 0.50000 0.50000 "ALA " " C  " "    " 6 0 0 808080  ""  1 1 7 <> <> <> 0 0 0 1263 1263 1 0 1 105.82 0 2703 <> 1240 1278 175 1240 0 <> <>
  1264 15 12.828108 -22.473388 -8.755675 175 A "A" 70 -0.50000 -0.50000 "ALA " " O  " "    " 8 0 0 FF2E2E  ""  1 1 7 <> <> <> 0 0 0 1264 1264 1 0 1 105.56 0 2704 <> 1241 1279 175 1241 0 <> <>
  1265 3 14.889860 -23.119945 -11.097116 175 A "A" 24 -0.18000 -0.18000 "ALA " " CB " "    " 6 0 0 808080  ""  1 1 7 <> <> <> 0 0 0 1265 1265 1 3 1 106.67 0 2705 <> 1242 1280 175 1242 0 <> <>
  1266 25 12.707008 -24.642631 -9.435613 176 A "A" 38 -0.50000 -0.50000 "ALA " " N  " "    " 7 0 0 2E2EFF  ""  1 1 7 <> <> <> 0 0 0 1266 1266 1 1 1 104.39 0 2711 <> 1243 1281 176 1243 0 <> <>
  1267 3 11.300962 -24.832121 -9.048905 176 A "A" 24 0.14000 0.14000 "ALA " " CA " "    " 6 0 0 808080  ""  1 1 -1112 FFF000  <> <> 0 0 0 1267 1267 1 1 1 103.15 0 2712 <> 1244 1282 176 1244 0 <> <>
  1268 2 11.081057 -24.801546 -7.533307 176 A "A" 24 0.50000 0.50000 "ALA " " C  " "    " 6 0 0 808080  ""  1 1 7 <> <> <> 0 0 0 1268 1268 1 0 1 102.44 0 2713 <> 1245 1283 176 1245 0 <> <>
  1269 15 10.034222 -24.434562 -7.029783 176 A "A" 70 -0.50000 -0.50000 "ALA " " O  " "    " 8 0 0 FF2E2E  ""  1 1 7 <> <> <> 0 0 0 1269 1269 1 0 1 102.59 0 2714 <> 1246 1284 176 1246 0 <> <>
  1270 3 10.738946 -26.118027 -9.607926 176 A "A" 24 -0.18000 -0.18000 "ALA " " CB " "    " 6 0 0 808080  ""  1 1 7 <> <> <> 0 0 0 1270 1270 1 3 1 102.19 0 2715 <> 1247 1285 176 1247 0 <> <>
  1271 25 12.157750 -25.258035 -6.852733 177 C "A" 38 -0.50000 -0.50000 "CYS " " N  " "    " 7 0 0 2E2EFF  ""  1 1 7 <> <> <> 0 0 0 1271 1271 1 1 1 101.08 0 2721 <> 1248 1286 177 1248 0 <> <>
  1272 3 12.225014 -24.906336 -5.399219 177 C "A" 24 0.14000 0.14000 "CYS " " CA " "    " 6 0 0 808080  ""  1 1 -1112 FFF000  <> <> 0 0 0 1272 1272 1 1 1 99.58 0 2722 <> 1249 1287 177 1249 0 <> <>
  1273 2 12.308959 -23.399610 -5.078390 177 C "A" 24 0.50000 0.50000 "CYS " " C  " "    " 6 0 0 808080  ""  1 1 7 <> <> <> 0 0 0 1273 1273 1 0 1 98.95 0 2723 <> 1250 1288 177 1250 0 <> <>
  1274 15 11.557987 -22.921751 -4.245661 177 C "A" 70 -0.50000 -0.50000 "CYS " " O  " "    " 8 0 0 FF2E2E  ""  1 1 7 <> <> <> 0 0 0 1274 1274 1 0 1 98.93 0 2724 <> 1251 1289 177 1251 0 <> <>
  1275 3 13.442054 -25.640323 -4.811060 177 C "A" 24 0.09750 0.09750 "CYS " " CB " "    " 6 0 0 808080  ""  1 1 7 <> <> <> 0 0 0 1275 1275 1 2 1 99.19 0 2725 <> 1252 1290 177 1252 0 <> <>
  1276 49 13.802507 -25.505609 -3.013185 177 C "A" 143 -0.21750 -0.21750 "CYS " " SG " "    " 16 0 0 FFFF6B  ""  1 1 7 <> <> <> 0 0 0 1276 1276 1 0 1 99.49 0 2726 <> 1253 1291 177 1253 0 <> <>
  1277 25 13.203398 -22.604051 -5.739844 178 L "A" 38 -0.50000 -0.50000 "LEU " " N  " "    " 7 0 0 2E2EFF  ""  1 1 7 <> <> <> 0 0 0 1277 1277 1 1 1 98 0 2731 1 1254 1292 178 1254 0 <> <>
  1278 3 13.613324 -21.231172 -5.274597 178 L "A" 24 0.14000 0.14000 "LEU " " CA " "    " 6 0 0 808080  ""  1 1 -1112 FFF000  <> <> 0 0 0 1278 1278 1 1 1 97.02 0 2732 1 1255 1293 178 1255 0 <> 1
  1279 2 12.624741 -20.152727 -5.718937 178 L "A" 24 0.50000 0.50000 "LEU " " C  " "    " 6 0 0 808080  ""  1 1 7 <> <> <> 0 0 0 1279 1279 1 0 1 95.72 0 2733 1 1256 1294 178 1256 0 <> <>
  1280 15 12.076918 -19.437010 -4.936708 178 L "A" 70 -0.50000 -0.50000 "LEU " " O  " "    " 8 0 0 FF2E2E  ""  1 1 7 <> <> <> 0 0 0 1280 1280 1 0 1 95.98 0 2734 1 1257 1295 178 1257 0 <> <>
  1281 25 12.306431 -20.232174 -6.992171 179 L "A" 38 -0.50000 -0.50000 "LEU " " N  " "    " 7 0 0 2E2EFF  ""  1 1 7 <> <> <> 0 0 0 1281 1281 1 1 1 94.18 0 2750 <> 1258 1297 179 1258 0 <> <>
  1282 3 11.571308 -19.094572 -7.584010 179 L "A" 24 0.14000 0.14000 "LEU " " CA " "    " 6 0 0 808080  ""  1 1 -1112 FFF000  <> <> 0 0 0 1282 1282 1 1 1 92.62 0 2751 <> 1259 1298 179 1259 0 <> <>
  1283 2 10.176986 -18.776594 -7.176498 179 L "A" 24 0.50000 0.50000 "LEU " " C  " "    " 6 0 0 808080  ""  1 1 7 <> <> <> 0 0 0 1283 1283 1 0 1 90.86 0 2752 <> 1260 1299 179 1260 0 <> <>
  1284 15 9.758950 -17.624553 -7.220870 179 L "A" 70 -0.50000 -0.50000 "LEU " " O  " "    " 8 0 0 FF2E2E  ""  1 1 7 <> <> <> 0 0 0 1284 1284 1 0 1 91.33 0 2753 <> 1261 1300 179 1261 0 <> <>
  1285 3 11.753611 -18.843981 -9.145948 179 L "A" 24 -0.12000 -0.12000 "LEU " " CB " "    " 6 0 0 808080  ""  1 1 7 <> <> <> 0 0 0 1285 1285 1 2 1 93.45 0 2754 <> 1262 1301 179 1262 0 <> <>
  1286 3 13.186005 -18.467523 -9.557922 179 L "A" 24 -0.06000 -0.06000 "LEU " " CG " "    " 6 0 0 808080  ""  1 1 7 <> <> <> 0 0 0 1286 1286 1 1 1 93.77 0 2755 <> 1263 1302 179 1263 0 <> <>
  1287 3 13.464319 -17.000788 -9.425545 179 L "A" 24 -0.18000 -0.18000 "LEU " " CD1" "    " 6 0 0 808080  ""  1 1 7 <> <> <> 0 0 0 1287 1287 1 3 1 95.09 0 2756 <> 1264 1303 179 1264 0 <> <>
  1288 3 14.373257 -19.539451 -9.359109 179 L "A" 24 -0.18000 -0.18000 "LEU " " CD2" "    " 6 0 0 808080  ""  1 1 7 <> <> <> 0 0 0 1288 1288 1 3 1 93.05 0 2757 <> 1265 1304 179 1265 0 <> <>
  1289 25 9.310101 -19.811870 -6.934989 180 P "A" 38 -0.14000 -0.14000 "PRO " " N  " "    " 7 0 0 2E2EFF  ""  1 1 7 <> <> <> 0 0 0 1289 1289 1 0 1 88.81 0 2769 <> 1266 1305 180 1266 0 <> <>
  1290 3 7.941080 -19.499563 -6.483519 180 P "A" 24 0.01000 0.01000 "PRO " " CA " "    " 6 0 0 808080  ""  1 1 -1112 FFF000  <> <> 0 0 0 1290 1290 1 1 1 86.54 0 2770 <> 1267 1306 180 1267 0 <> <>
  1291 2 7.833437 -18.616583 -5.165162 180 P "A" 24 0.50000 0.50000 "PRO " " C  " "    " 6 0 0 808080  ""  1 1 7 <> <> <> 0 0 0 1291 1291 1 0 1 85.05 0 2771 <> 1268 1307 180 1268 0 <> <>
  1292 15 7.065826 -17.685770 -5.133454 180 P "A" 70 -0.50000 -0.50000 "PRO " " O  " "    " 8 0 0 FF2E2E  ""  1 1 7 <> <> <> 0 0 0 1292 1292 1 0 1 84.5 0 2772 <> 1269 1308 180 1269 0 <> <>
  1293 3 7.289968 -20.898203 -6.397321 180 P "A" 24 -0.12000 -0.12000 "PRO " " CB " "    " 6 0 0 808080  ""  1 1 7 <> <> <> 0 0 0 1293 1293 1 2 1 86.43 0 2773 <> 1270 1309 180 1270 0 <> <>
  1294 3 8.057085 -21.716102 -7.382054 180 P "A" 24 -0.12000 -0.12000 "PRO " " CG " "    " 6 0 0 808080  ""  1 1 7 <> <> <> 0 0 0 1294 1294 1 2 1 87.49 0 2774 <> 1271 1310 180 1271 0 <> <>
  1295 3 9.461388 -21.273014 -7.182673 180 P "A" 24 -0.05000 -0.05000 "PRO " " CD " "    " 6 0 0 808080  ""  1 1 7 <> <> <> 0 0 0 1295 1295 1 2 1 88.27 0 2775 <> 1272 1311 180 1272 0 <> <>
  1296 25 8.818079 -18.996616 -4.312138 181 K "A" 38 -0.50000 -0.50000 "LYS " " N  " "    " 7 0 0 2E2EFF  ""  1 1 7 <> <> <> 0 0 0 1296 1296 1 1 1 83.69 0 2783 <> 1273 1312 181 1273 0 <> <>
  1297 3 9.124832 -18.278980 -3.064809 181 K "A" 24 0.14000 0.14000 "LYS " " CA " "    " 6 0 0 808080  ""  1 1 -1112 FFF000  <> <> 0 0 0 1297 1297 1 1 1 82.32 0 2784 <> 1274 1313 181 1274 0 <> <>
  1298 2 9.503202 -16.818765 -3.346345 181 K "A" 24 0.50000 0.50000 "LYS " " C  " "    " 6 0 0 808080  ""  1 1 7 <> <> <> 0 0 0 1298 1298 1 0 1 80.67 0 2785 <> 1275 1314 181 1275 0 <> <>
  1299 15 8.745313 -15.916542 -3.013442 181 K "A" 70 -0.50000 -0.50000 "LYS " " O  " "    " 8 0 0 FF2E2E  ""  1 1 7 <> <> <> 0 0 0 1299 1299 1 0 1 79.57 0 2786 <> 1276 1315 181 1276 0 <> <>
  1300 3 10.186142 -19.037517 -2.200040 181 K "A" 24 -0.12000 -0.12000 "LYS " " CB " "    " 6 0 0 808080  ""  1 1 7 <> <> <> 0 0 0 1300 1300 1 2 1 83.56 0 2787 <> 1277 1316 181 1277 0 <> <>
  1301 3 9.948507 -20.474724 -1.941638 181 K "A" 24 -0.12000 -0.12000 "LYS " " CG " "    " 6 0 0 808080  ""  1 1 7 <> <> <> 0 0 0 1301 1301 1 2 1 85.52 0 2788 <> 1278 1317 181 1278 0 <> <>
  1302 3 11.184345 -21.219047 -1.323233 181 K "A" 24 -0.12000 -0.12000 "LYS " " CD " "    " 6 0 0 808080  ""  1 1 7 <> <> <> 0 0 0 1302 1302 1 2 1 87.3 0 2789 <> 1279 1318 181 1279 0 <> <>
  1303 3 11.076032 -22.667814 -0.995696 181 K "A" 24 0.19000 0.19000 "LYS " " CE " "    " 6 0 0 808080  ""  1 1 7 <> <> <> 0 0 0 1303 1303 1 2 1 89.29 0 2790 <> 1280 1319 181 1280 0 <> <>
  1304 32 10.330082 -22.937467 0.203375 181 K "A" 38 -0.30000 -0.30000 "LYS " " NZ " "    " 7 1 0 2E2EFF  ""  1 1 7 <> <> <> 0 0 0 1304 1304 1 3 1 92.82 0 2791 <> 1281 1320 181 1281 0 <> <>
  1305 25 10.474110 -16.621340 -4.277312 182 L "A" 38 -0.50000 -0.50000 "LEU " " N  " "    " 7 0 0 2E2EFF  ""  1 1 7 <> <> <> 0 0 0 1305 1305 1 1 1 79.52 0 2805 <> 1282 1321 182 1282 0 <> <>
  1306 3 10.844580 -15.277414 -4.808935 182 L "A" 24 0.14000 0.14000 "LEU " " CA " "    " 6 0 0 808080  ""  1 1 -1112 FFF000  <> <> 0 0 0 1306 1306 1 1 1 80.89 0 2806 <> 1283 1322 182 1283 0 <> <>
  1307 2 9.748235 -14.458064 -5.535382 182 L "A" 24 0.50000 0.50000 "LEU " " C  " "    " 6 0 0 808080  ""  1 1 7 <> <> <> 0 0 0 1307 1307 1 0 1 81.92 0 2807 <> 1284 1323 182 1284 0 <> <>
  1308 15 9.638879 -13.255438 -5.333398 182 L "A" 70 -0.50000 -0.50000 "LEU " " O  " "    " 8 0 0 FF2E2E  ""  1 1 7 <> <> <> 0 0 0 1308 1308 1 0 1 82.45 0 2808 <> 1285 1324 182 1285 0 <> <>
  1309 3 12.137085 -15.324954 -5.637140 182 L "A" 24 -0.12000 -0.12000 "LEU " " CB " "    " 6 0 0 808080  ""  1 1 7 <> <> <> 0 0 0 1309 1309 1 2 1 80.99 0 2809 <> 1286 1325 182 1286 0 <> <>
  1310 3 13.383093 -15.969180 -4.858468 182 L "A" 24 -0.06000 -0.06000 "LEU " " CG " "    " 6 0 0 808080  ""  1 1 7 <> <> <> 0 0 0 1310 1310 1 1 1 80.43 0 2810 <> 1287 1326 182 1287 0 <> <>
  1311 3 14.624902 -15.779048 -5.662049 182 L "A" 24 -0.18000 -0.18000 "LEU " " CD1" "    " 6 0 0 808080  ""  1 1 7 <> <> <> 0 0 0 1311 1311 1 3 1 80.16 0 2811 <> 1288 1327 182 1288 0 <> <>
  1312 3 13.593553 -15.383957 -3.472603 182 L "A" 24 -0.18000 -0.18000 "LEU " " CD2" "    " 6 0 0 808080  ""  1 1 7 <> <> <> 0 0 0 1312 1312 1 3 1 78.18 0 2812 <> 1289 1328 182 1289 0 <> <>
  1313 25 8.895014 -15.094658 -6.369027 183 D "A" 38 -0.50000 -0.50000 "ASP " " N  " "    " 7 0 0 2E2EFF  ""  1 1 7 <> <> <> 0 0 0 1313 1313 1 1 1 81.83 0 2824 <> 1290 1329 183 1290 0 <> <>
  1314 3 7.757269 -14.487190 -7.035582 183 D "A" 24 0.14000 0.14000 "ASP " " CA " "    " 6 0 0 808080  ""  1 1 -1112 FFF000  <> <> 0 0 0 1314 1314 1 1 1 81.57 0 2825 <> 1291 1330 183 1291 0 <> <>
  1315 2 6.562377 -14.275328 -6.087326 183 D "A" 24 0.50000 0.50000 "ASP " " C  " "    " 6 0 0 808080  ""  1 1 7 <> <> <> 0 0 0 1315 1315 1 0 1 79.97 0 2826 <> 1292 1331 183 1292 0 <> <>
  1316 15 5.746387 -13.402785 -6.367608 183 D "A" 70 -0.50000 -0.50000 "ASP " " O  " "    " 8 0 0 FF2E2E  ""  1 1 7 <> <> <> 0 0 0 1316 1316 1 0 1 78.36 0 2827 <> 1293 1332 183 1293 0 <> <>
  1317 3 7.369138 -15.296313 -8.377455 183 D "A" 24 -0.22000 -0.22000 "ASP " " CB " "    " 6 0 0 808080  ""  1 1 7 <> <> <> 0 0 0 1317 1317 1 2 1 83.93 0 2828 <> 1294 1333 183 1294 0 <> <>
  1318 2 8.389317 -15.106311 -9.575616 183 D "A" 24 0.70000 0.70000 "ASP " " CG " "    " 6 0 0 808080  ""  1 1 7 <> <> <> 0 0 0 1318 1318 1 0 1 85.43 0 2829 <> 1295 1334 183 1295 0 <> <>
  1319 15 9.069549 -14.014979 -9.590362 183 D "A" 70 -0.80000 -0.80000 "ASP " " OD1" "    " 8 0 0 FF2E2E  ""  1 1 7 <> <> <> 0 0 0 1319 1319 1 0 1 85.29 0 2830 <> 1296 1335 183 1296 0 <> <>
  1320 18 8.291401 -15.825402 -10.572393 183 D "A" 70 -0.80000 -0.80000 "ASP " " OD2" "    " 8 -1 0 FF2E2E  ""  1 1 7 <> <> <> 0 0 0 1320 1320 1 0 1 88.07 0 2831 <> 1297 1336 183 1297 0 <> <>
  1321 25 6.510615 -14.973993 -4.943266 184 E "A" 38 -0.50000 -0.50000 "GLU " " N  " "    " 7 0 0 2E2EFF  ""  1 1 7 <> <> <> 0 0 0 1321 1321 1 1 1 78.8 0 2836 <> 1298 1337 184 1298 0 <> <>
  1322 3 5.597886 -14.587329 -3.858607 184 E "A" 24 0.14000 0.14000 "GLU " " CA " "    " 6 0 0 808080  ""  1 1 -1112 FFF000  <> <> 0 0 0 1322 1322 1 1 1 78.57 0 2837 <> 1299 1338 184 1299 0 <> <>
  1323 2 6.125217 -13.291496 -3.202073 184 E "A" 24 0.50000 0.50000 "GLU " " C  " "    " 6 0 0 808080  ""  1 1 7 <> <> <> 0 0 0 1323 1323 1 0 1 78.32 0 2838 <> 1300 1339 184 1300 0 <> <>
  1324 15 5.380659 -12.410287 -3.040089 184 E "A" 70 -0.50000 -0.50000 "GLU " " O  " "    " 8 0 0 FF2E2E  ""  1 1 7 <> <> <> 0 0 0 1324 1324 1 0 1 80.16 0 2839 <> 1301 1340 184 1301 0 <> <>
  1325 3 5.382514 -15.717679 -2.751846 184 E "A" 24 -0.12000 -0.12000 "GLU " " CB " "    " 6 0 0 808080  ""  1 1 7 <> <> <> 0 0 0 1325 1325 1 2 1 79.5 0 2840 <> 1302 1341 184 1302 0 <> <>
  1326 3 4.594898 -15.360870 -1.453858 184 E "A" 24 -0.22000 -0.22000 "GLU " " CG " "    " 6 0 0 808080  ""  1 1 7 <> <> <> 0 0 0 1326 1326 1 2 1 83.38 0 2841 <> 1303 1342 184 1303 0 <> <>
  1327 2 4.322519 -16.566831 -0.607953 184 E "A" 24 0.70000 0.70000 "GLU " " CD " "    " 6 0 0 808080  ""  1 1 7 <> <> <> 0 0 0 1327 1327 1 0 1 86.74 0 2842 <> 1304 1343 184 1304 0 <> <>
  1328 15 5.261988 -17.354952 -0.391603 184 E "A" 70 -0.80000 -0.80000 "GLU " " OE1" "    " 8 0 0 FF2E2E  ""  1 1 7 <> <> <> 0 0 0 1328 1328 1 0 1 89.09 0 2843 <> 1305 1344 184 1305 0 <> <>
  1329 18 3.122290 -16.826944 -0.304336 184 E "A" 70 -0.80000 -0.80000 "GLU " " OE2" "    " 8 -1 0 FF2E2E  ""  1 1 7 <> <> <> 0 0 0 1329 1329 1 0 1 88.46 0 2844 <> 1306 1345 184 1306 0 <> <>
  1330 25 7.392847 -13.278906 -2.837001 185 L "A" 38 -0.50000 -0.50000 "LEU " " N  " "    " 7 0 0 2E2EFF  ""  1 1 7 <> <> <> 0 0 0 1330 1330 1 1 1 77.02 0 2851 <> 1307 1346 185 1307 0 <> <>
  1331 3 7.980936 -12.236322 -1.966021 185 L "A" 24 0.14000 0.14000 "LEU " " CA " "    " 6 0 0 808080  ""  1 1 -1112 FFF000  <> <> 0 0 0 1331 1331 1 1 1 75.01 0 2852 <> 1308 1347 185 1308 0 <> <>
  1332 2 7.829444 -10.854729 -2.647430 185 L "A" 24 0.50000 0.50000 "LEU " " C  " "    " 6 0 0 808080  ""  1 1 7 <> <> <> 0 0 0 1332 1332 1 0 1 74.2 0 2853 <> 1309 1348 185 1309 0 <> <>
  1333 15 7.415795 -9.965891 -1.961302 185 L "A" 70 -0.50000 -0.50000 "LEU " " O  " "    " 8 0 0 FF2E2E  ""  1 1 7 <> <> <> 0 0 0 1333 1333 1 0 1 74 0 2854 <> 1310 1349 185 1310 0 <> <>
  1334 3 9.493448 -12.463886 -1.524957 185 L "A" 24 -0.12000 -0.12000 "LEU " " CB " "    " 6 0 0 808080  ""  1 1 7 <> <> <> 0 0 0 1334 1334 1 2 1 75.5 0 2855 <> 1311 1350 185 1311 0 <> <>
  1335 3 9.657863 -13.772704 -0.608492 185 L "A" 24 -0.06000 -0.06000 "LEU " " CG " "    " 6 0 0 808080  ""  1 1 7 <> <> <> 0 0 0 1335 1335 1 1 1 75.86 0 2856 <> 1312 1351 185 1312 0 <> <>
  1336 3 11.102246 -14.302784 -0.424046 185 L "A" 24 -0.18000 -0.18000 "LEU " " CD1" "    " 6 0 0 808080  ""  1 1 7 <> <> <> 0 0 0 1336 1336 1 3 1 73.11 0 2857 <> 1313 1352 185 1313 0 <> <>
  1337 3 9.082264 -13.552604 0.863510 185 L "A" 24 -0.18000 -0.18000 "LEU " " CD2" "    " 6 0 0 808080  ""  1 1 7 <> <> <> 0 0 0 1337 1337 1 3 1 76.24 0 2858 <> 1314 1353 185 1314 0 <> <>
  1338 25 8.154297 -10.782432 -3.950520 186 R "A" 38 -0.50000 -0.50000 "ARG " " N  " "    " 7 0 0 2E2EFF  ""  1 1 7 <> <> <> 0 0 0 1338 1338 1 1 1 74 0 2870 <> 1315 1354 186 1315 0 <> <>
  1339 3 7.982557 -9.485646 -4.673523 186 R "A" 24 0.14000 0.14000 "ARG " " CA " "    " 6 0 0 808080  ""  1 1 -1112 FFF000  <> <> 0 0 0 1339 1339 1 1 1 74.89 0 2871 <> 1316 1355 186 1316 0 <> <>
  1340 2 6.523787 -8.923000 -4.623512 186 R "A" 24 0.50000 0.50000 "ARG " " C  " "    " 6 0 0 808080  ""  1 1 7 <> <> <> 0 0 0 1340 1340 1 0 1 74.05 0 2872 <> 1317 1356 186 1317 0 <> <>
  1341 15 6.361368 -7.699899 -4.446260 186 R "A" 70 -0.50000 -0.50000 "ARG " " O  " "    " 8 0 0 FF2E2E  ""  1 1 7 <> <> <> 0 0 0 1341 1341 1 0 1 73.52 0 2873 <> 1318 1357 186 1318 0 <> <>
  1342 3 8.570046 -9.510988 -6.115888 186 R "A" 24 -0.12000 -0.12000 "ARG " " CB " "    " 6 0 0 808080  ""  1 1 7 <> <> <> 0 0 0 1342 1342 1 2 1 77.94 0 2874 <> 1319 1358 186 1319 0 <> <>
  1343 3 7.904167 -10.423620 -7.178777 186 R "A" 24 -0.05000 -0.05000 "ARG " " CG " "    " 6 0 0 808080  ""  1 1 7 <> <> <> 0 0 0 1343 1343 1 2 1 85.26 0 2875 <> 1320 1359 186 1320 0 <> <>
  1344 3 8.937033 -10.899148 -8.170861 186 R "A" 24 0.19000 0.19000 "ARG " " CD " "    " 6 0 0 808080  ""  1 1 7 <> <> <> 0 0 0 1344 1344 1 2 1 90.48 0 2876 <> 1321 1360 186 1321 0 <> <>
  1345 25 8.402381 -11.453715 -9.371757 186 R "A" 38 -0.69997 -0.69997 "ARG " " NE " "    " 7 0 0 2E2EFF  ""  1 1 7 <> <> <> 0 0 0 1345 1345 1 1 1 94.78 0 2877 <> 1322 1361 186 1322 0 <> <>
  1346 2 8.037530 -10.859815 -10.500553 186 R "A" 24 0.63990 0.63990 "ARG " " CZ " "    " 6 0 0 808080  ""  1 1 7 <> <> <> 0 0 0 1346 1346 1 0 1 97.3 0 2878 <> 1323 1362 186 1323 0 <> <>
  1347 25 7.764375 -9.556399 -10.451859 186 R "A" 38 -0.79997 -0.79997 "ARG " " NH1" "    " 7 0 0 2E2EFF  ""  1 1 7 <> <> <> 0 0 0 1347 1347 1 2 1 97.86 0 2879 <> 1324 1363 186 1324 0 <> <>
  1348 31 8.003621 -11.589946 -11.606418 186 R "A" 38 -0.79997 -0.79997 "ARG " " NH2" "    " 7 1 0 2E2EFF  ""  1 1 7 <> <> <> 0 0 0 1348 1348 1 2 1 101.2 0 2880 <> 1325 1364 186 1325 0 <> <>
  1349 25 5.550079 -9.823277 -4.546661 187 D "A" 38 -0.50000 -0.50000 "ASP " " N  " "    " 7 0 0 2E2EFF  ""  1 1 7 <> <> <> 0 0 0 1349 1349 1 1 1 72.42 0 2894 <> 1326 1365 187 1326 0 <> <>
  1350 3 4.127037 -9.474332 -4.662454 187 D "A" 24 0.14000 0.14000 "ASP " " CA " "    " 6 0 0 808080  ""  1 1 -1112 FFF000  <> <> 0 0 0 1350 1350 1 1 1 70.77 0 2895 <> 1327 1366 187 1327 0 <> <>
  1351 2 3.555657 -9.088339 -3.295919 187 D "A" 24 0.50000 0.50000 "ASP " " C  " "    " 6 0 0 808080  ""  1 1 7 <> <> <> 0 0 0 1351 1351 1 0 1 68.88 0 2896 <> 1328 1367 187 1328 0 <> <>
  1352 15 3.015041 -8.003709 -3.156002 187 D "A" 70 -0.50000 -0.50000 "ASP " " O  " "    " 8 0 0 FF2E2E  ""  1 1 7 <> <> <> 0 0 0 1352 1352 1 0 1 67.33 0 2897 <> 1329 1368 187 1329 0 <> <>
  1353 3 3.274648 -10.382230 -5.520747 187 D "A" 24 -0.22000 -0.22000 "ASP " " CB " "    " 6 0 0 808080  ""  1 1 7 <> <> <> 0 0 0 1353 1353 1 2 1 72.1 0 2898 <> 1330 1369 187 1330 0 <> <>
  1354 2 3.666781 -10.435484 -6.974952 187 D "A" 24 0.70000 0.70000 "ASP " " CG " "    " 6 0 0 808080  ""  1 1 7 <> <> <> 0 0 0 1354 1354 1 0 1 74.22 0 2899 <> 1331 1370 187 1331 0 <> <>
  1355 15 4.368231 -9.560002 -7.441859 187 D "A" 70 -0.80000 -0.80000 "ASP " " OD1" "    " 8 0 0 FF2E2E  ""  1 1 7 <> <> <> 0 0 0 1355 1355 1 0 1 74.64 0 2900 <> 1332 1371 187 1332 0 <> <>
  1356 18 3.108236 -11.329044 -7.620371 187 D "A" 70 -0.80000 -0.80000 "ASP " " OD2" "    " 8 -1 0 FF2E2E  ""  1 1 7 <> <> <> 0 0 0 1356 1356 1 0 1 74.14 0 2901 <> 1333 1372 187 1333 0 <> <>
  1357 25 3.846558 -9.836918 -2.264322 188 E "A" 38 -0.50000 -0.50000 "GLU " " N  " "    " 7 0 0 2E2EFF  ""  1 1 7 <> <> <> 0 0 0 1357 1357 1 1 1 66.83 0 2906 <> 1334 1373 188 1334 0 <> <>
  1358 3 3.579732 -9.585640 -0.784415 188 E "A" 24 0.14000 0.14000 "GLU " " CA " "    " 6 0 0 808080  ""  1 1 -1112 FFF000  <> <> 0 0 0 1358 1358 1 1 1 66.06 0 2907 <> 1335 1374 188 1335 0 <> <>
  1359 2 4.295649 -8.225374 -0.355868 188 E "A" 24 0.50000 0.50000 "GLU " " C  " "    " 6 0 0 808080  ""  1 1 7 <> <> <> 0 0 0 1359 1359 1 0 1 64.37 0 2908 <> 1336 1375 188 1336 0 <> <>
  1360 15 3.714143 -7.454645 0.362846 188 E "A" 70 -0.50000 -0.50000 "GLU " " O  " "    " 8 0 0 FF2E2E  ""  1 1 7 <> <> <> 0 0 0 1360 1360 1 0 1 63.36 0 2909 <> 1337 1376 188 1337 0 <> <>
  1361 3 3.836456 -10.809919 0.147984 188 E "A" 24 -0.12000 -0.12000 "GLU " " CB " "    " 6 0 0 808080  ""  1 1 7 <> <> <> 0 0 0 1361 1361 1 2 1 67.56 0 2910 <> 1338 1377 188 1338 0 <> <>
  1362 3 3.477494 -10.628760 1.629056 188 E "A" 24 -0.22000 -0.22000 "GLU " " CG " "    " 6 0 0 808080  ""  1 1 7 <> <> <> 0 0 0 1362 1362 1 2 1 72.51 0 2911 <> 1339 1378 188 1339 0 <> <>
  1363 2 4.169989 -11.651598 2.541857 188 E "A" 24 0.70000 0.70000 "GLU " " CD " "    " 6 0 0 808080  ""  1 1 7 <> <> <> 0 0 0 1363 1363 1 0 1 75.73 0 2912 <> 1340 1379 188 1340 0 <> <>
  1364 15 4.296129 -12.858418 2.319711 188 E "A" 70 -0.80000 -0.80000 "GLU " " OE1" "    " 8 0 0 FF2E2E  ""  1 1 7 <> <> <> 0 0 0 1364 1364 1 0 1 77.04 0 2913 <> 1341 1380 188 1341 0 <> <>
  1365 18 4.653873 -11.192402 3.574983 188 E "A" 70 -0.80000 -0.80000 "GLU " " OE2" "    " 8 -1 0 FF2E2E  ""  1 1 7 <> <> <> 0 0 0 1365 1365 1 0 1 76.06 0 2914 <> 1342 1381 188 1342 0 <> <>
  1366 25 5.493191 -7.969596 -0.950590 189 G "A" 38 -0.50000 -0.50000 "GLY " " N  " "    " 7 0 0 2E2EFF  ""  1 1 7 <> <> <> 0 0 0 1366 1366 1 1 1 62.43 0 2921 <> 1343 1382 189 1343 0 <> <>
  1367 3 6.244875 -6.806901 -0.645178 189 G "A" 24 0.08000 0.08000 "GLY " " CA " "    " 6 0 0 808080  ""  1 1 -1112 FFF000  <> <> 0 0 0 1367 1367 1 2 1 60.07 0 2922 <> 1344 1383 189 1344 0 <> <>
  1368 2 5.534521 -5.583789 -1.114133 189 G "A" 24 0.50000 0.50000 "GLY " " C  " "    " 6 0 0 808080  ""  1 1 7 <> <> <> 0 0 0 1368 1368 1 0 1 58.29 0 2923 <> 1345 1384 189 1345 0 <> <>
  1369 15 5.415489 -4.553862 -0.396753 189 G "A" 70 -0.50000 -0.50000 "GLY " " O  " "    " 8 0 0 FF2E2E  ""  1 1 7 <> <> <> 0 0 0 1369 1369 1 0 1 56.89 0 2924 <> 1346 1385 189 1346 0 <> <>
  1370 25 5.036472 -5.640336 -2.359380 190 K "A" 38 -0.50000 -0.50000 "LYS " " N  " "    " 7 0 0 2E2EFF  ""  1 1 7 <> <> <> 0 0 0 1370 1370 1 1 1 57.57 0 2928 1 1347 1386 190 1347 0 <> <>
  1371 3 4.391660 -4.586368 -3.041644 190 K "A" 24 0.14000 0.14000 "LYS " " CA " "    " 6 0 0 808080  ""  1 1 -1112 FFF000  <> <> 0 0 0 1371 1371 1 1 1 55.48 0 2929 1 1348 1387 190 1348 0 <> 1
  1372 2 3.004644 -4.241396 -2.324463 190 K "A" 24 0.50000 0.50000 "LYS " " C  " "    " 6 0 0 808080  ""  1 1 7 <> <> <> 0 0 0 1372 1372 1 0 1 55.08 0 2930 1 1349 1388 190 1349 0 <> <>
  1373 15 2.691233 -3.079184 -2.036842 190 K "A" 70 -0.50000 -0.50000 "LYS " " O  " "    " 8 0 0 FF2E2E  ""  1 1 7 <> <> <> 0 0 0 1373 1373 1 0 1 55.26 0 2931 1 1350 1389 190 1350 0 <> <>
  1374 25 2.263622 -5.340452 -2.070768 191 A "A" 38 -0.50000 -0.50000 "ALA " " N  " "    " 7 0 0 2E2EFF  ""  1 1 7 <> <> <> 0 0 0 1374 1374 1 1 1 52.9 0 2950 <> 1351 1392 191 1351 0 <> <>
  1375 3 0.986192 -5.362387 -1.408702 191 A "A" 24 0.14000 0.14000 "ALA " " CA " "    " 6 0 0 808080  ""  1 1 -1112 FFF000  <> <> 0 0 0 1375 1375 1 1 1 50.63 0 2951 <> 1352 1393 191 1352 0 <> <>
  1376 2 1.006424 -4.760794 -0.049302 191 A "A" 24 0.50000 0.50000 "ALA " " C  " "    " 6 0 0 808080  ""  1 1 7 <> <> <> 0 0 0 1376 1376 1 0 1 52.12 0 2952 <> 1353 1394 191 1353 0 <> <>
  1377 15 0.299293 -3.822760 0.261755 191 A "A" 70 -0.50000 -0.50000 "ALA " " O  " "    " 8 0 0 FF2E2E  ""  1 1 7 <> <> <> 0 0 0 1377 1377 1 0 1 50.12 0 2953 <> 1354 1395 191 1354 0 <> <>
  1378 3 0.264754 -6.751045 -1.488175 191 A "A" 24 -0.18000 -0.18000 "ALA " " CB " "    " 6 0 0 808080  ""  1 1 7 <> <> <> 0 0 0 1378 1378 1 3 1 48.69 0 2954 <> 1355 1396 191 1355 0 <> <>
  1379 25 1.868297 -5.255122 0.853453 192 S "A" 38 -0.50000 -0.50000 "SER " " N  " "    " 7 0 0 2E2EFF  ""  1 1 7 <> <> <> 0 0 0 1379 1379 1 1 1 54.24 0 2960 <> 1356 1397 192 1356 0 <> <>
  1380 3 2.153041 -4.722203 2.216914 192 S "A" 24 0.14000 0.14000 "SER " " CA " "    " 6 0 0 808080  ""  1 1 -1112 FFF000  <> <> 0 0 0 1380 1380 1 1 1 55.73 0 2961 <> 1357 1398 192 1357 0 <> <>
  1381 2 2.749705 -3.245367 2.137564 192 S "A" 24 0.50000 0.50000 "SER " " C  " "    " 6 0 0 808080  ""  1 1 7 <> <> <> 0 0 0 1381 1381 1 0 1 56.35 0 2962 <> 1358 1399 192 1358 0 <> <>
  1382 15 2.460691 -2.528016 3.062427 192 S "A" 70 -0.50000 -0.50000 "SER " " O  " "    " 8 0 0 FF2E2E  ""  1 1 7 <> <> <> 0 0 0 1382 1382 1 0 1 57.65 0 2963 <> 1359 1400 192 1359 0 <> <>
  1383 3 3.126716 -5.739080 2.926243 192 S "A" 24 0.14500 0.14500 "SER " " CB " "    " 6 0 0 808080  ""  1 1 7 <> <> <> 0 0 0 1383 1383 1 2 1 56.33 0 2964 <> 1360 1401 192 1360 0 <> <>
  1384 16 3.192178 -5.710894 4.312666 192 S "A" 70 -0.68300 -0.68300 "SER " " OG " "    " 8 0 0 FF2E2E  ""  1 1 7 <> <> <> 0 0 0 1384 1384 1 1 1 58.34 0 2965 <> 1361 1402 192 1361 0 <> <>
  1385 25 3.503932 -2.743449 1.065749 193 S "A" 38 -0.50000 -0.50000 "SER " " N  " "    " 7 0 0 2E2EFF  ""  1 1 7 <> <> <> 0 0 0 1385 1385 1 1 1 54.94 0 2971 <> 1362 1403 193 1362 0 <> <>
  1386 3 4.068212 -1.402412 0.990336 193 S "A" 24 0.14000 0.14000 "SER " " CA " "    " 6 0 0 808080  ""  1 1 -1112 FFF000  <> <> 0 0 0 1386 1386 1 1 1 53.51 0 2972 <> 1363 1404 193 1363 0 <> <>
  1387 2 2.876290 -0.447750 0.667314 193 S "A" 24 0.50000 0.50000 "SER " " C  " "    " 6 0 0 808080  ""  1 1 7 <> <> <> 0 0 0 1387 1387 1 0 1 52.88 0 2973 <> 1364 1405 193 1364 0 <> <>
  1388 15 2.647559 0.549797 1.381547 193 S "A" 70 -0.50000 -0.50000 "SER " " O  " "    " 8 0 0 FF2E2E  ""  1 1 7 <> <> <> 0 0 0 1388 1388 1 0 1 50.48 0 2974 <> 1365 1406 193 1365 0 <> <>
  1389 3 5.204215 -1.409823 -0.052669 193 S "A" 24 0.14500 0.14500 "SER " " CB " "    " 6 0 0 808080  ""  1 1 7 <> <> <> 0 0 0 1389 1389 1 2 1 53.98 0 2975 <> 1366 1407 193 1366 0 <> <>
  1390 16 5.750975 -0.183959 -0.133218 193 S "A" 70 -0.68300 -0.68300 "SER " " OG " "    " 8 0 0 FF2E2E  ""  1 1 7 <> <> <> 0 0 0 1390 1390 1 1 1 55.67 0 2976 <> 1367 1408 193 1367 0 <> <>
  1391 25 2.087738 -0.947193 -0.280059 194 A "A" 38 -0.50000 -0.50000 "ALA " " N  " "    " 7 0 0 2E2EFF  ""  1 1 7 <> <> <> 0 0 0 1391 1391 1 1 1 51.06 0 2982 <> 1368 1409 194 1368 0 <> <>
  1392 3 0.916041 -0.167749 -0.729810 194 A "A" 24 0.14000 0.14000 "ALA " " CA " "    " 6 0 0 808080  ""  1 1 -1112 FFF000  <> <> 0 0 0 1392 1392 1 1 1 48.76 0 2983 <> 1369 1410 194 1369 0 <> <>
  1393 2 -0.156058 -0.043584 0.323969 194 A "A" 24 0.50000 0.50000 "ALA " " C  " "    " 6 0 0 808080  ""  1 1 7 <> <> <> 0 0 0 1393 1393 1 0 1 49.52 0 2984 <> 1370 1411 194 1370 0 <> <>
  1394 15 -0.727342 1.052141 0.528067 194 A "A" 70 -0.50000 -0.50000 "ALA " " O  " "    " 8 0 0 FF2E2E  ""  1 1 7 <> <> <> 0 0 0 1394 1394 1 0 1 49.87 0 2985 <> 1371 1412 194 1371 0 <> <>
  1395 3 0.331622 -0.807029 -2.025077 194 A "A" 24 -0.18000 -0.18000 "ALA " " CB " "    " 6 0 0 808080  ""  1 1 7 <> <> <> 0 0 0 1395 1395 1 3 1 46.84 0 2986 <> 1372 1413 194 1372 0 <> <>
  1396 25 -0.426403 -1.173531 1.052306 195 K "A" 38 -0.50000 -0.50000 "LYS " " N  " "    " 7 0 0 2E2EFF  ""  1 1 7 <> <> <> 0 0 0 1396 1396 1 1 1 49.31 0 2992 <> 1373 1414 195 1373 0 <> <>
  1397 3 -1.164807 -1.288612 2.327011 195 K "A" 24 0.14000 0.14000 "LYS " " CA " "    " 6 0 0 808080  ""  1 1 -1112 FFF000  <> <> 0 0 0 1397 1397 1 1 1 47.25 0 2993 <> 1374 1415 195 1374 0 <> <>
  1398 2 -0.603233 -0.460822 3.421347 195 K "A" 24 0.50000 0.50000 "LYS " " C  " "    " 6 0 0 808080  ""  1 1 7 <> <> <> 0 0 0 1398 1398 1 0 1 46.06 0 2994 <> 1375 1416 195 1375 0 <> <>
  1399 15 -1.463056 0.076859 4.164561 195 K "A" 70 -0.50000 -0.50000 "LYS " " O  " "    " 8 0 0 FF2E2E  ""  1 1 7 <> <> <> 0 0 0 1399 1399 1 0 1 45.09 0 2995 <> 1376 1417 195 1376 0 <> <>
  1400 3 -1.300924 -2.753434 2.764305 195 K "A" 24 -0.12000 -0.12000 "LYS " " CB " "    " 6 0 0 808080  ""  1 1 7 <> <> <> 0 0 0 1400 1400 1 2 1 50.31 0 2996 <> 1377 1418 195 1377 0 <> <>
  1401 3 -2.181108 -3.043142 3.995661 195 K "A" 24 -0.12000 -0.12000 "LYS " " CG " "    " 6 0 0 808080  ""  1 1 7 <> <> <> 0 0 0 1401 1401 1 2 1 53.74 0 2997 <> 1378 1419 195 1378 0 <> <>
  1402 3 -2.659839 -4.524620 4.024858 195 K "A" 24 -0.12000 -0.12000 "LYS " " CD " "    " 6 0 0 808080  ""  1 1 7 <> <> <> 0 0 0 1402 1402 1 2 1 57.21 0 2998 <> 1379 1420 195 1379 0 <> <>
  1403 3 -1.594929 -5.415295 4.677694 195 K "A" 24 0.19000 0.19000 "LYS " " CE " "    " 6 0 0 808080  ""  1 1 7 <> <> <> 0 0 0 1403 1403 1 2 1 59.5 0 2999 <> 1380 1421 195 1380 0 <> <>
  1404 32 -1.754949 -6.850906 4.455677 195 K "A" 38 -0.30000 -0.30000 "LYS " " NZ " "    " 7 1 0 2E2EFF  ""  1 1 7 <> <> <> 0 0 0 1404 1404 1 3 1 61.56 0 3000 <> 1381 1422 195 1381 0 <> <>
  1405 25 0.663067 -0.316663 3.558481 196 Q "A" 38 -0.50000 -0.50000 "GLN " " N  " "    " 7 0 0 2E2EFF  ""  1 1 7 <> <> <> 0 0 0 1405 1405 1 1 1 43.6 0 3014 <> 1382 1423 196 1382 0 <> <>
  1406 3 1.334433 0.443136 4.598019 196 Q "A" 24 0.14000 0.14000 "GLN " " CA " "    " 6 0 0 808080  ""  1 1 -1113 FFFF00  <> <> 0 0 0 1406 1406 1 1 1 42.8 0 3015 <> 1383 1424 196 1383 0 <> <>
  1407 2 1.235865 1.944435 4.385712 196 Q "A" 24 0.50000 0.50000 "GLN " " C  " "    " 6 0 0 808080  ""  1 1 7 <> <> <> 0 0 0 1407 1407 1 0 1 43.92 0 3016 <> 1384 1425 196 1384 0 <> <>
  1408 15 1.159073 2.748492 5.304054 196 Q "A" 70 -0.50000 -0.50000 "GLN " " O  " "    " 8 0 0 FF2E2E  ""  1 1 7 <> <> <> 0 0 0 1408 1408 1 0 1 44.48 0 3017 <> 1385 1426 196 1385 0 <> <>
  1409 3 2.780273 -0.041672 4.780604 196 Q "A" 24 -0.12000 -0.12000 "GLN " " CB " "    " 6 0 0 808080  ""  1 1 7 <> <> <> 0 0 0 1409 1409 1 2 1 40.99 0 3018 <> 1386 1427 196 1386 0 <> <>
  1410 3 3.553275 0.727089 5.862933 196 Q "A" 24 -0.12000 -0.12000 "GLN " " CG " "    " 6 0 0 808080  ""  1 1 7 <> <> <> 0 0 0 1410 1410 1 2 1 40.16 0 3019 <> 1387 1428 196 1387 0 <> <>
  1411 2 2.924458 0.434304 7.226000 196 Q "A" 24 0.50000 0.50000 "GLN " " CD " "    " 6 0 0 808080  ""  1 1 7 <> <> <> 0 0 0 1411 1411 1 0 1 40.57 0 3020 <> 1388 1429 196 1388 0 "Flip"  <>
  1412 15 2.551194 -0.676558 7.593099 196 Q "A" 70 -0.50000 -0.50000 "GLN " " OE1" "    " 8 0 0 FF2E2E  ""  1 1 7 <> <> <> 0 0 0 1412 1412 1 0 1 40.13 0 3021 <> 1389 1430 196 1389 0 <> <>
  1413 25 2.794806 1.493423 8.026863 196 Q "A" 38 -0.76000 -0.76000 "GLN " " NE2" "    " 7 0 0 2E2EFF  ""  1 1 7 <> <> <> 0 0 0 1413 1413 1 2 1 37.39 0 3022 <> 1390 1431 196 1390 0 <> <>
  1414 25 1.495701 2.185173 3.068815 197 R "A" 38 -0.50000 -0.50000 "ARG " " N  " "    " 7 0 0 2E2EFF  ""  1 1 7 <> <> <> 0 0 0 1414 1414 1 1 1 42.98 0 3031 <> 1391 1432 197 1391 0 <> <>
  1415 3 1.365891 3.525186 2.501386 197 R "A" 24 0.14000 0.14000 "ARG " " CA " "    " 6 0 0 808080  ""  1 1 -1113 FFFF00  <> <> 0 0 0 1415 1415 1 1 1 40.16 0 3032 <> 1392 1433 197 1392 0 <> <>
  1416 2 -0.072348 4.024561 2.577840 197 R "A" 24 0.50000 0.50000 "ARG " " C  " "    " 6 0 0 808080  ""  1 1 7 <> <> <> 0 0 0 1416 1416 1 0 1 38.55 0 3033 <> 1393 1434 197 1393 0 <> <>
  1417 15 -0.287931 5.246182 2.501231 197 R "A" 70 -0.50000 -0.50000 "ARG " " O  " "    " 8 0 0 FF2E2E  ""  1 1 7 <> <> <> 0 0 0 1417 1417 1 0 1 35.13 0 3034 <> 1394 1435 197 1394 0 <> <>
  1418 3 1.961701 3.528947 1.021832 197 R "A" 24 -0.12000 -0.12000 "ARG " " CB " "    " 6 0 0 808080  ""  1 1 7 <> <> <> 0 0 0 1418 1418 1 2 1 39.94 0 3035 <> 1395 1436 197 1395 0 <> <>
  1419 3 2.199556 4.882790 0.344047 197 R "A" 24 -0.05000 -0.05000 "ARG " " CG " "    " 6 0 0 808080  ""  1 1 7 <> <> <> 0 0 0 1419 1419 1 2 1 38.12 0 3036 <> 1396 1437 197 1396 0 <> <>
  1420 3 3.429104 5.587251 0.861816 197 R "A" 24 0.19000 0.19000 "ARG " " CD " "    " 6 0 0 808080  ""  1 1 7 <> <> <> 0 0 0 1420 1420 1 2 1 35.33 0 3037 <> 1397 1438 197 1397 0 <> <>
  1421 25 3.801558 6.815144 0.137950 197 R "A" 38 -0.69997 -0.69997 "ARG " " NE " "    " 7 0 0 2E2EFF  ""  1 1 7 <> <> <> 0 0 0 1421 1421 1 1 1 36.39 0 3038 <> 1398 1439 197 1398 0 <> <>
  1422 2 3.501852 8.079089 0.407362 197 R "A" 24 0.63990 0.63990 "ARG " " CZ " "    " 6 0 0 808080  ""  1 1 7 <> <> <> 0 0 0 1422 1422 1 0 1 37.97 0 3039 <> 1399 1440 197 1399 0 <> <>
  1423 25 2.780354 8.423248 1.478588 197 R "A" 38 -0.79997 -0.79997 "ARG " " NH1" "    " 7 0 0 2E2EFF  ""  1 1 7 <> <> <> 0 0 0 1423 1423 1 2 1 40.35 0 3040 <> 1400 1441 197 1400 0 <> <>
  1424 31 3.957735 9.014804 -0.451761 197 R "A" 38 -0.79997 -0.79997 "ARG " " NH2" "    " 7 1 0 2E2EFF  ""  1 1 7 <> <> <> 0 0 0 1424 1424 1 2 1 36.84 0 3041 <> 1401 1442 197 1401 0 <> <>
  1425 25 -1.120065 3.169129 2.689554 198 L "A" 38 -0.50000 -0.50000 "LEU " " N  " "    " 7 0 0 2E2EFF  ""  1 1 7 <> <> <> 0 0 0 1425 1425 1 1 1 36.58 0 3055 <> 1402 1443 198 1402 0 <> <>
  1426 3 -2.554845 3.600779 2.997351 198 L "A" 24 0.14000 0.14000 "LEU " " CA " "    " 6 0 0 808080  ""  1 1 -1113 FFFF00  <> <> 0 0 0 1426 1426 1 1 1 37.26 0 3056 <> 1403 1444 198 1403 0 <> <>
  1427 2 -2.578337 4.111529 4.478789 198 L "A" 24 0.50000 0.50000 "LEU " " C  " "    " 6 0 0 808080  ""  1 1 7 <> <> <> 0 0 0 1427 1427 1 0 1 41.71 0 3057 <> 1404 1445 198 1404 0 <> <>
  1428 15 -3.124590 5.154500 4.648024 198 L "A" 70 -0.50000 -0.50000 "LEU " " O  " "    " 8 0 0 FF2E2E  ""  1 1 7 <> <> <> 0 0 0 1428 1428 1 0 1 42.04 0 3058 <> 1405 1446 198 1405 0 <> <>
  1429 3 -3.608686 2.481391 2.847450 198 L "A" 24 -0.12000 -0.12000 "LEU " " CB " "    " 6 0 0 808080  ""  1 1 7 <> <> <> 0 0 0 1429 1429 1 2 1 33.07 0 3059 <> 1406 1447 198 1406 0 <> <>
  1430 3 -5.003840 2.784491 3.276766 198 L "A" 24 -0.06000 -0.06000 "LEU " " CG " "    " 6 0 0 808080  ""  1 1 7 <> <> <> 0 0 0 1430 1430 1 1 1 32.28 0 3060 <> 1407 1448 198 1407 0 <> <>
  1431 3 -5.619574 4.035268 2.510058 198 L "A" 24 -0.18000 -0.18000 "LEU " " CD1" "    " 6 0 0 808080  ""  1 1 7 <> <> <> 0 0 0 1431 1431 1 3 1 30.53 0 3061 <> 1408 1449 198 1408 0 <> <>
  1432 3 -5.819583 1.470804 3.118222 198 L "A" 24 -0.18000 -0.18000 "LEU " " CD2" "    " 6 0 0 808080  ""  1 1 7 <> <> <> 0 0 0 1432 1432 1 3 1 27.88 0 3062 <> 1409 1450 198 1409 0 <> <>
  1433 25 -1.956909 3.337833 5.342411 199 K "A" 38 -0.50000 -0.50000 "LYN " " N  " "    " 7 0 0 2E2EFF  ""  1 1 7 <> <> <> 0 0 0 1433 1433 1 1 1 44.41 0 3074 <> 1410 1451 199 1410 0 <> <>
  1434 3 -1.856297 3.691235 6.778461 199 K "A" 24 0.14000 0.14000 "LYN " " CA " "    " 6 0 0 808080  ""  1 1 -1113 FFFF00  <> <> 0 0 0 1434 1434 1 1 1 44.01 0 3075 <> 1411 1452 199 1411 0 <> <>
  1435 2 -1.090116 4.986628 6.990528 199 K "A" 24 0.50000 0.50000 "LYN " " C  " "    " 6 0 0 808080  ""  1 1 7 <> <> <> 0 0 0 1435 1435 1 0 1 45.51 0 3076 <> 1412 1453 199 1412 0 <> <>
  1436 15 -1.499429 5.841112 7.727417 199 K "A" 70 -0.50000 -0.50000 "LYN " " O  " "    " 8 0 0 FF2E2E  ""  1 1 7 <> <> <> 0 0 0 1436 1436 1 0 1 46.75 0 3077 <> 1413 1454 199 1413 0 <> <>
  1437 3 -1.300158 2.549459 7.585621 199 K "A" 24 -0.12000 -0.12000 "LYN " " CB " "    " 6 0 0 808080  ""  1 1 7 <> <> <> 0 0 0 1437 1437 1 2 1 46.26 0 3078 <> 1414 1455 199 1414 0 <> <>
  1438 3 -1.980106 1.201381 7.353559 199 K "A" 24 -0.12000 -0.12000 "LYN " " CG " "    " 6 0 0 808080  ""  1 1 7 <> <> <> 0 0 0 1438 1438 1 2 1 46.63 0 3079 <> 1415 1456 199 1415 0 <> <>
  1439 3 -1.602838 0.103796 8.402074 199 K "A" 24 -0.12000 -0.12000 "LYN " " CD " "    " 6 0 0 808080  ""  1 1 7 <> <> <> 0 0 0 1439 1439 1 2 1 44.3 0 3080 <> 1416 1457 199 1416 0 <> <>
  1440 3 -2.145973 -1.265832 8.110909 199 K "A" 24 0.06000 0.06000 "LYN " " CE " "    " 6 0 0 808080  ""  1 1 7 <> <> <> 0 0 0 1440 1440 1 2 1 45.51 0 3081 <> 1417 1458 199 1417 0 <> <>
  1441 26 -1.648906 -2.262739 9.059426 199 K "A" 38 -0.90000 -0.90000 "LYN " " NZ " "    " 7 0 0 2E2EFF  ""  1 1 7 <> <> <> 0 0 0 1441 1441 1 2 1 47.68 0 3082 <> 1418 1459 199 1418 0 <> <>
  1442 25 0.141381 5.047021 6.408071 200 C "A" 38 -0.50000 -0.50000 "CYS " " N  " "    " 7 0 0 2E2EFF  ""  1 1 7 <> <> <> 0 0 0 1442 1442 1 1 1 46.27 0 3095 <> 1419 1460 200 1419 0 <> <>
  1443 3 0.971596 6.206647 6.521935 200 C "A" 24 0.14000 0.14000 "CYS " " CA " "    " 6 0 0 808080  ""  1 1 -1113 FFFF00  <> <> 0 0 0 1443 1443 1 1 1 49.52 0 3096 <> 1420 1461 200 1420 0 <> <>
  1444 2 0.391989 7.468851 5.816567 200 C "A" 24 0.50000 0.50000 "CYS " " C  " "    " 6 0 0 808080  ""  1 1 7 <> <> <> 0 0 0 1444 1444 1 0 1 49.3 0 3097 <> 1421 1462 200 1421 0 <> <>
  1445 15 0.659331 8.575775 6.330143 200 C "A" 70 -0.50000 -0.50000 "CYS " " O  " "    " 8 0 0 FF2E2E  ""  1 1 7 <> <> <> 0 0 0 1445 1445 1 0 1 48.34 0 3098 <> 1422 1463 200 1422 0 <> <>
  1446 3 2.445570 5.852941 6.029396 200 C "A" 24 0.09750 0.09750 "CYS " " CB " "    " 6 0 0 808080  ""  1 1 7 <> <> <> 0 0 0 1446 1446 1 2 1 52.89 0 3099 <> 1423 1464 200 1423 0 <> <>
  1447 49 3.212485 4.509699 6.892784 200 C "A" 143 -0.21750 -0.21750 "CYS " " SG " "    " 16 0 0 FFFF6B  ""  1 1 7 <> <> <> 0 0 0 1447 1447 1 0 1 61.41 0 3100 <> 1424 1465 200 1424 0 <> <>
  1448 25 -0.552200 7.276390 4.858119 201 A "A" 38 -0.50000 -0.50000 "ALA " " N  " "    " 7 0 0 2E2EFF  ""  1 1 7 <> <> <> 0 0 0 1448 1448 1 1 1 50.83 0 3105 <> 1425 1466 201 1425 0 <> <>
  1449 3 -1.156735 8.509101 4.116433 201 A "A" 24 0.14000 0.14000 "ALA " " CA " "    " 6 0 0 808080  ""  1 1 -1113 FFFF00  <> <> 0 0 0 1449 1449 1 1 1 50.51 0 3106 <> 1426 1467 201 1426 0 <> <>
  1450 2 -2.325514 9.089485 4.847247 201 A "A" 24 0.50000 0.50000 "ALA " " C  " "    " 6 0 0 808080  ""  1 1 7 <> <> <> 0 0 0 1450 1450 1 0 1 51.3 0 3107 <> 1427 1468 201 1427 0 <> <>
  1451 15 -2.418036 10.324323 4.951890 201 A "A" 70 -0.50000 -0.50000 "ALA " " O  " "    " 8 0 0 FF2E2E  ""  1 1 7 <> <> <> 0 0 0 1451 1451 1 0 1 49.93 0 3108 <> 1428 1469 201 1428 0 <> <>
  1452 3 -1.657061 7.987518 2.668031 201 A "A" 24 -0.18000 -0.18000 "ALA " " CB " "    " 6 0 0 808080  ""  1 1 7 <> <> <> 0 0 0 1452 1452 1 3 1 51.48 0 3109 <> 1429 1470 201 1429 0 <> <>
  1453 25 -3.102689 8.181190 5.521376 202 S "A" 38 -0.50000 -0.50000 "SER " " N  " "    " 7 0 0 2E2EFF  ""  1 1 7 <> <> <> 0 0 0 1453 1453 1 1 1 52.64 0 3115 <> 1430 1471 202 1430 0 <> <>
  1454 3 -4.181485 8.484891 6.487273 202 S "A" 24 0.14000 0.14000 "SER " " CA " "    " 6 0 0 808080  ""  1 1 -1113 FFFF00  <> <> 0 0 0 1454 1454 1 1 1 56.43 0 3116 <> 1431 1472 202 1431 0 <> <>
  1455 2 -3.729801 9.339998 7.649361 202 S "A" 24 0.50000 0.50000 "SER " " C  " "    " 6 0 0 808080  ""  1 1 7 <> <> <> 0 0 0 1455 1455 1 0 1 58.62 0 3117 <> 1432 1473 202 1432 0 <> <>
  1456 15 -4.311790 10.347549 7.939041 202 S "A" 70 -0.50000 -0.50000 "SER " " O  " "    " 8 0 0 FF2E2E  ""  1 1 7 <> <> <> 0 0 0 1456 1456 1 0 1 59.72 0 3118 <> 1433 1474 202 1433 0 <> <>
  1457 3 -4.802004 7.175287 6.950572 202 S "A" 24 0.14500 0.14500 "SER " " CB " "    " 6 0 0 808080  ""  1 1 7 <> <> <> 0 0 0 1457 1457 1 2 1 57.27 0 3119 <> 1434 1475 202 1434 0 <> <>
  1458 16 -5.563798 6.487473 5.923380 202 S "A" 70 -0.68300 -0.68300 "SER " " OG " "    " 8 0 0 FF2E2E  ""  1 1 7 <> <> <> 0 0 0 1458 1458 1 1 1 60.05 0 3120 <> 1435 1476 202 1435 0 <> <>
  1459 25 -2.572701 9.028967 8.254263 203 L "A" 38 -0.50000 -0.50000 "LEU " " N  " "    " 7 0 0 2E2EFF  ""  1 1 7 <> <> <> 0 0 0 1459 1459 1 1 1 59.25 0 3126 <> 1436 1477 203 1436 0 <> <>
  1460 3 -1.914572 9.620178 9.420689 203 L "A" 24 0.14000 0.14000 "LEU " " CA " "    " 6 0 0 808080  ""  1 1 -1113 FFFF00  <> <> 0 0 0 1460 1460 1 1 1 59.99 0 3127 <> 1437 1478 203 1437 0 <> <>
  1461 2 -1.470993 11.039182 9.107922 203 L "A" 24 0.50000 0.50000 "LEU " " C  " "    " 6 0 0 808080  ""  1 1 7 <> <> <> 0 0 0 1461 1461 1 0 1 59.85 0 3128 <> 1438 1479 203 1438 0 <> <>
  1462 15 -1.609665 11.966959 9.918131 203 L "A" 70 -0.50000 -0.50000 "LEU " " O  " "    " 8 0 0 FF2E2E  ""  1 1 7 <> <> <> 0 0 0 1462 1462 1 0 1 60.71 0 3129 <> 1439 1480 203 1439 0 <> <>
  1463 3 -0.735309 8.810682 9.967159 203 L "A" 24 -0.12000 -0.12000 "LEU " " CB " "    " 6 0 0 808080  ""  1 1 7 <> <> <> 0 0 0 1463 1463 1 2 1 60.18 0 3130 <> 1440 1481 203 1440 0 <> <>
  1464 3 -1.115433 7.428706 10.697633 203 L "A" 24 -0.06000 -0.06000 "LEU " " CG " "    " 6 0 0 808080  ""  1 1 7 <> <> <> 0 0 0 1464 1464 1 1 1 59.49 0 3131 <> 1441 1482 203 1441 0 <> <>
  1465 3 0.106917 6.543997 10.831535 203 L "A" 24 -0.18000 -0.18000 "LEU " " CD1" "    " 6 0 0 808080  ""  1 1 7 <> <> <> 0 0 0 1465 1465 1 3 1 59.13 0 3132 <> 1442 1483 203 1442 0 <> <>
  1466 3 -1.853262 7.695708 12.046313 203 L "A" 24 -0.18000 -0.18000 "LEU " " CD2" "    " 6 0 0 808080  ""  1 1 7 <> <> <> 0 0 0 1466 1466 1 3 1 58.28 0 3133 <> 1443 1484 203 1443 0 <> <>
  1467 25 -0.843143 11.197105 7.930115 204 Q "A" 38 -0.50000 -0.50000 "GLN " " N  " "    " 7 0 0 2E2EFF  ""  1 1 7 <> <> <> 0 0 0 1467 1467 1 1 1 60.49 0 3145 1 1444 1485 204 1444 0 <> <>
  1468 3 -0.158111 12.399713 7.472477 204 Q "A" 24 0.14000 0.14000 "GLN " " CA " "    " 6 0 0 808080  ""  1 1 -1113 FFFF00  <> <> 0 0 0 1468 1468 1 1 1 61.09 0 3146 1 1445 1486 204 1445 0 <> 1
  1469 2 -1.125040 13.472779 6.987428 204 Q "A" 24 0.50000 0.50000 "GLN " " C  " "    " 6 0 0 808080  ""  1 1 7 <> <> <> 0 0 0 1469 1469 1 0 1 60.07 0 3147 1 1446 1487 204 1446 0 <> <>
  1470 15 -1.092866 14.601972 7.515104 204 Q "A" 70 -0.50000 -0.50000 "GLN " " O  " "    " 8 0 0 FF2E2E  ""  1 1 7 <> <> <> 0 0 0 1470 1470 1 0 1 59.58 0 3148 1 1447 1488 204 1447 0 <> <>
  1471 25 -2.003879 13.144018 6.057249 205 K "A" 38 -0.50000 -0.50000 "LYS " " N  " "    " 7 0 0 2E2EFF  ""  1 1 7 <> <> <> 0 0 0 1471 1471 1 1 1 60.25 0 3162 1 1448 1490 205 1448 0 <> <>
  1472 3 -2.988266 14.040099 5.433823 205 K "A" 24 0.14000 0.14000 "LYS " " CA " "    " 6 0 0 808080  ""  1 1 -1113 FFFF00  <> <> 0 0 0 1472 1472 1 1 1 61.62 0 3163 1 1449 1491 205 1449 0 <> 1
  1473 2 -4.212602 14.366258 6.316200 205 K "A" 24 0.50000 0.50000 "LYS " " C  " "    " 6 0 0 808080  ""  1 1 7 <> <> <> 0 0 0 1473 1473 1 0 1 62.14 0 3164 1 1450 1492 205 1450 0 <> <>
  1474 15 -4.821948 15.384707 6.239259 205 K "A" 70 -0.50000 -0.50000 "LYS " " O  " "    " 8 0 0 FF2E2E  ""  1 1 7 <> <> <> 0 0 0 1474 1474 1 0 1 61.87 0 3165 1 1451 1493 205 1451 0 <> <>
  1475 25 -4.679101 13.332516 7.070746 206 F "A" 38 -0.50000 -0.50000 "PHE " " N  " "    " 7 0 0 2E2EFF  ""  1 1 7 <> <> <> 0 0 0 1475 1475 1 1 1 63.36 0 3184 <> 1452 1495 206 1452 0 <> <>
  1476 3 -5.959562 13.401138 7.710777 206 F "A" 24 0.14000 0.14000 "PHE " " CA " "    " 6 0 0 808080  ""  1 1 -1113 FFFF00  <> <> 0 0 0 1476 1476 1 1 1 63.87 0 3185 <> 1453 1496 206 1453 0 <> <>
  1477 2 -5.877430 13.341361 9.283693 206 F "A" 24 0.50000 0.50000 "PHE " " C  " "    " 6 0 0 808080  ""  1 1 7 <> <> <> 0 0 0 1477 1477 1 0 1 65 0 3186 <> 1454 1497 206 1454 0 <> <>
  1478 15 -6.555975 14.057410 9.985496 206 F "A" 70 -0.50000 -0.50000 "PHE " " O  " "    " 8 0 0 FF2E2E  ""  1 1 7 <> <> <> 0 0 0 1478 1478 1 0 1 66.89 0 3187 <> 1455 1498 206 1455 0 <> <>
  1479 3 -6.991334 12.338128 7.206971 206 F "A" 24 -0.00500 -0.00500 "PHE " " CB " "    " 6 0 0 808080  ""  1 1 7 <> <> <> 0 0 0 1479 1479 1 2 1 63.71 0 3188 <> 1456 1499 206 1456 0 <> <>
  1480 2 -7.214557 12.240696 5.662160 206 F "A" 24 -0.11500 -0.11500 "PHE " " CG " "    " 6 0 0 808080  ""  1 1 7 <> <> <> 0 0 0 1480 1480 1 0 1 65.59 0 3189 <> 1457 1500 206 1457 0 <> <>
  1481 2 -8.221447 13.004935 5.023012 206 F "A" 24 -0.11500 -0.11500 "PHE " " CD1" "    " 6 0 0 808080  ""  1 1 7 <> <> <> 0 0 0 1481 1481 1 1 1 64.06 0 3190 <> 1458 1501 206 1458 0 <> <>
  1482 2 -6.259705 11.693234 4.824976 206 F "A" 24 -0.11500 -0.11500 "PHE " " CD2" "    " 6 0 0 808080  ""  1 1 7 <> <> <> 0 0 0 1482 1482 1 1 1 65.34 0 3191 <> 1459 1502 206 1459 0 <> <>
  1483 2 -8.260488 13.125309 3.644119 206 F "A" 24 -0.11500 -0.11500 "PHE " " CE1" "    " 6 0 0 808080  ""  1 1 7 <> <> <> 0 0 0 1483 1483 1 1 1 61.45 0 3192 <> 1460 1503 206 1460 0 <> <>
  1484 2 -6.263925 11.822424 3.487209 206 F "A" 24 -0.11500 -0.11500 "PHE " " CE2" "    " 6 0 0 808080  ""  1 1 7 <> <> <> 0 0 0 1484 1484 1 1 1 62.74 0 3193 <> 1461 1504 206 1461 0 <> <>
  1485 2 -7.286617 12.577419 2.879065 206 F "A" 24 -0.11500 -0.11500 "PHE " " CZ " "    " 6 0 0 808080  ""  1 1 7 <> <> <> 0 0 0 1485 1485 1 1 1 62.31 0 3194 <> 1462 1505 206 1462 0 <> <>
  1486 25 -4.963560 12.498393 9.759573 207 G "A" 38 -0.50000 -0.50000 "GLY " " N  " "    " 7 0 0 2E2EFF  ""  0 1 7 <> <> <> 0 0 0 1486 1486 1 1 1 64.26 0 3204 <> 1463 1506 207 1463 0 <> <>
  1487 3 -4.608338 12.542824 11.146186 207 G "A" 24 0.08000 0.08000 "GLY " " CA " "    " 6 0 0 808080  ""  0 1 -1113 FFFF00  <> <> 0 0 0 1487 1487 1 2 1 62.6 0 3205 <> 1464 1507 207 1464 0 <> <>
  1488 2 -5.014873 11.196520 11.789458 207 G "A" 24 0.50000 0.50000 "GLY " " C  " "    " 6 0 0 808080  ""  0 1 7 <> <> <> 0 0 0 1488 1488 1 0 1 62.75 0 3206 <> 1465 1508 207 1465 0 <> <>
  1489 15 -5.743736 10.343723 11.227677 207 G "A" 70 -0.50000 -0.50000 "GLY " " O  " "    " 8 0 0 FF2E2E  ""  0 1 7 <> <> <> 0 0 0 1489 1489 1 0 1 60.24 0 3207 <> 1466 1509 207 1466 0 <> <>
  1490 25 -4.578300 10.970057 13.055348 208 E "A" 38 -0.50000 -0.50000 "GLU " " N  " "    " 7 0 0 2E2EFF  ""  1 1 7 <> <> <> 0 0 0 1490 1490 1 1 1 65.17 0 3211 <> 1467 1510 208 1467 0 <> <>
  1491 3 -4.847218 9.775305 13.820926 208 E "A" 24 0.14000 0.14000 "GLU " " CA " "    " 6 0 0 808080  ""  1 1 -1113 FFFF00  <> <> 0 0 0 1491 1491 1 1 1 65.85 0 3212 <> 1468 1511 208 1468 0 <> <>
  1492 2 -6.308496 9.478996 14.053897 208 E "A" 24 0.50000 0.50000 "GLU " " C  " "    " 6 0 0 808080  ""  1 1 7 <> <> <> 0 0 0 1492 1492 1 0 1 63.63 0 3213 <> 1469 1512 208 1469 0 <> <>
  1493 15 -6.617388 8.308331 14.132816 208 E "A" 70 -0.50000 -0.50000 "GLU " " O  " "    " 8 0 0 FF2E2E  ""  1 1 7 <> <> <> 0 0 0 1493 1493 1 0 1 62.3 0 3214 <> 1470 1513 208 1470 0 <> <>
  1494 3 -4.061689 9.932415 15.151985 208 E "A" 24 -0.12000 -0.12000 "GLU " " CB " "    " 6 0 0 808080  ""  1 1 7 <> <> <> 0 0 0 1494 1494 1 2 1 69.21 0 3215 <> 1471 1514 208 1471 0 <> <>
  1495 3 -4.319115 11.146444 16.014566 208 E "A" 24 -0.22000 -0.22000 "GLU " " CG " "    " 6 0 0 808080  ""  1 1 7 <> <> <> 0 0 0 1495 1495 1 2 1 74.72 0 3216 <> 1472 1515 208 1472 0 <> <>
  1496 2 -3.989550 11.087246 17.484866 208 E "A" 24 0.70000 0.70000 "GLU " " CD " "    " 6 0 0 808080  ""  1 1 7 <> <> <> 0 0 0 1496 1496 1 0 1 77.71 0 3217 <> 1473 1516 208 1473 0 <> <>
  1497 15 -3.144698 11.942472 17.790250 208 E "A" 70 -0.80000 -0.80000 "GLU " " OE1" "    " 8 0 0 FF2E2E  ""  1 1 7 <> <> <> 0 0 0 1497 1497 1 0 1 77.85 0 3218 <> 1474 1517 208 1474 0 <> <>
  1498 18 -4.636834 10.458686 18.335624 208 E "A" 70 -0.80000 -0.80000 "GLU " " OE2" "    " 8 -1 0 FF2E2E  ""  1 1 7 <> <> <> 0 0 0 1498 1498 1 0 1 79.97 0 3219 <> 1475 1518 208 1475 0 <> <>
  1499 25 -7.195920 10.510045 13.996394 209 R "A" 38 -0.50000 -0.50000 "ARG " " N  " "    " 7 0 0 2E2EFF  ""  1 1 7 <> <> <> 0 0 0 1499 1499 1 1 1 62.12 0 3226 1 1476 1519 209 1476 0 <> <>
  1500 3 -8.607275 10.240405 14.288002 209 R "A" 24 0.14000 0.14000 "ARG " " CA " "    " 6 0 0 808080  ""  1 1 -1113 FFFF00  <> <> 0 0 0 1500 1500 1 1 1 61.24 0 3227 1 1477 1520 209 1477 0 <> 1
  1501 2 -9.232984 9.400024 13.211161 209 R "A" 24 0.50000 0.50000 "ARG " " C  " "    " 6 0 0 808080  ""  1 1 7 <> <> <> 0 0 0 1501 1501 1 0 1 60.92 0 3228 1 1478 1521 209 1478 0 <> <>
  1502 15 -9.931351 8.427910 13.527159 209 R "A" 70 -0.50000 -0.50000 "ARG " " O  " "    " 8 0 0 FF2E2E  ""  1 1 7 <> <> <> 0 0 0 1502 1502 1 0 1 60.78 0 3229 1 1479 1522 209 1479 0 <> <>
  1503 25 -9.088273 9.735899 11.904083 210 A "A" 38 -0.50000 -0.50000 "ALA " " N  " "    " 7 0 0 2E2EFF  ""  1 1 7 <> <> <> 0 0 0 1503 1503 1 1 1 60.69 0 3250 <> 1480 1525 210 1480 0 <> <>
  1504 3 -9.299403 8.741470 10.848605 210 A "A" 24 0.14000 0.14000 "ALA " " CA " "    " 6 0 0 808080  ""  1 1 -1113 FFFF00  <> <> 0 0 0 1504 1504 1 1 1 59.78 0 3251 <> 1481 1526 210 1481 0 <> <>
  1505 2 -8.653450 7.320177 11.070567 210 A "A" 24 0.50000 0.50000 "ALA " " C  " "    " 6 0 0 808080  ""  1 1 7 <> <> <> 0 0 0 1505 1505 1 0 1 59.83 0 3252 <> 1482 1527 210 1482 0 <> <>
  1506 15 -9.333021 6.337619 10.958642 210 A "A" 70 -0.50000 -0.50000 "ALA " " O  " "    " 8 0 0 FF2E2E  ""  1 1 7 <> <> <> 0 0 0 1506 1506 1 0 1 58.9 0 3253 <> 1483 1528 210 1483 0 <> <>
  1507 3 -8.613819 9.352708 9.635213 210 A "A" 24 -0.18000 -0.18000 "ALA " " CB " "    " 6 0 0 808080  ""  1 1 7 <> <> <> 0 0 0 1507 1507 1 3 1 60.7 0 3254 <> 1484 1529 210 1484 0 <> <>
  1508 25 -7.360437 7.309942 11.462709 211 F "A" 38 -0.50000 -0.50000 "PHE " " N  " "    " 7 0 0 2E2EFF  ""  1 1 7 <> <> <> 0 0 0 1508 1508 1 1 1 59.46 0 3260 <> 1485 1530 211 1485 0 <> <>
  1509 3 -6.723433 5.976246 11.569082 211 F "A" 24 0.14000 0.14000 "PHE " " CA " "    " 6 0 0 808080  ""  1 1 -1113 FFFF00  <> <> 0 0 0 1509 1509 1 1 1 59.15 0 3261 <> 1486 1531 211 1486 0 <> <>
  1510 2 -7.234591 5.151205 12.771298 211 F "A" 24 0.50000 0.50000 "PHE " " C  " "    " 6 0 0 808080  ""  1 1 7 <> <> <> 0 0 0 1510 1510 1 0 1 59.02 0 3262 <> 1487 1532 211 1487 0 <> <>
  1511 15 -7.373193 3.949126 12.619943 211 F "A" 70 -0.50000 -0.50000 "PHE " " O  " "    " 8 0 0 FF2E2E  ""  1 1 7 <> <> <> 0 0 0 1511 1511 1 0 1 58.02 0 3263 <> 1488 1533 211 1488 0 <> <>
  1512 3 -5.157992 6.112590 11.665771 211 F "A" 24 -0.00500 -0.00500 "PHE " " CB " "    " 6 0 0 808080  ""  1 1 7 <> <> <> 0 0 0 1512 1512 1 2 1 60.38 0 3264 <> 1489 1534 211 1489 0 <> <>
  1513 2 -4.426877 4.794648 11.549815 211 F "A" 24 -0.11500 -0.11500 "PHE " " CG " "    " 6 0 0 808080  ""  1 1 7 <> <> <> 0 0 0 1513 1513 1 0 1 62.93 0 3265 <> 1490 1535 211 1490 0 <> <>
  1514 2 -4.313939 4.058957 10.321510 211 F "A" 24 -0.11500 -0.11500 "PHE " " CD1" "    " 6 0 0 808080  ""  1 1 7 <> <> <> 0 0 0 1514 1514 1 1 1 64.11 0 3266 <> 1491 1536 211 1491 0 <> <>
  1515 2 -3.863377 4.213036 12.684807 211 F "A" 24 -0.11500 -0.11500 "PHE " " CD2" "    " 6 0 0 808080  ""  1 1 7 <> <> <> 0 0 0 1515 1515 1 1 1 65.1 0 3267 <> 1492 1537 211 1492 0 <> <>
  1516 2 -3.807965 2.748405 10.335758 211 F "A" 24 -0.11500 -0.11500 "PHE " " CE1" "    " 6 0 0 808080  ""  1 1 7 <> <> <> 0 0 0 1516 1516 1 1 1 65.13 0 3268 <> 1493 1538 211 1493 0 <> <>
  1517 2 -3.477080 2.919621 12.751029 211 F "A" 24 -0.11500 -0.11500 "PHE " " CE2" "    " 6 0 0 808080  ""  1 1 7 <> <> <> 0 0 0 1517 1517 1 1 1 66.84 0 3269 <> 1494 1539 211 1494 0 <> <>
  1518 2 -3.481023 2.160479 11.566042 211 F "A" 24 -0.11500 -0.11500 "PHE " " CZ " "    " 6 0 0 808080  ""  1 1 7 <> <> <> 0 0 0 1518 1518 1 1 1 66.6 0 3270 <> 1495 1540 211 1495 0 <> <>
  1519 25 -7.456698 5.706305 13.969052 212 K "A" 38 -0.50000 -0.50000 "LYS " " N  " "    " 7 0 0 2E2EFF  ""  1 1 7 <> <> <> 0 0 0 1519 1519 1 1 1 58.59 0 3280 <> 1496 1541 212 1496 0 <> <>
  1520 3 -8.005399 4.953428 15.079769 212 K "A" 24 0.14000 0.14000 "LYS " " CA " "    " 6 0 0 808080  ""  1 1 -1113 FFFF00  <> <> 0 0 0 1520 1520 1 1 1 56.96 0 3281 <> 1497 1542 212 1497 0 <> <>
  1521 2 -9.424097 4.526572 14.766609 212 K "A" 24 0.50000 0.50000 "LYS " " C  " "    " 6 0 0 808080  ""  1 1 7 <> <> <> 0 0 0 1521 1521 1 0 1 54.72 0 3282 <> 1498 1543 212 1498 0 <> <>
  1522 15 -9.640521 3.355865 15.074030 212 K "A" 70 -0.50000 -0.50000 "LYS " " O  " "    " 8 0 0 FF2E2E  ""  1 1 7 <> <> <> 0 0 0 1522 1522 1 0 1 54.18 0 3283 <> 1499 1544 212 1499 0 <> <>
  1523 3 -7.962340 5.871991 16.339130 212 K "A" 24 -0.12000 -0.12000 "LYS " " CB " "    " 6 0 0 808080  ""  1 1 7 <> <> <> 0 0 0 1523 1523 1 2 1 59.29 0 3284 <> 1500 1545 212 1500 0 <> <>
  1524 3 -6.486739 6.083261 16.734302 212 K "A" 24 -0.12000 -0.12000 "LYS " " CG " "    " 6 0 0 808080  ""  1 1 7 <> <> <> 0 0 0 1524 1524 1 2 1 64.96 0 3285 <> 1501 1546 212 1501 0 <> <>
  1525 3 -6.482780 7.199865 17.759219 212 K "A" 24 -0.12000 -0.12000 "LYS " " CD " "    " 6 0 0 808080  ""  1 1 7 <> <> <> 0 0 0 1525 1525 1 2 1 68.71 0 3286 <> 1502 1547 212 1502 0 <> <>
  1526 3 -5.264209 7.004362 18.625896 212 K "A" 24 0.19000 0.19000 "LYS " " CE " "    " 6 0 0 808080  ""  1 1 7 <> <> <> 0 0 0 1526 1526 1 2 1 70.34 0 3287 <> 1503 1548 212 1503 0 <> <>
  1527 32 -4.982852 8.145848 19.472757 212 K "A" 38 -0.30000 -0.30000 "LYS " " NZ " "    " 7 1 0 2E2EFF  ""  1 1 7 <> <> <> 0 0 0 1527 1527 1 3 1 73.45 0 3288 <> 1504 1549 212 1504 0 <> <>
  1528 25 -10.385787 5.275433 14.215380 213 A "A" 38 -0.50000 -0.50000 "ALA " " N  " "    " 7 0 0 2E2EFF  ""  1 1 7 <> <> <> 0 0 0 1528 1528 1 1 1 52.37 0 3302 <> 1505 1550 213 1505 0 <> <>
  1529 3 -11.635152 4.821749 13.652413 213 A "A" 24 0.14000 0.14000 "ALA " " CA " "    " 6 0 0 808080  ""  1 1 -1113 FFFF00  <> <> 0 0 0 1529 1529 1 1 1 50.29 0 3303 <> 1506 1551 213 1506 0 <> <>
  1530 2 -11.402261 3.648163 12.659481 213 A "A" 24 0.50000 0.50000 "ALA " " C  " "    " 6 0 0 808080  ""  1 1 7 <> <> <> 0 0 0 1530 1530 1 0 1 48.86 0 3304 <> 1507 1552 213 1507 0 <> <>
  1531 15 -12.163153 2.667200 12.696096 213 A "A" 70 -0.50000 -0.50000 "ALA " " O  " "    " 8 0 0 FF2E2E  ""  1 1 7 <> <> <> 0 0 0 1531 1531 1 0 1 48.72 0 3305 <> 1508 1553 213 1508 0 <> <>
  1532 3 -12.436724 6.000721 13.112972 213 A "A" 24 -0.18000 -0.18000 "ALA " " CB " "    " 6 0 0 808080  ""  1 1 7 <> <> <> 0 0 0 1532 1532 1 3 1 51.33 0 3306 <> 1509 1554 213 1509 0 <> <>
  1533 25 -10.446601 3.706306 11.750687 214 W "A" 38 -0.50000 -0.50000 "TRP " " N  " "    " 7 0 0 2E2EFF  ""  1 1 7 <> <> <> 0 0 0 1533 1533 1 1 1 47.5 0 3312 <> 1510 1555 214 1510 0 <> <>
  1534 3 -10.136404 2.645007 10.826228 214 W "A" 24 0.14000 0.14000 "TRP " " CA " "    " 6 0 0 808080  ""  1 1 -1113 FFFF00  <> <> 0 0 0 1534 1534 1 1 1 47.74 0 3313 <> 1511 1556 214 1511 0 <> <>
  1535 2 -9.653412 1.421828 11.560180 214 W "A" 24 0.50000 0.50000 "TRP " " C  " "    " 6 0 0 808080  ""  1 1 7 <> <> <> 0 0 0 1535 1535 1 0 1 48.52 0 3314 <> 1512 1557 214 1512 0 <> <>
  1536 15 -9.906675 0.318222 11.148702 214 W "A" 70 -0.50000 -0.50000 "TRP " " O  " "    " 8 0 0 FF2E2E  ""  1 1 7 <> <> <> 0 0 0 1536 1536 1 0 1 46.85 0 3315 <> 1513 1558 214 1513 0 <> <>
  1537 3 -9.104412 3.189716 9.871456 214 W "A" 24 -0.12000 -0.12000 "TRP " " CB " "    " 6 0 0 808080  ""  1 1 7 <> <> <> 0 0 0 1537 1537 1 2 1 47.08 0 3316 <> 1514 1559 214 1514 0 <> <>
  1538 2 -8.748893 2.266827 8.753266 214 W "A" 24 0.07500 0.07500 "TRP " " CG " "    " 6 0 0 808080  ""  1 1 7 <> <> <> 0 0 0 1538 1538 1 0 1 45.48 0 3317 <> 1515 1560 214 1515 0 <> <>
  1539 2 -9.241027 2.400960 7.479713 214 W "A" 24 -0.11500 -0.11500 "TRP " " CD1" "    " 6 0 0 808080  ""  1 1 7 <> <> <> 0 0 0 1539 1539 1 1 1 45.12 0 3318 <> 1516 1561 214 1516 0 <> <>
  1540 2 -7.777027 1.166165 8.729934 214 W "A" 24 -0.05500 -0.05500 "TRP " " CD2" "    " 6 0 0 808080  ""  1 1 7 <> <> <> 0 0 0 1540 1540 1 0 1 46.23 0 3319 <> 1517 1562 214 1517 0 <> <>
  1541 25 -8.728548 1.406455 6.661435 214 W "A" 38 -0.57000 -0.57000 "TRP " " NE1" "    " 7 0 0 2E2EFF  ""  1 1 7 <> <> <> 0 0 0 1541 1541 1 1 1 45.79 0 3320 <> 1518 1563 214 1518 0 <> <>
  1542 2 -7.896048 0.626077 7.373232 214 W "A" 24 0.13000 0.13000 "TRP " " CE2" "    " 6 0 0 808080  ""  1 1 7 <> <> <> 0 0 0 1542 1542 1 0 1 45.94 0 3321 <> 1519 1564 214 1519 0 <> <>
  1543 2 -6.870524 0.584917 9.591015 214 W "A" 24 -0.11500 -0.11500 "TRP " " CE3" "    " 6 0 0 808080  ""  1 1 7 <> <> <> 0 0 0 1543 1543 1 1 1 47.08 0 3322 <> 1520 1565 214 1520 0 <> <>
  1544 2 -7.125279 -0.459640 7.019847 214 W "A" 24 -0.11500 -0.11500 "TRP " " CZ2" "    " 6 0 0 808080  ""  1 1 7 <> <> <> 0 0 0 1544 1544 1 1 1 47.32 0 3323 <> 1521 1566 214 1521 0 <> <>
  1545 2 -6.168714 -0.568850 9.235823 214 W "A" 24 -0.11500 -0.11500 "TRP " " CZ3" "    " 6 0 0 808080  ""  1 1 7 <> <> <> 0 0 0 1545 1545 1 1 1 47.61 0 3324 <> 1522 1567 214 1522 0 <> <>
  1546 2 -6.255603 -1.125974 7.959932 214 W "A" 24 -0.11500 -0.11500 "TRP " " CH2" "    " 6 0 0 808080  ""  1 1 7 <> <> <> 0 0 0 1546 1546 1 1 1 46.83 0 3325 <> 1523 1568 214 1523 0 <> <>
  1547 25 -8.734317 1.608681 12.551016 215 A "A" 38 -0.50000 -0.50000 "ALA " " N  " "    " 7 0 0 2E2EFF  ""  1 1 7 <> <> <> 0 0 0 1547 1547 1 1 1 49.21 0 3336 <> 1524 1569 215 1524 0 <> <>
  1548 3 -8.068116 0.545538 13.256809 215 A "A" 24 0.14000 0.14000 "ALA " " CA " "    " 6 0 0 808080  ""  1 1 -1113 FFFF00  <> <> 0 0 0 1548 1548 1 1 1 49.87 0 3337 <> 1525 1570 215 1525 0 <> <>
  1549 2 -9.084510 -0.078754 14.202955 215 A "A" 24 0.50000 0.50000 "ALA " " C  " "    " 6 0 0 808080  ""  1 1 7 <> <> <> 0 0 0 1549 1549 1 0 1 48.96 0 3338 <> 1526 1571 215 1526 0 <> <>
  1550 15 -9.155529 -1.335482 14.253939 215 A "A" 70 -0.50000 -0.50000 "ALA " " O  " "    " 8 0 0 FF2E2E  ""  1 1 7 <> <> <> 0 0 0 1550 1550 1 0 1 46.58 0 3339 <> 1527 1572 215 1527 0 <> <>
  1551 3 -7.061074 1.147762 14.197558 215 A "A" 24 -0.18000 -0.18000 "ALA " " CB " "    " 6 0 0 808080  ""  1 1 7 <> <> <> 0 0 0 1551 1551 1 3 1 51.7 0 3340 <> 1528 1573 215 1528 0 <> <>
  1552 25 -9.900153 0.744938 14.959075 216 V "A" 38 -0.50000 -0.50000 "VAL " " N  " "    " 7 0 0 2E2EFF  ""  1 1 7 <> <> <> 0 0 0 1552 1552 1 1 1 47.03 0 3346 <> 1529 1574 216 1529 0 <> <>
  1553 3 -11.067677 0.270748 15.719395 216 V "A" 24 0.14000 0.14000 "VAL " " CA " "    " 6 0 0 808080  ""  1 1 -1113 FFFF00  <> <> 0 0 0 1553 1553 1 1 1 47.97 0 3347 <> 1530 1575 216 1530 0 <> <>
  1554 2 -11.993648 -0.707276 15.029412 216 V "A" 24 0.50000 0.50000 "VAL " " C  " "    " 6 0 0 808080  ""  1 1 7 <> <> <> 0 0 0 1554 1554 1 0 1 48.77 0 3348 <> 1531 1576 216 1531 0 <> <>
  1555 15 -12.234708 -1.746492 15.620358 216 V "A" 70 -0.50000 -0.50000 "VAL " " O  " "    " 8 0 0 FF2E2E  ""  1 1 7 <> <> <> 0 0 0 1555 1555 1 0 1 50.5 0 3349 <> 1532 1577 216 1532 0 <> <>
  1556 3 -12.003902 1.436463 16.264831 216 V "A" 24 -0.06000 -0.06000 "VAL " " CB " "    " 6 0 0 808080  ""  1 1 7 <> <> <> 0 0 0 1556 1556 1 1 1 49.39 0 3350 <> 1533 1578 216 1533 0 <> <>
  1557 3 -13.377542 1.014664 16.767717 216 V "A" 24 -0.18000 -0.18000 "VAL " " CG1" "    " 6 0 0 808080  ""  1 1 7 <> <> <> 0 0 0 1557 1557 1 3 1 47.4 0 3351 <> 1534 1579 216 1534 0 <> <>
  1558 3 -11.419219 2.215648 17.441718 216 V "A" 24 -0.18000 -0.18000 "VAL " " CG2" "    " 6 0 0 808080  ""  1 1 7 <> <> <> 0 0 0 1558 1558 1 3 1 45.65 0 3352 <> 1535 1580 216 1535 0 <> <>
  1559 25 -12.369086 -0.302623 13.868932 217 A "A" 38 -0.50000 -0.50000 "ALA " " N  " "    " 7 0 0 2E2EFF  ""  1 1 7 <> <> <> 0 0 0 1559 1559 1 1 1 47.36 0 3362 <> 1536 1581 217 1536 0 <> <>
  1560 3 -13.389762 -1.005473 13.046508 217 A "A" 24 0.14000 0.14000 "ALA " " CA " "    " 6 0 0 808080  ""  1 1 -1113 FFFF00  <> <> 0 0 0 1560 1560 1 1 1 45.75 0 3363 <> 1537 1582 217 1537 0 <> <>
  1561 2 -12.659566 -2.310693 12.545331 217 A "A" 24 0.50000 0.50000 "ALA " " C  " "    " 6 0 0 808080  ""  1 1 7 <> <> <> 0 0 0 1561 1561 1 0 1 45.83 0 3364 <> 1538 1583 217 1538 0 <> <>
  1562 15 -13.211085 -3.375683 12.871856 217 A "A" 70 -0.50000 -0.50000 "ALA " " O  " "    " 8 0 0 FF2E2E  ""  1 1 7 <> <> <> 0 0 0 1562 1562 1 0 1 44.89 0 3365 <> 1539 1584 217 1539 0 <> <>
  1563 3 -13.877881 -0.267628 11.768157 217 A "A" 24 -0.18000 -0.18000 "ALA " " CB " "    " 6 0 0 808080  ""  1 1 7 <> <> <> 0 0 0 1563 1563 1 3 1 45.58 0 3366 <> 1540 1585 217 1540 0 <> <>
  1564 25 -11.513984 -2.267555 11.802294 218 R "A" 38 -0.50000 -0.50000 "ARG " " N  " "    " 7 0 0 2E2EFF  ""  1 1 7 <> <> <> 0 0 0 1564 1564 1 1 1 45.62 0 3372 <> 1541 1586 218 1541 0 <> <>
  1565 3 -10.828528 -3.490951 11.322393 218 R "A" 24 0.14000 0.14000 "ARG " " CA " "    " 6 0 0 808080  ""  1 1 -1113 FFFF00  <> <> 0 0 0 1565 1565 1 1 1 47.22 0 3373 <> 1542 1587 218 1542 0 <> <>
  1566 2 -10.542641 -4.514767 12.404194 218 R "A" 24 0.50000 0.50000 "ARG " " C  " "    " 6 0 0 808080  ""  1 1 7 <> <> <> 0 0 0 1566 1566 1 0 1 47.8 0 3374 <> 1543 1588 218 1543 0 <> <>
  1567 15 -10.523165 -5.703719 12.112800 218 R "A" 70 -0.50000 -0.50000 "ARG " " O  " "    " 8 0 0 FF2E2E  ""  1 1 7 <> <> <> 0 0 0 1567 1567 1 0 1 44.79 0 3375 <> 1544 1589 218 1544 0 <> <>
  1568 3 -9.480936 -3.135716 10.625762 218 R "A" 24 -0.12000 -0.12000 "ARG " " CB " "    " 6 0 0 808080  ""  1 1 7 <> <> <> 0 0 0 1568 1568 1 2 1 47.32 0 3376 <> 1545 1590 218 1545 0 <> <>
  1569 3 -8.798406 -4.403724 9.948164 218 R "A" 24 -0.05000 -0.05000 "ARG " " CG " "    " 6 0 0 808080  ""  1 1 7 <> <> <> 0 0 0 1569 1569 1 2 1 47.28 0 3377 <> 1546 1591 218 1546 0 <> <>
  1570 3 -9.600819 -4.988812 8.757007 218 R "A" 24 0.19000 0.19000 "ARG " " CD " "    " 6 0 0 808080  ""  1 1 7 <> <> <> 0 0 0 1570 1570 1 2 1 48.13 0 3378 <> 1547 1592 218 1547 0 <> <>
  1571 25 -9.084779 -6.273492 8.212164 218 R "A" 38 -0.69997 -0.69997 "ARG " " NE " "    " 7 0 0 2E2EFF  ""  1 1 7 <> <> <> 0 0 0 1571 1571 1 1 1 52.22 0 3379 <> 1548 1593 218 1548 0 <> <>
  1572 2 -9.381107 -7.474823 8.664057 218 R "A" 24 0.63990 0.63990 "ARG " " CZ " "    " 6 0 0 808080  ""  1 1 7 <> <> <> 0 0 0 1572 1572 1 0 1 55.24 0 3380 <> 1549 1594 218 1549 0 <> <>
  1573 25 -10.010344 -7.846859 9.748095 218 R "A" 38 -0.79997 -0.79997 "ARG " " NH1" "    " 7 0 0 2E2EFF  ""  1 1 7 <> <> <> 0 0 0 1573 1573 1 2 1 56.15 0 3381 <> 1550 1595 218 1550 0 <> <>
  1574 31 -9.022796 -8.422769 7.782602 218 R "A" 38 -0.79997 -0.79997 "ARG " " NH2" "    " 7 1 0 2E2EFF  ""  1 1 7 <> <> <> 0 0 0 1574 1574 1 2 1 57 0 3382 <> 1551 1596 218 1551 0 <> <>
  1575 25 -10.280434 -4.098997 13.635518 219 L "A" 38 -0.50000 -0.50000 "LEU " " N  " "    " 7 0 0 2E2EFF  ""  1 1 7 <> <> <> 0 0 0 1575 1575 1 1 1 49.81 0 3396 <> 1552 1597 219 1552 0 <> <>
  1576 3 -9.858190 -4.960069 14.752616 219 L "A" 24 0.14000 0.14000 "LEU " " CA " "    " 6 0 0 808080  ""  1 1 -1113 FFFF00  <> <> 0 0 0 1576 1576 1 1 1 51.39 0 3397 <> 1553 1598 219 1553 0 <> <>
  1577 2 -11.016250 -5.462093 15.627599 219 L "A" 24 0.50000 0.50000 "LEU " " C  " "    " 6 0 0 808080  ""  1 1 7 <> <> <> 0 0 0 1577 1577 1 0 1 52.31 0 3398 <> 1554 1599 219 1554 0 <> <>
  1578 15 -10.956847 -6.557801 16.223743 219 L "A" 70 -0.50000 -0.50000 "LEU " " O  " "    " 8 0 0 FF2E2E  ""  1 1 7 <> <> <> 0 0 0 1578 1578 1 0 1 50.97 0 3399 <> 1555 1600 219 1555 0 <> <>
  1579 3 -8.769322 -4.143176 15.654259 219 L "A" 24 -0.12000 -0.12000 "LEU " " CB " "    " 6 0 0 808080  ""  1 1 7 <> <> <> 0 0 0 1579 1579 1 2 1 49.93 0 3400 <> 1556 1601 219 1556 0 <> <>
  1580 3 -7.419780 -3.757521 15.044648 219 L "A" 24 -0.06000 -0.06000 "LEU " " CG " "    " 6 0 0 808080  ""  1 1 7 <> <> <> 0 0 0 1580 1580 1 1 1 52.55 0 3401 <> 1557 1602 219 1557 0 <> <>
  1581 3 -6.611283 -2.845825 15.965105 219 L "A" 24 -0.18000 -0.18000 "LEU " " CD1" "    " 6 0 0 808080  ""  1 1 7 <> <> <> 0 0 0 1581 1581 1 3 1 53.22 0 3402 <> 1558 1603 219 1558 0 <> <>
  1582 3 -6.577072 -4.982401 14.649631 219 L "A" 24 -0.18000 -0.18000 "LEU " " CD2" "    " 6 0 0 808080  ""  1 1 7 <> <> <> 0 0 0 1582 1582 1 3 1 51.74 0 3403 <> 1559 1604 219 1559 0 <> <>
  1583 25 -12.149406 -4.678343 15.702871 220 S "A" 38 -0.50000 -0.50000 "SER " " N  " "    " 7 0 0 2E2EFF  ""  1 1 7 <> <> <> 0 0 0 1583 1583 1 1 1 52.65 0 3415 <> 1560 1605 220 1560 0 <> <>
  1584 3 -13.457737 -5.176461 16.093669 220 S "A" 24 0.14000 0.14000 "SER " " CA " "    " 6 0 0 808080  ""  1 1 -1113 FFFF00  <> <> 0 0 0 1584 1584 1 1 1 54.26 0 3416 <> 1561 1606 220 1561 0 <> <>
  1585 2 -14.007300 -6.257862 15.097799 220 S "A" 24 0.50000 0.50000 "SER " " C  " "    " 6 0 0 808080  ""  1 1 7 <> <> <> 0 0 0 1585 1585 1 0 1 56.08 0 3417 <> 1562 1607 220 1562 0 <> <>
  1586 15 -14.479264 -7.314505 15.623187 220 S "A" 70 -0.50000 -0.50000 "SER " " O  " "    " 8 0 0 FF2E2E  ""  1 1 7 <> <> <> 0 0 0 1586 1586 1 0 1 57.13 0 3418 <> 1563 1608 220 1563 0 <> <>
  1587 3 -14.448460 -3.953001 16.111930 220 S "A" 24 0.14500 0.14500 "SER " " CB " "    " 6 0 0 808080  ""  1 1 7 <> <> <> 0 0 0 1587 1587 1 2 1 54.85 0 3419 <> 1564 1609 220 1564 0 <> <>
  1588 16 -13.989317 -2.973088 16.999387 220 S "A" 70 -0.68300 -0.68300 "SER " " OG " "    " 8 0 0 FF2E2E  ""  1 1 7 <> <> <> 0 0 0 1588 1588 1 1 1 56.45 0 3420 <> 1565 1610 220 1565 0 <> <>
  1589 25 -13.770220 -6.130482 13.761741 221 Q "A" 38 -0.50000 -0.50000 "GLN " " N  " "    " 7 0 0 2E2EFF  ""  1 1 7 <> <> <> 0 0 0 1589 1589 1 1 1 58.71 0 3426 <> 1566 1611 221 1566 0 <> <>
  1590 3 -13.966332 -7.219024 12.824164 221 Q "A" 24 0.14000 0.14000 "GLN " " CA " "    " 6 0 0 808080  ""  1 1 -1113 FFFF00  <> <> 0 0 0 1590 1590 1 1 1 60.19 0 3427 <> 1567 1612 221 1567 0 <> <>
  1591 2 -13.096590 -8.498278 13.015711 221 Q "A" 24 0.50000 0.50000 "GLN " " C  " "    " 6 0 0 808080  ""  1 1 7 <> <> <> 0 0 0 1591 1591 1 0 1 61.84 0 3428 <> 1568 1613 221 1568 0 <> <>
  1592 15 -13.649957 -9.587917 12.715557 221 Q "A" 70 -0.50000 -0.50000 "GLN " " O  " "    " 8 0 0 FF2E2E  ""  1 1 7 <> <> <> 0 0 0 1592 1592 1 0 1 62.33 0 3429 <> 1569 1614 221 1569 0 <> <>
  1593 3 -13.824594 -6.731100 11.371305 221 Q "A" 24 -0.12000 -0.12000 "GLN " " CB " "    " 6 0 0 808080  ""  1 1 7 <> <> <> 0 0 0 1593 1593 1 2 1 59.2 0 3430 <> 1570 1615 221 1570 0 <> <>
  1594 3 -14.979762 -5.796072 10.865866 221 Q "A" 24 -0.12000 -0.12000 "GLN " " CG " "    " 6 0 0 808080  ""  1 1 7 <> <> <> 0 0 0 1594 1594 1 2 1 58.01 0 3431 <> 1571 1616 221 1571 0 <> <>
  1595 2 -14.866462 -5.711910 9.348416 221 Q "A" 24 0.50000 0.50000 "GLN " " CD " "    " 6 0 0 808080  ""  1 1 7 <> <> <> 0 0 0 1595 1595 1 0 1 54.89 0 3432 <> 1572 1617 221 1572 0 "No Flip"  <>
  1596 15 -13.773506 -5.334579 8.809214 221 Q "A" 70 -0.50000 -0.50000 "GLN " " OE1" "    " 8 0 0 FF2E2E  ""  1 1 7 <> <> <> 0 0 0 1596 1596 1 0 1 54.85 0 3433 <> 1573 1618 221 1573 0 <> <>
  1597 25 -15.928739 -5.958404 8.587735 221 Q "A" 38 -0.76000 -0.76000 "GLN " " NE2" "    " 7 0 0 2E2EFF  ""  1 1 7 <> <> <> 0 0 0 1597 1597 1 2 1 52.43 0 3434 <> 1574 1619 221 1574 0 <> <>
  1598 25 -11.824801 -8.363523 13.473249 222 R "A" 38 -0.50000 -0.50000 "ARG " " N  " "    " 7 0 0 2E2EFF  ""  1 1 7 <> <> <> 0 0 0 1598 1598 1 1 1 62.66 0 3443 <> 1575 1620 222 1575 0 <> <>
  1599 3 -10.940297 -9.491276 13.757632 222 R "A" 24 0.14000 0.14000 "ARG " " CA " "    " 6 0 0 808080  ""  1 1 -1113 FFFF00  <> <> 0 0 0 1599 1599 1 1 1 63.17 0 3444 <> 1576 1621 222 1576 0 <> <>
  1600 2 -11.167248 -10.163531 15.109470 222 R "A" 24 0.50000 0.50000 "ARG " " C  " "    " 6 0 0 808080  ""  1 1 7 <> <> <> 0 0 0 1600 1600 1 0 1 62.45 0 3445 <> 1577 1622 222 1577 0 <> <>
  1601 15 -11.268104 -11.411412 15.090758 222 R "A" 70 -0.50000 -0.50000 "ARG " " O  " "    " 8 0 0 FF2E2E  ""  1 1 7 <> <> <> 0 0 0 1601 1601 1 0 1 63.47 0 3446 <> 1578 1623 222 1578 0 <> <>
  1602 3 -9.510769 -8.944574 13.552193 222 R "A" 24 -0.12000 -0.12000 "ARG " " CB " "    " 6 0 0 808080  ""  1 1 7 <> <> <> 0 0 0 1602 1602 1 2 1 64.08 0 3447 <> 1579 1624 222 1579 0 <> <>
  1603 3 -8.529740 -10.113938 13.538954 222 R "A" 24 -0.05000 -0.05000 "ARG " " CG " "    " 6 0 0 808080  ""  1 1 7 <> <> <> 0 0 0 1603 1603 1 2 1 67.03 0 3448 <> 1580 1625 222 1580 0 <> <>
  1604 3 -7.116135 -9.591301 13.145817 222 R "A" 24 0.19000 0.19000 "ARG " " CD " "    " 6 0 0 808080  ""  1 1 7 <> <> <> 0 0 0 1604 1604 1 2 1 69.69 0 3449 <> 1581 1626 222 1581 0 <> <>
  1605 25 -7.188427 -9.246604 11.670693 222 R "A" 38 -0.69997 -0.69997 "ARG " " NE " "    " 7 0 0 2E2EFF  ""  1 1 7 <> <> <> 0 0 0 1605 1605 1 1 1 71.15 0 3450 <> 1582 1627 222 1582 0 <> <>
  1606 2 -6.184470 -8.719557 10.926820 222 R "A" 24 0.63990 0.63990 "ARG " " CZ " "    " 6 0 0 808080  ""  1 1 7 <> <> <> 0 0 0 1606 1606 1 0 1 72.1 0 3451 <> 1583 1628 222 1583 0 <> <>
  1607 25 -5.138281 -8.135197 11.542917 222 R "A" 38 -0.79997 -0.79997 "ARG " " NH1" "    " 7 0 0 2E2EFF  ""  1 1 7 <> <> <> 0 0 0 1607 1607 1 2 1 72.34 0 3452 <> 1584 1629 222 1584 0 <> <>
  1608 31 -6.276389 -8.744810 9.575008 222 R "A" 38 -0.79997 -0.79997 "ARG " " NH2" "    " 7 1 0 2E2EFF  ""  1 1 7 <> <> <> 0 0 0 1608 1608 1 2 1 73.93 0 3453 <> 1585 1630 222 1585 0 <> <>
  1609 25 -11.277199 -9.423687 16.198642 223 F "A" 38 -0.50000 -0.50000 "PHE " " N  " "    " 7 0 0 2E2EFF  ""  0 1 7 <> <> <> 0 0 0 1609 1609 1 1 1 60.45 0 3467 <> 1586 1631 223 1586 0 <> <>
  1610 3 -11.470193 -9.954243 17.496639 223 F "A" 24 0.14000 0.14000 "PHE " " CA " "    " 6 0 0 808080  ""  0 1 -1113 FFFF00  <> <> 0 0 0 1610 1610 1 1 1 56.89 0 3468 <> 1587 1632 223 1587 0 <> <>
  1611 2 -12.744434 -9.286515 18.144985 223 F "A" 24 0.50000 0.50000 "PHE " " C  " "    " 6 0 0 808080  ""  0 1 7 <> <> <> 0 0 0 1611 1611 1 0 1 56.19 0 3469 <> 1588 1633 223 1588 0 <> <>
  1612 15 -12.578735 -8.343943 18.862939 223 F "A" 70 -0.50000 -0.50000 "PHE " " O  " "    " 8 0 0 FF2E2E  ""  0 1 7 <> <> <> 0 0 0 1612 1612 1 0 1 54.85 0 3470 <> 1589 1634 223 1589 0 <> <>
  1613 3 -10.279190 -9.615038 18.356893 223 F "A" 24 -0.00500 -0.00500 "PHE " " CB " "    " 6 0 0 808080  ""  0 1 7 <> <> <> 0 0 0 1613 1613 1 2 1 54.6 0 3471 <> 1590 1635 223 1590 0 <> <>
  1614 2 -8.842287 -9.832623 17.777135 223 F "A" 24 -0.11500 -0.11500 "PHE " " CG " "    " 6 0 0 808080  ""  0 1 7 <> <> <> 0 0 0 1614 1614 1 0 1 51.68 0 3472 <> 1591 1636 223 1591 0 <> <>
  1615 2 -8.327531 -11.056554 17.289481 223 F "A" 24 -0.11500 -0.11500 "PHE " " CD1" "    " 6 0 0 808080  ""  0 1 7 <> <> <> 0 0 0 1615 1615 1 1 1 49.25 0 3473 <> 1592 1637 223 1592 0 <> <>
  1616 2 -7.948300 -8.728487 17.738029 223 F "A" 24 -0.11500 -0.11500 "PHE " " CD2" "    " 6 0 0 808080  ""  0 1 7 <> <> <> 0 0 0 1616 1616 1 1 1 52.82 0 3474 <> 1593 1638 223 1593 0 <> <>
  1617 2 -7.044485 -11.175857 16.756526 223 F "A" 24 -0.11500 -0.11500 "PHE " " CE1" "    " 6 0 0 808080  ""  0 1 7 <> <> <> 0 0 0 1617 1617 1 1 1 50.03 0 3475 <> 1594 1639 223 1594 0 <> <>
  1618 2 -6.675586 -8.780322 17.127891 223 F "A" 24 -0.11500 -0.11500 "PHE " " CE2" "    " 6 0 0 808080  ""  0 1 7 <> <> <> 0 0 0 1618 1618 1 1 1 50.72 0 3476 <> 1595 1640 223 1595 0 <> <>
  1619 2 -6.234259 -10.020883 16.706970 223 F "A" 24 -0.11500 -0.11500 "PHE " " CZ " "    " 6 0 0 808080  ""  0 1 7 <> <> <> 0 0 0 1619 1619 1 1 1 50.46 0 3477 <> 1596 1641 223 1596 0 <> <>
  1620 25 -13.928297 -9.845964 17.777576 224 P "A" 38 -0.14000 -0.14000 "PRO " " N  " "    " 7 0 0 2E2EFF  ""  0 1 7 <> <> <> 0 0 0 1620 1620 1 0 1 55.89 0 3487 <> 1597 1642 224 1597 0 <> <>
  1621 3 -15.196321 -9.271954 18.152809 224 P "A" 24 0.01000 0.01000 "PRO " " CA " "    " 6 0 0 808080  ""  0 1 -1113 FFFF00  <> <> 0 0 0 1621 1621 1 1 1 57.59 0 3488 <> 1598 1643 224 1598 0 <> <>
  1622 2 -15.581937 -9.509007 19.600723 224 P "A" 24 0.50000 0.50000 "PRO " " C  " "    " 6 0 0 808080  ""  0 1 7 <> <> <> 0 0 0 1622 1622 1 0 1 58.71 0 3489 <> 1599 1644 224 1599 0 <> <>
  1623 15 -16.586950 -9.002935 20.140418 224 P "A" 70 -0.50000 -0.50000 "PRO " " O  " "    " 8 0 0 FF2E2E  ""  0 1 7 <> <> <> 0 0 0 1623 1623 1 0 1 60.03 0 3490 <> 1600 1645 224 1600 0 <> <>
  1624 3 -16.150203 -9.982525 17.084203 224 P "A" 24 -0.12000 -0.12000 "PRO " " CB " "    " 6 0 0 808080  ""  0 1 7 <> <> <> 0 0 0 1624 1624 1 2 1 56.3 0 3491 <> 1601 1646 224 1601 0 <> <>
  1625 3 -15.417902 -11.098688 16.373054 224 P "A" 24 -0.12000 -0.12000 "PRO " " CG " "    " 6 0 0 808080  ""  0 1 7 <> <> <> 0 0 0 1625 1625 1 2 1 55.59 0 3492 <> 1602 1647 224 1602 0 <> <>
  1626 3 -14.129347 -11.186276 17.162853 224 P "A" 24 -0.05000 -0.05000 "PRO " " CD " "    " 6 0 0 808080  ""  0 1 7 <> <> <> 0 0 0 1626 1626 1 2 1 56.5 0 3493 <> 1603 1648 224 1603 0 <> <>
  1627 25 -14.826471 -10.428634 20.323879 225 K "A" 38 -0.50000 -0.50000 "LYS " " N  " "    " 7 0 0 2E2EFF  ""  0 1 7 <> <> <> 0 0 0 1627 1627 1 1 1 59.49 0 3501 1 1604 1649 225 1604 0 <> <>
  1628 3 -14.948003 -10.854233 21.681827 225 K "A" 24 0.14000 0.14000 "LYS " " CA " "    " 6 0 0 808080  ""  0 1 -1114 CCFF00  <> <> 0 0 0 1628 1628 1 1 1 60.33 0 3502 1 1605 1650 225 1605 0 <> 1
  1629 2 -14.289063 -9.950565 22.742500 225 K "A" 24 0.50000 0.50000 "LYS " " C  " "    " 6 0 0 808080  ""  0 1 7 <> <> <> 0 0 0 1629 1629 1 0 1 60.82 0 3503 1 1606 1651 225 1606 0 <> <>
  1630 15 -14.590806 -9.996000 23.922820 225 K "A" 70 -0.50000 -0.50000 "LYS " " O  " "    " 8 0 0 FF2E2E  ""  0 1 7 <> <> <> 0 0 0 1630 1630 1 0 1 61.87 0 3504 1 1607 1652 225 1607 0 <> <>
  1631 25 -13.327163 -9.138055 22.284305 226 A "A" 38 -0.50000 -0.50000 "ALA " " N  " "    " 7 0 0 2E2EFF  ""  0 1 7 <> <> <> 0 0 0 1631 1631 1 1 1 61.49 0 3523 <> 1608 1655 226 1608 0 <> <>
  1632 3 -12.662819 -8.114795 23.154632 226 A "A" 24 0.14000 0.14000 "ALA " " CA " "    " 6 0 0 808080  ""  0 1 -1114 CCFF00  <> <> 0 0 0 1632 1632 1 1 1 63.2 0 3524 <> 1609 1656 226 1609 0 <> <>
  1633 2 -13.649418 -6.984223 23.506631 226 A "A" 24 0.50000 0.50000 "ALA " " C  " "    " 6 0 0 808080  ""  0 1 7 <> <> <> 0 0 0 1633 1633 1 0 1 65.12 0 3525 <> 1610 1657 226 1610 0 <> <>
  1634 15 -14.346940 -6.482399 22.580695 226 A "A" 70 -0.50000 -0.50000 "ALA " " O  " "    " 8 0 0 FF2E2E  ""  0 1 7 <> <> <> 0 0 0 1634 1634 1 0 1 65.26 0 3526 <> 1611 1658 226 1611 0 <> <>
  1635 3 -11.476445 -7.644358 22.349969 226 A "A" 24 -0.18000 -0.18000 "ALA " " CB " "    " 6 0 0 808080  ""  0 1 7 <> <> <> 0 0 0 1635 1635 1 3 1 61.22 0 3527 <> 1612 1659 226 1612 0 <> <>
  1636 25 -13.574391 -6.562397 24.774928 227 E "A" 38 -0.50000 -0.50000 "GLU " " N  " "    " 7 0 0 2E2EFF  ""  0 1 7 <> <> <> 0 0 0 1636 1636 1 1 1 68.11 0 3533 <> 1613 1660 227 1613 0 <> <>
  1637 3 -14.175316 -5.268672 25.257694 227 E "A" 24 0.14000 0.14000 "GLU " " CA " "    " 6 0 0 808080  ""  0 1 -1114 CCFF00  <> <> 0 0 0 1637 1637 1 1 1 71.8 0 3534 <> 1614 1661 227 1614 0 <> <>
  1638 2 -13.628466 -3.979768 24.576864 227 E "A" 24 0.50000 0.50000 "GLU " " C  " "    " 6 0 0 808080  ""  0 1 7 <> <> <> 0 0 0 1638 1638 1 0 1 72.12 0 3535 <> 1615 1662 227 1615 0 <> <>
  1639 15 -12.495423 -4.053899 24.093030 227 E "A" 70 -0.50000 -0.50000 "GLU " " O  " "    " 8 0 0 FF2E2E  ""  0 1 7 <> <> <> 0 0 0 1639 1639 1 0 1 71.12 0 3536 <> 1616 1663 227 1616 0 <> <>
  1640 3 -13.991096 -5.167964 26.780258 227 E "A" 24 -0.12000 -0.12000 "GLU " " CB " "    " 6 0 0 808080  ""  0 1 7 <> <> <> 0 0 0 1640 1640 1 2 1 75.89 0 3537 <> 1617 1664 227 1617 0 <> <>
  1641 3 -14.717379 -6.254263 27.639301 227 E "A" 24 -0.22000 -0.22000 "GLU " " CG " "    " 6 0 0 808080  ""  0 1 7 <> <> <> 0 0 0 1641 1641 1 2 1 79.99 0 3538 <> 1618 1665 227 1618 0 <> <>
  1642 2 -14.444254 -5.949859 29.139615 227 E "A" 24 0.70000 0.70000 "GLU " " CD " "    " 6 0 0 808080  ""  0 1 7 <> <> <> 0 0 0 1642 1642 1 0 1 83.27 0 3539 <> 1619 1666 227 1619 0 <> <>
  1643 15 -14.919240 -4.907967 29.635591 227 E "A" 70 -0.80000 -0.80000 "GLU " " OE1" "    " 8 0 0 FF2E2E  ""  0 1 7 <> <> <> 0 0 0 1643 1643 1 0 1 84.45 0 3540 <> 1620 1667 227 1620 0 <> <>
  1644 18 -14.047414 -6.895194 29.913032 227 E "A" 70 -0.80000 -0.80000 "GLU " " OE2" "    " 8 -1 0 FF2E2E  ""  0 1 7 <> <> <> 0 0 0 1644 1644 1 0 1 85.99 0 3541 <> 1621 1668 227 1621 0 <> <>
  1645 25 -14.359753 -2.817859 24.681775 228 F "A" 38 -0.50000 -0.50000 "PHE " " N  " "    " 7 0 0 2E2EFF  ""  1 1 7 <> <> <> 0 0 0 1645 1645 1 1 1 72.51 0 3548 <> 1622 1669 228 1622 0 <> <>
  1646 3 -14.076434 -1.628545 23.891414 228 F "A" 24 0.14000 0.14000 "PHE " " CA " "    " 6 0 0 808080  ""  1 1 -1114 CCFF00  <> <> 0 0 0 1646 1646 1 1 1 73.84 0 3549 <> 1623 1670 228 1623 0 <> <>
  1647 2 -12.804655 -0.950488 24.369102 228 F "A" 24 0.50000 0.50000 "PHE " " C  " "    " 6 0 0 808080  ""  1 1 7 <> <> <> 0 0 0 1647 1647 1 0 1 73.68 0 3550 <> 1624 1671 228 1624 0 <> <>
  1648 15 -12.048995 -0.566240 23.458204 228 F "A" 70 -0.50000 -0.50000 "PHE " " O  " "    " 8 0 0 FF2E2E  ""  1 1 7 <> <> <> 0 0 0 1648 1648 1 0 1 74.81 0 3551 <> 1625 1672 228 1625 0 <> <>
  1649 3 -15.302243 -0.674362 23.970136 228 F "A" 24 -0.00500 -0.00500 "PHE " " CB " "    " 6 0 0 808080  ""  1 1 7 <> <> <> 0 0 0 1649 1649 1 2 1 74.7 0 3552 <> 1626 1673 228 1626 0 <> <>
  1650 2 -15.140611 0.800280 23.668233 228 F "A" 24 -0.11500 -0.11500 "PHE " " CG " "    " 6 0 0 808080  ""  1 1 7 <> <> <> 0 0 0 1650 1650 1 0 1 75.8 0 3553 <> 1627 1674 228 1627 0 <> <>
  1651 2 -15.061563 1.188182 22.274070 228 F "A" 24 -0.11500 -0.11500 "PHE " " CD1" "    " 6 0 0 808080  ""  1 1 7 <> <> <> 0 0 0 1651 1651 1 1 1 77.11 0 3554 <> 1628 1675 228 1628 0 <> <>
  1652 2 -14.812332 1.742760 24.669977 228 F "A" 24 -0.11500 -0.11500 "PHE " " CD2" "    " 6 0 0 808080  ""  1 1 7 <> <> <> 0 0 0 1652 1652 1 1 1 76.18 0 3555 <> 1629 1676 228 1629 0 <> <>
  1653 2 -14.717111 2.504578 21.979448 228 F "A" 24 -0.11500 -0.11500 "PHE " " CE1" "    " 6 0 0 808080  ""  1 1 7 <> <> <> 0 0 0 1653 1653 1 1 1 78.68 0 3556 <> 1630 1677 228 1630 0 <> <>
  1654 2 -14.613530 3.087768 24.303872 228 F "A" 24 -0.11500 -0.11500 "PHE " " CE2" "    " 6 0 0 808080  ""  1 1 7 <> <> <> 0 0 0 1654 1654 1 1 1 77.48 0 3557 <> 1631 1678 228 1631 0 <> <>
  1655 2 -14.574393 3.445229 22.999202 228 F "A" 24 -0.11500 -0.11500 "PHE " " CZ " "    " 6 0 0 808080  ""  1 1 7 <> <> <> 0 0 0 1655 1655 1 1 1 77.59 0 3558 <> 1632 1679 228 1632 0 <> <>
  1656 25 -12.565487 -0.743936 25.684022 229 A "A" 38 -0.50000 -0.50000 "ALA " " N  " "    " 7 0 0 2E2EFF  ""  1 1 7 <> <> <> 0 0 0 1656 1656 1 1 1 73.18 0 3568 <> 1633 1680 229 1633 0 <> <>
  1657 3 -11.262669 -0.304433 26.157028 229 A "A" 24 0.14000 0.14000 "ALA " " CA " "    " 6 0 0 808080  ""  1 1 -1114 CCFF00  <> <> 0 0 0 1657 1657 1 1 1 71.79 0 3569 <> 1634 1681 229 1634 0 <> <>
  1658 2 -10.067463 -1.157562 25.864053 229 A "A" 24 0.50000 0.50000 "ALA " " C  " "    " 6 0 0 808080  ""  1 1 7 <> <> <> 0 0 0 1658 1658 1 0 1 71.46 0 3570 <> 1635 1682 229 1635 0 <> <>
  1659 15 -8.938081 -0.646277 25.837730 229 A "A" 70 -0.50000 -0.50000 "ALA " " O  " "    " 8 0 0 FF2E2E  ""  1 1 7 <> <> <> 0 0 0 1659 1659 1 0 1 70.52 0 3571 <> 1636 1683 229 1636 0 <> <>
  1660 3 -11.387240 -0.091176 27.718145 229 A "A" 24 -0.18000 -0.18000 "ALA " " CB " "    " 6 0 0 808080  ""  1 1 7 <> <> <> 0 0 0 1660 1660 1 3 1 72.34 0 3572 <> 1637 1684 229 1637 0 <> <>
  1661 25 -10.265160 -2.439260 25.676471 230 E "A" 38 -0.50000 -0.50000 "GLU " " N  " "    " 7 0 0 2E2EFF  ""  1 1 7 <> <> <> 0 0 0 1661 1661 1 1 1 71.5 0 3578 <> 1638 1685 230 1638 0 <> <>
  1662 3 -9.247156 -3.414458 25.223876 230 E "A" 24 0.14000 0.14000 "GLU " " CA " "    " 6 0 0 808080  ""  1 1 -1114 CCFF00  <> <> 0 0 0 1662 1662 1 1 1 72.82 0 3579 <> 1639 1686 230 1639 0 <> <>
  1663 2 -8.942277 -3.212434 23.715383 230 E "A" 24 0.50000 0.50000 "GLU " " C  " "    " 6 0 0 808080  ""  1 1 7 <> <> <> 0 0 0 1663 1663 1 0 1 73.22 0 3580 <> 1640 1687 230 1640 0 <> <>
  1664 15 -7.761816 -3.139540 23.354099 230 E "A" 70 -0.50000 -0.50000 "GLU " " O  " "    " 8 0 0 FF2E2E  ""  1 1 7 <> <> <> 0 0 0 1664 1664 1 0 1 73.6 0 3581 <> 1641 1688 230 1641 0 <> <>
  1665 3 -9.697758 -4.872669 25.529481 230 E "A" 24 -0.12000 -0.12000 "GLU " " CB " "    " 6 0 0 808080  ""  1 1 7 <> <> <> 0 0 0 1665 1665 1 2 1 73.55 0 3582 <> 1642 1689 230 1642 0 <> <>
  1666 3 -8.698796 -6.009434 25.923864 230 E "A" 24 -0.22000 -0.22000 "GLU " " CG " "    " 6 0 0 808080  ""  1 1 7 <> <> <> 0 0 0 1666 1666 1 2 1 75.6 0 3583 <> 1643 1690 230 1643 0 <> <>
  1667 2 -7.961321 -5.683849 27.190622 230 E "A" 24 0.70000 0.70000 "GLU " " CD " "    " 6 0 0 808080  ""  1 1 7 <> <> <> 0 0 0 1667 1667 1 0 1 75.96 0 3584 <> 1644 1691 230 1644 0 <> <>
  1668 15 -8.175894 -4.664275 27.896846 230 E "A" 70 -0.80000 -0.80000 "GLU " " OE1" "    " 8 0 0 FF2E2E  ""  1 1 7 <> <> <> 0 0 0 1668 1668 1 0 1 76.8 0 3585 <> 1645 1692 230 1645 0 <> <>
  1669 18 -7.195292 -6.640490 27.546964 230 E "A" 70 -0.80000 -0.80000 "GLU " " OE2" "    " 8 -1 0 FF2E2E  ""  1 1 7 <> <> <> 0 0 0 1669 1669 1 0 1 76.28 0 3586 <> 1646 1693 230 1646 0 <> <>
  1670 25 -9.935912 -3.096541 22.854966 231 V "A" 38 -0.50000 -0.50000 "VAL " " N  " "    " 7 0 0 2E2EFF  ""  1 1 7 <> <> <> 0 0 0 1670 1670 1 1 1 72.35 0 3593 <> 1647 1694 231 1647 0 <> <>
  1671 3 -9.804489 -2.819767 21.453048 231 V "A" 24 0.14000 0.14000 "VAL " " CA " "    " 6 0 0 808080  ""  1 1 -1114 CCFF00  <> <> 0 0 0 1671 1671 1 1 1 69.52 0 3594 <> 1648 1695 231 1648 0 <> <>
  1672 2 -9.050068 -1.444803 21.232171 231 V "A" 24 0.50000 0.50000 "VAL " " C  " "    " 6 0 0 808080  ""  1 1 7 <> <> <> 0 0 0 1672 1672 1 0 1 67.97 0 3595 <> 1649 1696 231 1649 0 <> <>
  1673 15 -8.111813 -1.362814 20.438278 231 V "A" 70 -0.50000 -0.50000 "VAL " " O  " "    " 8 0 0 FF2E2E  ""  1 1 7 <> <> <> 0 0 0 1673 1673 1 0 1 68.45 0 3596 <> 1650 1697 231 1650 0 <> <>
  1674 3 -11.128638 -2.749825 20.666324 231 V "A" 24 -0.06000 -0.06000 "VAL " " CB " "    " 6 0 0 808080  ""  1 1 7 <> <> <> 0 0 0 1674 1674 1 1 1 68.69 0 3597 <> 1651 1698 231 1651 0 <> <>
  1675 3 -11.070357 -2.194439 19.283958 231 V "A" 24 -0.18000 -0.18000 "VAL " " CG1" "    " 6 0 0 808080  ""  1 1 7 <> <> <> 0 0 0 1675 1675 1 3 1 69.23 0 3598 <> 1652 1699 231 1652 0 <> <>
  1676 3 -11.794503 -4.149292 20.560848 231 V "A" 24 -0.18000 -0.18000 "VAL " " CG2" "    " 6 0 0 808080  ""  1 1 7 <> <> <> 0 0 0 1676 1676 1 3 1 67.79 0 3599 <> 1653 1700 231 1653 0 <> <>
  1677 25 -9.628293 -0.396294 21.805263 232 S "A" 38 -0.50000 -0.50000 "SER " " N  " "    " 7 0 0 2E2EFF  ""  1 1 7 <> <> <> 0 0 0 1677 1677 1 1 1 64.67 0 3609 <> 1654 1701 232 1654 0 <> <>
  1678 3 -9.033240 0.967942 21.938197 232 S "A" 24 0.14000 0.14000 "SER " " CA " "    " 6 0 0 808080  ""  1 1 -1114 CCFF00  <> <> 0 0 0 1678 1678 1 1 1 64.79 0 3610 <> 1655 1702 232 1655 0 <> <>
  1679 2 -7.471892 0.905526 22.357673 232 S "A" 24 0.50000 0.50000 "SER " " C  " "    " 6 0 0 808080  ""  1 1 7 <> <> <> 0 0 0 1679 1679 1 0 1 64.89 0 3611 <> 1656 1703 232 1656 0 <> <>
  1680 15 -6.684242 1.643561 21.846650 232 S "A" 70 -0.50000 -0.50000 "SER " " O  " "    " 8 0 0 FF2E2E  ""  1 1 7 <> <> <> 0 0 0 1680 1680 1 0 1 63.8 0 3612 <> 1657 1704 232 1657 0 <> <>
  1681 3 -9.771659 1.825403 22.987293 232 S "A" 24 0.14500 0.14500 "SER " " CB " "    " 6 0 0 808080  ""  1 1 7 <> <> <> 0 0 0 1681 1681 1 2 1 64.12 0 3613 <> 1658 1705 232 1658 0 <> <>
  1682 16 -11.162960 1.865782 22.799476 232 S "A" 70 -0.68300 -0.68300 "SER " " OG " "    " 8 0 0 FF2E2E  ""  1 1 7 <> <> <> 0 0 0 1682 1682 1 1 1 66.52 0 3614 <> 1659 1706 232 1659 0 <> <>
  1683 25 -7.168804 0.032674 23.387616 233 K "A" 38 -0.50000 -0.50000 "LYS " " N  " "    " 7 0 0 2E2EFF  ""  1 1 7 <> <> <> 0 0 0 1683 1683 1 1 1 65.98 0 3620 1 1660 1707 233 1660 0 <> <>
  1684 3 -5.758690 -0.271507 23.719322 233 K "A" 24 0.14000 0.14000 "LYS " " CA " "    " 6 0 0 808080  ""  1 1 -1114 CCFF00  <> <> 0 0 0 1684 1684 1 1 1 66.26 0 3621 1 1661 1708 233 1661 0 <> 1
  1685 2 -4.916909 -0.751234 22.571498 233 K "A" 24 0.50000 0.50000 "LYS " " C  " "    " 6 0 0 808080  ""  1 1 7 <> <> <> 0 0 0 1685 1685 1 0 1 65.7 0 3622 1 1662 1709 233 1662 0 <> <>
  1686 15 -3.964530 -0.084342 22.236917 233 K "A" 70 -0.50000 -0.50000 "LYS " " O  " "    " 8 0 0 FF2E2E  ""  1 1 7 <> <> <> 0 0 0 1686 1686 1 0 1 64.78 0 3623 1 1663 1710 233 1663 0 <> <>
  1687 25 -5.416142 -1.770296 21.885923 234 L "A" 38 -0.50000 -0.50000 "LEU " " N  " "    " 7 0 0 2E2EFF  ""  1 1 7 <> <> <> 0 0 0 1687 1687 1 1 1 63.88 0 3642 <> 1664 1712 234 1664 0 <> <>
  1688 3 -4.673172 -2.395690 20.751157 234 L "A" 24 0.14000 0.14000 "LEU " " CA " "    " 6 0 0 808080  ""  1 1 -1114 CCFF00  <> <> 0 0 0 1688 1688 1 1 1 63.28 0 3643 <> 1665 1713 234 1665 0 <> <>
  1689 2 -4.516197 -1.412249 19.619211 234 L "A" 24 0.50000 0.50000 "LEU " " C  " "    " 6 0 0 808080  ""  1 1 7 <> <> <> 0 0 0 1689 1689 1 0 1 63.26 0 3644 <> 1666 1714 234 1666 0 <> <>
  1690 15 -3.537293 -1.461215 18.929895 234 L "A" 70 -0.50000 -0.50000 "LEU " " O  " "    " 8 0 0 FF2E2E  ""  1 1 7 <> <> <> 0 0 0 1690 1690 1 0 1 64 0 3645 <> 1667 1715 234 1667 0 <> <>
  1691 3 -5.323416 -3.722668 20.317552 234 L "A" 24 -0.12000 -0.12000 "LEU " " CB " "    " 6 0 0 808080  ""  1 1 7 <> <> <> 0 0 0 1691 1691 1 2 1 62.97 0 3646 <> 1668 1716 234 1668 0 <> <>
  1692 3 -5.472048 -4.849120 21.377565 234 L "A" 24 -0.06000 -0.06000 "LEU " " CG " "    " 6 0 0 808080  ""  1 1 7 <> <> <> 0 0 0 1692 1692 1 1 1 64.15 0 3647 <> 1669 1717 234 1669 0 <> <>
  1693 3 -6.402734 -5.944408 20.810249 234 L "A" 24 -0.18000 -0.18000 "LEU " " CD1" "    " 6 0 0 808080  ""  1 1 7 <> <> <> 0 0 0 1693 1693 1 3 1 64.91 0 3648 <> 1670 1718 234 1670 0 <> <>
  1694 3 -4.177602 -5.508619 21.854003 234 L "A" 24 -0.18000 -0.18000 "LEU " " CD2" "    " 6 0 0 808080  ""  1 1 7 <> <> <> 0 0 0 1694 1694 1 3 1 63.42 0 3649 <> 1671 1719 234 1671 0 <> <>
  1695 25 -5.540551 -0.619233 19.334693 235 V "A" 38 -0.50000 -0.50000 "VAL " " N  " "    " 7 0 0 2E2EFF  ""  1 1 7 <> <> <> 0 0 0 1695 1695 1 1 1 59.82 0 3661 <> 1672 1720 235 1672 0 <> <>
  1696 3 -5.611103 0.470242 18.366395 235 V "A" 24 0.14000 0.14000 "VAL " " CA " "    " 6 0 0 808080  ""  1 1 -1114 CCFF00  <> <> 0 0 0 1696 1696 1 1 1 57.41 0 3662 <> 1673 1721 235 1673 0 <> <>
  1697 2 -4.633935 1.543050 18.556877 235 V "A" 24 0.50000 0.50000 "VAL " " C  " "    " 6 0 0 808080  ""  1 1 7 <> <> <> 0 0 0 1697 1697 1 0 1 57.43 0 3663 <> 1674 1722 235 1674 0 <> <>
  1698 15 -4.006784 1.989659 17.656217 235 V "A" 70 -0.50000 -0.50000 "VAL " " O  " "    " 8 0 0 FF2E2E  ""  1 1 7 <> <> <> 0 0 0 1698 1698 1 0 1 57.88 0 3664 <> 1675 1723 235 1675 0 <> <>
  1699 3 -7.068646 1.077948 18.369180 235 V "A" 24 -0.06000 -0.06000 "VAL " " CB " "    " 6 0 0 808080  ""  1 1 7 <> <> <> 0 0 0 1699 1699 1 1 1 56.97 0 3665 <> 1676 1724 235 1676 0 <> <>
  1700 3 -7.269341 2.472537 17.798847 235 V "A" 24 -0.18000 -0.18000 "VAL " " CG1" "    " 6 0 0 808080  ""  1 1 7 <> <> <> 0 0 0 1700 1700 1 3 1 55.13 0 3666 <> 1677 1725 235 1677 0 <> <>
  1701 3 -8.145071 0.161338 17.780620 235 V "A" 24 -0.18000 -0.18000 "VAL " " CG2" "    " 6 0 0 808080  ""  1 1 7 <> <> <> 0 0 0 1701 1701 1 3 1 55.21 0 3667 <> 1678 1726 235 1678 0 <> <>
  1702 25 -4.552900 2.010511 19.806970 236 T "A" 38 -0.50000 -0.50000 "THR " " N  " "    " 7 0 0 2E2EFF  ""  1 1 7 <> <> <> 0 0 0 1702 1702 1 1 1 58.9 0 3677 <> 1679 1727 236 1679 0 <> <>
  1703 3 -3.775166 3.200467 20.167962 236 T "A" 24 0.14000 0.14000 "THR " " CA " "    " 6 0 0 808080  ""  1 1 -1114 CCFF00  <> <> 0 0 0 1703 1703 1 1 1 60.67 0 3678 <> 1680 1728 236 1680 0 <> <>
  1704 2 -2.284688 2.954796 20.221792 236 T "A" 24 0.50000 0.50000 "THR " " C  " "    " 6 0 0 808080  ""  1 1 7 <> <> <> 0 0 0 1704 1704 1 0 1 60.83 0 3679 <> 1681 1729 236 1681 0 <> <>
  1705 15 -1.524013 3.774384 19.663530 236 T "A" 70 -0.50000 -0.50000 "THR " " O  " "    " 8 0 0 FF2E2E  ""  1 1 7 <> <> <> 0 0 0 1705 1705 1 0 1 59.11 0 3680 <> 1682 1730 236 1682 0 <> <>
  1706 3 -4.223872 3.809221 21.502284 236 T "A" 24 0.20500 0.20500 "THR " " CB " "    " 6 0 0 808080  ""  1 1 7 <> <> <> 0 0 0 1706 1706 1 1 1 61.38 0 3681 <> 1683 1731 236 1683 0 <> <>
  1707 16 -5.617422 4.215188 21.369451 236 T "A" 70 -0.68300 -0.68300 "THR " " OG1" "    " 8 0 0 FF2E2E  ""  1 1 7 <> <> <> 0 0 0 1707 1707 1 1 1 63.11 0 3682 <> 1684 1732 236 1684 0 <> <>
  1708 3 -3.399471 5.009656 22.035484 236 T "A" 24 -0.18000 -0.18000 "THR " " CG2" "    " 6 0 0 808080  ""  1 1 7 <> <> <> 0 0 0 1708 1708 1 3 1 60.3 0 3683 <> 1685 1733 236 1685 0 <> <>
  1709 25 -1.861998 1.713197 20.514501 237 D "A" 38 -0.50000 -0.50000 "ASP " " N  " "    " 7 0 0 2E2EFF  ""  1 1 7 <> <> <> 0 0 0 1709 1709 1 1 1 60.26 0 3691 <> 1686 1734 237 1686 0 <> <>
  1710 3 -0.528950 1.152473 20.383079 237 D "A" 24 0.14000 0.14000 "ASP " " CA " "    " 6 0 0 808080  ""  1 1 -1114 CCFF00  <> <> 0 0 0 1710 1710 1 1 1 60.48 0 3692 <> 1687 1735 237 1687 0 <> <>
  1711 2 -0.251133 0.854875 18.920251 237 D "A" 24 0.50000 0.50000 "ASP " " C  " "    " 6 0 0 808080  ""  1 1 7 <> <> <> 0 0 0 1711 1711 1 0 1 59.41 0 3693 <> 1688 1736 237 1688 0 <> <>
  1712 15 0.793903 1.417928 18.491651 237 D "A" 70 -0.50000 -0.50000 "ASP " " O  " "    " 8 0 0 FF2E2E  ""  1 1 7 <> <> <> 0 0 0 1712 1712 1 0 1 58.54 0 3694 <> 1689 1737 237 1689 0 <> <>
  1713 3 -0.209772 -0.066287 21.337463 237 D "A" 24 -0.22000 -0.22000 "ASP " " CB " "    " 6 0 0 808080  ""  1 1 7 <> <> <> 0 0 0 1713 1713 1 2 1 64.84 0 3695 <> 1690 1738 237 1690 0 <> <>
  1714 2 -0.159354 0.223060 22.811790 237 D "A" 24 0.70000 0.70000 "ASP " " CG " "    " 6 0 0 808080  ""  1 1 7 <> <> <> 0 0 0 1714 1714 1 0 1 65.78 0 3696 <> 1691 1739 237 1691 0 <> <>
  1715 15 0.230435 1.331780 23.151006 237 D "A" 70 -0.80000 -0.80000 "ASP " " OD1" "    " 8 0 0 FF2E2E  ""  1 1 7 <> <> <> 0 0 0 1715 1715 1 0 1 63.69 0 3697 <> 1692 1740 237 1692 0 <> <>
  1716 18 -0.395023 -0.767475 23.578307 237 D "A" 70 -0.80000 -0.80000 "ASP " " OD2" "    " 8 -1 0 FF2E2E  ""  1 1 7 <> <> <> 0 0 0 1716 1716 1 0 1 65.38 0 3698 <> 1693 1741 237 1693 0 <> <>
  1717 25 -1.082726 0.195144 18.118675 238 L "A" 38 -0.50000 -0.50000 "LEU " " N  " "    " 7 0 0 2E2EFF  ""  1 1 7 <> <> <> 0 0 0 1717 1717 1 1 1 58.65 0 3703 <> 1694 1742 238 1694 0 <> <>
  1718 3 -0.980599 0.111590 16.664955 238 L "A" 24 0.14000 0.14000 "LEU " " CA " "    " 6 0 0 808080  ""  1 1 -1114 CCFF00  <> <> 0 0 0 1718 1718 1 1 1 55.39 0 3704 <> 1695 1743 238 1695 0 <> <>
  1719 2 -0.808594 1.517430 15.986858 238 L "A" 24 0.50000 0.50000 "LEU " " C  " "    " 6 0 0 808080  ""  1 1 7 <> <> <> 0 0 0 1719 1719 1 0 1 54.32 0 3705 <> 1696 1744 238 1696 0 <> <>
  1720 15 0.043152 1.574243 15.067094 238 L "A" 70 -0.50000 -0.50000 "LEU " " O  " "    " 8 0 0 FF2E2E  ""  1 1 7 <> <> <> 0 0 0 1720 1720 1 0 1 55.32 0 3706 <> 1697 1745 238 1697 0 <> <>
  1721 3 -2.187063 -0.755251 16.178968 238 L "A" 24 -0.12000 -0.12000 "LEU " " CB " "    " 6 0 0 808080  ""  1 1 7 <> <> <> 0 0 0 1721 1721 1 2 1 52.4 0 3707 <> 1698 1746 238 1698 0 <> <>
  1722 3 -2.105933 -1.115501 14.706468 238 L "A" 24 -0.06000 -0.06000 "LEU " " CG " "    " 6 0 0 808080  ""  1 1 7 <> <> <> 0 0 0 1722 1722 1 1 1 51.82 0 3708 <> 1699 1747 238 1699 0 <> <>
  1723 3 -0.822557 -1.923719 14.431011 238 L "A" 24 -0.18000 -0.18000 "LEU " " CD1" "    " 6 0 0 808080  ""  1 1 7 <> <> <> 0 0 0 1723 1723 1 3 1 51.37 0 3709 <> 1700 1748 238 1700 0 <> <>
  1724 3 -3.318924 -1.932962 14.237703 238 L "A" 24 -0.18000 -0.18000 "LEU " " CD2" "    " 6 0 0 808080  ""  1 1 7 <> <> <> 0 0 0 1724 1724 1 3 1 51.29 0 3710 <> 1701 1749 238 1701 0 <> <>
  1725 25 -1.608339 2.519208 16.455478 239 T "A" 38 -0.50000 -0.50000 "THR " " N  " "    " 7 0 0 2E2EFF  ""  1 1 7 <> <> <> 0 0 0 1725 1725 1 1 1 50.95 0 3722 <> 1702 1750 239 1702 0 <> <>
  1726 3 -1.409989 3.878325 16.000773 239 T "A" 24 0.14000 0.14000 "THR " " CA " "    " 6 0 0 808080  ""  1 1 -1114 CCFF00  <> <> 0 0 0 1726 1726 1 1 1 51.83 0 3723 <> 1703 1751 239 1703 0 <> <>
  1727 2 0.010883 4.423746 16.242957 239 T "A" 24 0.50000 0.50000 "THR " " C  " "    " 6 0 0 808080  ""  1 1 7 <> <> <> 0 0 0 1727 1727 1 0 1 54.32 0 3724 <> 1704 1752 239 1704 0 <> <>
  1728 15 0.632145 4.998726 15.264263 239 T "A" 70 -0.50000 -0.50000 "THR " " O  " "    " 8 0 0 FF2E2E  ""  1 1 7 <> <> <> 0 0 0 1728 1728 1 0 1 55.79 0 3725 <> 1705 1753 239 1705 0 <> <>
  1729 3 -2.443147 4.865208 16.560069 239 T "A" 24 0.20500 0.20500 "THR " " CB " "    " 6 0 0 808080  ""  1 1 7 <> <> <> 0 0 0 1729 1729 1 1 1 49.68 0 3726 <> 1706 1754 239 1706 0 <> <>
  1730 16 -3.794427 4.401730 16.550912 239 T "A" 70 -0.68300 -0.68300 "THR " " OG1" "    " 8 0 0 FF2E2E  ""  1 1 7 <> <> <> 0 0 0 1730 1730 1 1 1 49.26 0 3727 <> 1707 1755 239 1707 0 <> <>
  1731 3 -2.398282 6.212635 15.741313 239 T "A" 24 -0.18000 -0.18000 "THR " " CG2" "    " 6 0 0 808080  ""  1 1 7 <> <> <> 0 0 0 1731 1731 1 3 1 48.54 0 3728 <> 1708 1756 239 1708 0 <> <>
  1732 25 0.472407 4.235111 17.443910 240 K "A" 38 -0.50000 -0.50000 "LYS " " N  " "    " 7 0 0 2E2EFF  ""  1 1 7 <> <> <> 0 0 0 1732 1732 1 1 1 56.01 0 3736 1 1709 1757 240 1709 0 <> <>
  1733 3 1.819021 4.640713 17.854308 240 K "A" 24 0.14000 0.14000 "LYS " " CA " "    " 6 0 0 808080  ""  1 1 -1114 CCFF00  <> <> 0 0 0 1733 1733 1 1 1 55.43 0 3737 1 1710 1758 240 1710 0 <> 1
  1734 2 2.907557 3.917340 17.020528 240 K "A" 24 0.50000 0.50000 "LYS " " C  " "    " 6 0 0 808080  ""  1 1 7 <> <> <> 0 0 0 1734 1734 1 0 1 55.22 0 3738 1 1711 1759 240 1711 0 <> <>
  1735 15 3.884526 4.624144 16.598234 240 K "A" 70 -0.50000 -0.50000 "LYS " " O  " "    " 8 0 0 FF2E2E  ""  1 1 7 <> <> <> 0 0 0 1735 1735 1 0 1 54.88 0 3739 1 1712 1760 240 1712 0 <> <>
  1736 25 2.832738 2.611829 16.888639 241 V "A" 38 -0.50000 -0.50000 "VAL " " N  " "    " 7 0 0 2E2EFF  ""  1 1 7 <> <> <> 0 0 0 1736 1736 1 1 1 53.88 0 3758 <> 1713 1762 241 1713 0 <> <>
  1737 3 3.693935 1.787630 16.094131 241 V "A" 24 0.14000 0.14000 "VAL " " CA " "    " 6 0 0 808080  ""  1 1 -1114 CCFF00  <> <> 0 0 0 1737 1737 1 1 1 55.04 0 3759 <> 1714 1763 241 1714 0 <> <>
  1738 2 3.860690 2.450816 14.661398 241 V "A" 24 0.50000 0.50000 "VAL " " C  " "    " 6 0 0 808080  ""  1 1 7 <> <> <> 0 0 0 1738 1738 1 0 1 54.48 0 3760 <> 1715 1764 241 1715 0 <> <>
  1739 15 5.027256 2.679173 14.240940 241 V "A" 70 -0.50000 -0.50000 "VAL " " O  " "    " 8 0 0 FF2E2E  ""  1 1 7 <> <> <> 0 0 0 1739 1739 1 0 1 53.28 0 3761 <> 1716 1765 241 1716 0 <> <>
  1740 3 3.139541 0.341396 16.063278 241 V "A" 24 -0.06000 -0.06000 "VAL " " CB " "    " 6 0 0 808080  ""  1 1 7 <> <> <> 0 0 0 1740 1740 1 1 1 56.4 0 3762 <> 1717 1766 241 1717 0 <> <>
  1741 3 2.955283 -0.223805 14.636436 241 V "A" 24 -0.18000 -0.18000 "VAL " " CG1" "    " 6 0 0 808080  ""  1 1 7 <> <> <> 0 0 0 1741 1741 1 3 1 55.43 0 3763 <> 1718 1767 241 1718 0 <> <>
  1742 3 4.006243 -0.544293 17.047799 241 V "A" 24 -0.18000 -0.18000 "VAL " " CG2" "    " 6 0 0 808080  ""  1 1 7 <> <> <> 0 0 0 1742 1742 1 3 1 56.84 0 3764 <> 1719 1768 241 1719 0 <> <>
  1743 25 2.740619 2.858386 13.992694 242 H "A" 38 -0.50000 -0.50000 "HIE " " N  " "    " 7 0 0 2E2EFF  ""  1 1 7 <> <> <> 0 0 0 1743 1743 1 1 1 55.29 0 3774 <> 1720 1769 242 1720 0 <> <>
  1744 3 2.718298 3.409875 12.671198 242 H "A" 24 0.14000 0.14000 "HIE " " CA " "    " 6 0 0 808080  ""  1 1 -1114 CCFF00  <> <> 0 0 0 1744 1744 1 1 1 53.32 0 3775 <> 1721 1770 242 1721 0 <> <>
  1745 2 3.190750 4.861945 12.808831 242 H "A" 24 0.50000 0.50000 "HIE " " C  " "    " 6 0 0 808080  ""  1 1 7 <> <> <> 0 0 0 1745 1745 1 0 1 53.53 0 3776 <> 1722 1771 242 1722 0 <> <>
  1746 15 3.977774 5.318191 12.019245 242 H "A" 70 -0.50000 -0.50000 "HIE " " O  " "    " 8 0 0 FF2E2E  ""  1 1 7 <> <> <> 0 0 0 1746 1746 1 0 1 54.22 0 3777 <> 1723 1772 242 1723 0 <> <>
  1747 3 1.343800 3.277683 11.985723 242 H "A" 24 -0.29700 -0.29700 "HIE " " CB " "    " 6 0 0 808080  ""  1 1 7 <> <> <> 0 0 0 1747 1747 1 2 1 48.52 0 3778 <> 1724 1773 242 1724 0 <> <>
  1748 2 0.948588 1.846010 11.491512 242 H "A" 24 0.50400 0.50400 "HIE " " CG " "    " 6 0 0 808080  ""  1 1 7 <> <> <> 0 0 0 1748 1748 1 0 1 45.49 0 3779 <> 1725 1774 242 1725 0 "HIE"  <>
  1749 25 1.803124 1.123769 10.766238 242 H "A" 38 -0.56400 -0.56400 "HIE " " ND1" "    " 7 0 0 2E2EFF  ""  1 1 7 <> <> <> 0 0 0 1749 1749 1 0 1 44.57 0 3780 <> 1726 1775 242 1726 0 <> <>
  1750 2 -0.110544 1.091157 11.942636 242 H "A" 24 -0.26100 -0.26100 "HIE " " CD2" "    " 6 0 0 808080  ""  1 1 7 <> <> <> 0 0 0 1750 1750 1 1 1 45.62 0 3781 <> 1727 1776 242 1727 0 <> <>
  1751 2 1.205142 -0.061444 10.736401 242 H "A" 24 0.18200 0.18200 "HIE " " CE1" "    " 6 0 0 808080  ""  1 1 7 <> <> <> 0 0 0 1751 1751 1 1 1 43.54 0 3782 <> 1728 1777 242 1728 0 <> <>
  1752 25 0.063060 -0.120417 11.357593 242 H "A" 38 -0.29100 -0.29100 "HIE " " NE2" "    " 7 0 0 2E2EFF  ""  1 1 7 <> <> <> 0 0 0 1752 1752 1 1 1 45.26 0 3783 <> 1729 1778 242 1729 0 <> <>
  1753 25 2.775712 5.653772 13.819210 243 T "A" 38 -0.50000 -0.50000 "THR " " N  " "    " 7 0 0 2E2EFF  ""  1 1 7 <> <> <> 0 0 0 1753 1753 1 1 1 53.57 0 3791 <> 1730 1779 243 1730 0 <> <>
  1754 3 3.332185 7.013566 14.073660 243 T "A" 24 0.14000 0.14000 "THR " " CA " "    " 6 0 0 808080  ""  1 1 -1114 CCFF00  <> <> 0 0 0 1754 1754 1 1 1 55.44 0 3792 <> 1731 1780 243 1731 0 <> <>
  1755 2 4.853101 6.987457 14.267138 243 T "A" 24 0.50000 0.50000 "THR " " C  " "    " 6 0 0 808080  ""  1 1 7 <> <> <> 0 0 0 1755 1755 1 0 1 58.74 0 3793 <> 1732 1781 243 1732 0 <> <>
  1756 15 5.484545 7.841740 13.765166 243 T "A" 70 -0.50000 -0.50000 "THR " " O  " "    " 8 0 0 FF2E2E  ""  1 1 7 <> <> <> 0 0 0 1756 1756 1 0 1 60.58 0 3794 <> 1733 1782 243 1733 0 <> <>
  1757 3 2.698622 7.692660 15.298080 243 T "A" 24 0.20500 0.20500 "THR " " CB " "    " 6 0 0 808080  ""  1 1 7 <> <> <> 0 0 0 1757 1757 1 1 1 53.97 0 3795 <> 1734 1783 243 1734 0 <> <>
  1758 16 1.283609 7.758252 15.135616 243 T "A" 70 -0.68300 -0.68300 "THR " " OG1" "    " 8 0 0 FF2E2E  ""  1 1 7 <> <> <> 0 0 0 1758 1758 1 1 1 54.76 0 3796 <> 1735 1784 243 1735 0 <> <>
  1759 3 3.292521 9.160514 15.482757 243 T "A" 24 -0.18000 -0.18000 "THR " " CG2" "    " 6 0 0 808080  ""  1 1 7 <> <> <> 0 0 0 1759 1759 1 3 1 53.26 0 3797 <> 1736 1785 243 1736 0 <> <>
  1760 25 5.515770 5.900639 14.775950 244 E "A" 38 -0.50000 -0.50000 "GLH " " N  " "    " 7 0 0 2E2EFF  ""  1 1 7 <> <> <> 0 0 0 1760 1760 1 1 1 61.05 0 3805 <> 1737 1786 244 1737 0 <> <>
  1761 3 6.983719 5.699675 14.804698 244 E "A" 24 0.14000 0.14000 "GLH " " CA " "    " 6 0 0 808080  ""  1 1 -1114 CCFF00  <> <> 0 0 0 1761 1761 1 1 1 62.64 0 3806 <> 1738 1787 244 1738 0 <> <>
  1762 2 7.399211 5.269492 13.401395 244 E "A" 24 0.50000 0.50000 "GLH " " C  " "    " 6 0 0 808080  ""  1 1 7 <> <> <> 0 0 0 1762 1762 1 0 1 63.26 0 3807 <> 1739 1788 244 1739 0 <> <>
  1763 15 8.148922 6.019218 12.750694 244 E "A" 70 -0.50000 -0.50000 "GLH " " O  " "    " 8 0 0 FF2E2E  ""  1 1 7 <> <> <> 0 0 0 1763 1763 1 0 1 63.75 0 3808 <> 1740 1789 244 1740 0 <> <>
  1764 3 7.410451 4.684243 15.913497 244 E "A" 24 -0.12000 -0.12000 "GLH " " CB " "    " 6 0 0 808080  ""  1 1 7 <> <> <> 0 0 0 1764 1764 1 2 1 63.85 0 3809 <> 1741 1790 244 1741 0 <> <>
  1765 3 7.159711 5.265357 17.296752 244 E "A" 24 -0.12000 -0.12000 "GLH " " CG " "    " 6 0 0 808080  ""  1 1 7 <> <> <> 0 0 0 1765 1765 1 2 1 66.06 0 3810 <> 1742 1791 244 1742 0 <> <>
  1766 2 7.441976 4.242430 18.459487 244 E "A" 24 0.52000 0.52000 "GLH " " CD " "    " 6 0 0 808080  ""  1 1 7 <> <> <> 0 0 0 1766 1766 1 0 1 67.19 0 3811 <> 1743 1792 244 1743 0 <> <>
  1767 15 8.000197 4.598000 19.466318 244 E "A" 70 -0.44000 -0.44000 "GLH " " OE1" "    " 8 0 0 FF2E2E  ""  1 1 7 <> <> <> 0 0 0 1767 1767 1 0 1 69.2 0 3812 <> 1744 1793 244 1744 0 <> <>
  1768 16 6.982533 3.023503 18.274133 244 E "A" 70 -0.53000 -0.53000 "GLH " " OE2" "    " 8 0 0 FF2E2E  ""  1 1 7 <> <> <> 0 0 0 1768 1768 1 1 1 67.23 0 3813 <> 1745 1794 244 1745 0 <> <>
  1769 25 6.868420 4.157455 12.875487 245 C "A" 38 -0.50000 -0.50000 "CYS " " N  " "    " 7 0 0 2E2EFF  ""  1 1 7 <> <> <> 0 0 0 1769 1769 1 1 1 63.72 0 3821 <> 1746 1795 245 1746 0 <> <>
  1770 3 7.340627 3.550576 11.637670 245 C "A" 24 0.14000 0.14000 "CYS " " CA " "    " 6 0 0 808080  ""  1 1 -1114 CCFF00  <> <> 0 0 0 1770 1770 1 1 1 64.3 0 3822 <> 1747 1796 245 1747 0 <> <>
  1771 2 7.217203 4.415734 10.322717 245 C "A" 24 0.50000 0.50000 "CYS " " C  " "    " 6 0 0 808080  ""  1 1 7 <> <> <> 0 0 0 1771 1771 1 0 1 64.45 0 3823 <> 1748 1797 245 1748 0 <> <>
  1772 15 8.166627 4.557199 9.523549 245 C "A" 70 -0.50000 -0.50000 "CYS " " O  " "    " 8 0 0 FF2E2E  ""  1 1 7 <> <> <> 0 0 0 1772 1772 1 0 1 66.12 0 3824 <> 1749 1798 245 1749 0 <> <>
  1773 3 6.703802 2.143596 11.320772 245 C "A" 24 0.09750 0.09750 "CYS " " CB " "    " 6 0 0 808080  ""  1 1 7 <> <> <> 0 0 0 1773 1773 1 2 1 65.04 0 3825 <> 1750 1799 245 1750 0 <> <>
  1774 49 7.817669 0.762770 11.720397 245 C "A" 143 -0.21750 -0.21750 "CYS " " SG " "    " 16 0 0 FFFF6B  ""  1 1 7 <> <> <> 0 0 0 1774 1774 1 0 1 67.51 0 3826 <> 1751 1800 245 1751 0 <> <>
  1775 25 6.018951 4.948353 10.050239 246 C "A" 38 -0.50000 -0.50000 "CYS " " N  " "    " 7 0 0 2E2EFF  ""  1 1 7 <> <> <> 0 0 0 1775 1775 1 1 1 64.1 0 3831 <> 1752 1801 246 1752 0 <> <>
  1776 3 5.609715 5.922445 8.988960 246 C "A" 24 0.14000 0.14000 "CYS " " CA " "    " 6 0 0 808080  ""  1 1 -1114 CCFF00  <> <> 0 0 0 1776 1776 1 1 1 64.31 0 3832 <> 1753 1802 246 1753 0 <> <>
  1777 2 6.349514 7.301214 9.098161 246 C "A" 24 0.50000 0.50000 "CYS " " C  " "    " 6 0 0 808080  ""  1 1 7 <> <> <> 0 0 0 1777 1777 1 0 1 67.18 0 3833 <> 1754 1803 246 1754 0 <> <>
  1778 15 6.702904 7.868133 8.114721 246 C "A" 70 -0.50000 -0.50000 "CYS " " O  " "    " 8 0 0 FF2E2E  ""  1 1 7 <> <> <> 0 0 0 1778 1778 1 0 1 67.97 0 3834 <> 1755 1804 246 1755 0 <> <>
  1779 3 4.107589 6.327594 9.176883 246 C "A" 24 0.09750 0.09750 "CYS " " CB " "    " 6 0 0 808080  ""  1 1 7 <> <> <> 0 0 0 1779 1779 1 2 1 63.11 0 3835 <> 1756 1805 246 1756 0 <> <>
  1780 49 3.037582 4.920703 8.861211 246 C "A" 143 -0.21750 -0.21750 "CYS " " SG " "    " 16 0 0 FFFF6B  ""  1 1 7 <> <> <> 0 0 0 1780 1780 1 0 1 63.61 0 3836 <> 1757 1806 246 1757 0 <> <>
  1781 25 6.785150 7.691842 10.334880 247 H "A" 38 -0.50000 -0.50000 "HIP " " N  " "    " 7 0 0 2E2EFF  ""  1 1 7 <> <> <> 0 0 0 1781 1781 1 1 1 70.69 0 3841 <> 1758 1807 247 1758 0 <> <>
  1782 3 7.651600 8.839225 10.473765 247 H "A" 24 0.14000 0.14000 "HIP " " CA " "    " 6 0 0 808080  ""  1 1 -1114 CCFF00  <> <> 0 0 0 1782 1782 1 1 1 73.52 0 3842 <> 1759 1808 247 1759 0 <> <>
  1783 2 9.124696 8.381801 10.230771 247 H "A" 24 0.50000 0.50000 "HIP " " C  " "    " 6 0 0 808080  ""  1 1 7 <> <> <> 0 0 0 1783 1783 1 0 1 73.57 0 3843 <> 1760 1809 247 1760 0 <> <>
  1784 15 10.077274 9.210993 10.182583 247 H "A" 70 -0.50000 -0.50000 "HIP " " O  " "    " 8 0 0 FF2E2E  ""  1 1 7 <> <> <> 0 0 0 1784 1784 1 0 1 74.06 0 3844 <> 1761 1810 247 1761 0 <> <>
  1785 3 7.406190 9.566848 11.750057 247 H "A" 24 -0.00500 -0.00500 "HIP " " CB " "    " 6 0 0 808080  ""  1 1 7 <> <> <> 0 0 0 1785 1785 1 2 1 77.19 0 3845 <> 1762 1811 247 1762 0 <> <>
  1786 2 8.365139 10.705225 12.091302 247 H "A" 24 0.21500 0.21500 "HIP " " CG " "    " 6 0 0 808080  ""  1 1 7 <> <> <> 0 0 0 1786 1786 1 0 1 82.21 0 3846 <> 1763 1812 247 1763 0 "Flip HIP"  <>
  1787 31 9.566340 10.553537 12.820273 247 H "A" 38 -0.54000 -0.54000 "HIP " " ND1" "    " 7 1 0 2E2EFF  ""  1 1 7 <> <> <> 0 0 0 1787 1787 1 1 1 84.25 0 3847 <> 1764 1813 247 1764 0 <> <>
  1788 2 8.310547 12.002319 11.682007 247 H "A" 24 0.21500 0.21500 "HIP " " CD2" "    " 6 0 0 808080  ""  1 1 7 <> <> <> 0 0 0 1788 1788 1 1 1 84.16 0 3848 <> 1765 1814 247 1765 0 <> <>
  1789 2 10.200930 11.754406 12.805206 247 H "A" 24 0.38500 0.38500 "HIP " " CE1" "    " 6 0 0 808080  ""  1 1 7 <> <> <> 0 0 0 1789 1789 1 1 1 85.15 0 3849 <> 1766 1815 247 1766 0 <> <>
  1790 25 9.429283 12.683120 12.138536 247 H "A" 38 -0.54000 -0.54000 "HIP " " NE2" "    " 7 0 0 2E2EFF  ""  1 1 7 <> <> <> 0 0 0 1790 1790 1 1 1 85.71 0 3850 <> 1767 1816 247 1767 0 <> <>
  1791 25 9.454002 7.105434 9.947054 248 G "A" 38 -0.50000 -0.50000 "GLY " " N  " "    " 7 0 0 2E2EFF  ""  0 1 7 <> <> <> 0 0 0 1791 1791 1 1 1 72.78 0 3859 <> 1768 1817 248 1768 0 <> <>
  1792 3 10.805710 6.623843 9.620765 248 G "A" 24 0.08000 0.08000 "GLY " " CA " "    " 6 0 0 808080  ""  0 1 -1115 99FF00  <> <> 0 0 0 1792 1792 1 2 1 73.41 0 3860 <> 1769 1818 248 1769 0 <> <>
  1793 2 11.592375 6.097903 10.863880 248 G "A" 24 0.50000 0.50000 "GLY " " C  " "    " 6 0 0 808080  ""  0 1 7 <> <> <> 0 0 0 1793 1793 1 0 1 73.92 0 3861 <> 1770 1819 248 1770 0 <> <>
  1794 15 12.742201 5.606690 10.747258 248 G "A" 70 -0.50000 -0.50000 "GLY " " O  " "    " 8 0 0 FF2E2E  ""  0 1 7 <> <> <> 0 0 0 1794 1794 1 0 1 74.86 0 3862 <> 1771 1820 248 1771 0 <> <>
  1795 25 10.943283 6.137966 12.018055 249 D "A" 38 -0.50000 -0.50000 "ASP " " N  " "    " 7 0 0 2E2EFF  ""  0 1 7 <> <> <> 0 0 0 1795 1795 1 1 1 72.75 0 3866 <> 1772 1821 249 1772 0 <> <>
  1796 3 11.407134 5.762668 13.333164 249 D "A" 24 0.14000 0.14000 "ASP " " CA " "    " 6 0 0 808080  ""  0 1 -1115 99FF00  <> <> 0 0 0 1796 1796 1 1 1 71.55 0 3867 <> 1773 1822 249 1773 0 <> <>
  1797 2 11.293494 4.224773 13.497707 249 D "A" 24 0.50000 0.50000 "ASP " " C  " "    " 6 0 0 808080  ""  0 1 7 <> <> <> 0 0 0 1797 1797 1 0 1 71.28 0 3868 <> 1774 1823 249 1774 0 <> <>
  1798 15 10.449417 3.744753 14.197358 249 D "A" 70 -0.50000 -0.50000 "ASP " " O  " "    " 8 0 0 FF2E2E  ""  0 1 7 <> <> <> 0 0 0 1798 1798 1 0 1 70.91 0 3869 <> 1775 1824 249 1775 0 <> <>
  1799 3 10.744095 6.506664 14.501487 249 D "A" 24 -0.22000 -0.22000 "ASP " " CB " "    " 6 0 0 808080  ""  0 1 7 <> <> <> 0 0 0 1799 1799 1 2 1 72.16 0 3870 <> 1776 1825 249 1776 0 <> <>
  1800 2 10.468451 7.974077 14.308000 249 D "A" 24 0.70000 0.70000 "ASP " " CG " "    " 6 0 0 808080  ""  0 1 7 <> <> <> 0 0 0 1800 1800 1 0 1 74.29 0 3871 <> 1777 1826 249 1777 0 <> <>
  1801 15 11.168100 8.621160 13.622579 249 D "A" 70 -0.80000 -0.80000 "ASP " " OD1" "    " 8 0 0 FF2E2E  ""  0 1 7 <> <> <> 0 0 0 1801 1801 1 0 1 75.01 0 3872 <> 1778 1827 249 1778 0 <> <>
  1802 18 9.433509 8.480684 14.806731 249 D "A" 70 -0.80000 -0.80000 "ASP " " OD2" "    " 8 -1 0 FF2E2E  ""  0 1 7 <> <> <> 0 0 0 1802 1802 1 0 1 75.11 0 3873 <> 1779 1828 249 1779 0 <> <>
  1803 25 12.085513 3.509973 12.711686 250 L "A" 38 -0.50000 -0.50000 "LEU " " N  " "    " 7 0 0 2E2EFF  ""  1 1 7 <> <> <> 0 0 0 1803 1803 1 1 1 70.5 0 3878 <> 1780 1829 250 1780 0 <> <>
  1804 3 12.003079 2.135866 12.438918 250 L "A" 24 0.14000 0.14000 "LEU " " CA " "    " 6 0 0 808080  ""  1 1 -1115 99FF00  <> <> 0 0 0 1804 1804 1 1 1 70.23 0 3879 <> 1781 1830 250 1781 0 <> <>
  1805 2 12.438037 1.246353 13.575401 250 L "A" 24 0.50000 0.50000 "LEU " " C  " "    " 6 0 0 808080  ""  1 1 7 <> <> <> 0 0 0 1805 1805 1 0 1 70.34 0 3880 <> 1782 1831 250 1782 0 <> <>
  1806 15 12.037878 0.110709 13.522132 250 L "A" 70 -0.50000 -0.50000 "LEU " " O  " "    " 8 0 0 FF2E2E  ""  1 1 7 <> <> <> 0 0 0 1806 1806 1 0 1 70.41 0 3881 <> 1783 1832 250 1783 0 <> <>
  1807 3 12.726138 1.795767 11.162446 250 L "A" 24 -0.12000 -0.12000 "LEU " " CB " "    " 6 0 0 808080  ""  1 1 7 <> <> <> 0 0 0 1807 1807 1 2 1 68.92 0 3882 <> 1784 1833 250 1784 0 <> <>
  1808 3 11.912976 2.414129 9.952504 250 L "A" 24 -0.06000 -0.06000 "LEU " " CG " "    " 6 0 0 808080  ""  1 1 7 <> <> <> 0 0 0 1808 1808 1 1 1 68.03 0 3883 <> 1785 1834 250 1785 0 <> <>
  1809 3 12.776277 2.308376 8.686382 250 L "A" 24 -0.18000 -0.18000 "LEU " " CD1" "    " 6 0 0 808080  ""  1 1 7 <> <> <> 0 0 0 1809 1809 1 3 1 69.31 0 3884 <> 1786 1835 250 1786 0 <> <>
  1810 3 10.605562 1.595781 9.666739 250 L "A" 24 -0.18000 -0.18000 "LEU " " CD2" "    " 6 0 0 808080  ""  1 1 7 <> <> <> 0 0 0 1810 1810 1 3 1 68.49 0 3885 <> 1787 1836 250 1787 0 <> <>
  1811 25 13.251442 1.714179 14.490811 251 L "A" 38 -0.50000 -0.50000 "LEU " " N  " "    " 7 0 0 2E2EFF  ""  1 1 7 <> <> <> 0 0 0 1811 1811 1 1 1 70.87 0 3897 1 1788 1837 251 1788 0 <> <>
  1812 3 13.953050 0.959110 15.560446 251 L "A" 24 0.14000 0.14000 "LEU " " CA " "    " 6 0 0 808080  ""  1 1 -1115 99FF00  <> <> 0 0 0 1812 1812 1 1 1 69.19 0 3898 1 1789 1838 251 1789 0 <> 1
  1813 2 12.931112 0.630253 16.647046 251 L "A" 24 0.50000 0.50000 "LEU " " C  " "    " 6 0 0 808080  ""  1 1 7 <> <> <> 0 0 0 1813 1813 1 0 1 67.16 0 3899 1 1790 1839 251 1790 0 <> <>
  1814 15 12.535121 -0.493181 16.911462 251 L "A" 70 -0.50000 -0.50000 "LEU " " O  " "    " 8 0 0 FF2E2E  ""  1 1 7 <> <> <> 0 0 0 1814 1814 1 0 1 65.82 0 3900 1 1791 1840 251 1791 0 <> <>
  1815 25 12.509703 1.694364 17.332818 252 E "A" 38 -0.50000 -0.50000 "GLU " " N  " "    " 7 0 0 2E2EFF  ""  1 1 7 <> <> <> 0 0 0 1815 1815 1 1 1 65.14 0 3916 <> 1792 1842 252 1792 0 <> <>
  1816 3 11.565276 1.655227 18.411603 252 E "A" 24 0.14000 0.14000 "GLU " " CA " "    " 6 0 0 808080  ""  1 1 -1115 99FF00  <> <> 0 0 0 1816 1816 1 1 1 65.53 0 3917 <> 1793 1843 252 1793 0 <> <>
  1817 2 10.183018 1.214789 17.935752 252 E "A" 24 0.50000 0.50000 "GLU " " C  " "    " 6 0 0 808080  ""  1 1 7 <> <> <> 0 0 0 1817 1817 1 0 1 66.28 0 3918 <> 1794 1844 252 1794 0 <> <>
  1818 15 9.327736 0.748846 18.700063 252 E "A" 70 -0.50000 -0.50000 "GLU " " O  " "    " 8 0 0 FF2E2E  ""  1 1 7 <> <> <> 0 0 0 1818 1818 1 0 1 65.84 0 3919 <> 1795 1845 252 1795 0 <> <>
  1819 3 11.474952 3.031820 19.072971 252 E "A" 24 -0.12000 -0.12000 "GLU " " CB " "    " 6 0 0 808080  ""  1 1 7 <> <> <> 0 0 0 1819 1819 1 2 1 64.36 0 3920 <> 1796 1846 252 1796 0 <> <>
  1820 3 11.162671 4.295686 18.249942 252 E "A" 24 -0.22000 -0.22000 "GLU " " CG " "    " 6 0 0 808080  ""  1 1 7 <> <> <> 0 0 0 1820 1820 1 2 1 66.63 0 3921 <> 1797 1847 252 1797 0 <> <>
  1821 2 12.352858 4.849460 17.552320 252 E "A" 24 0.70000 0.70000 "GLU " " CD " "    " 6 0 0 808080  ""  1 1 7 <> <> <> 0 0 0 1821 1821 1 0 1 65.68 0 3922 <> 1798 1848 252 1798 0 <> <>
  1822 15 12.833968 4.280106 16.558191 252 E "A" 70 -0.80000 -0.80000 "GLU " " OE1" "    " 8 0 0 FF2E2E  ""  1 1 7 <> <> <> 0 0 0 1822 1822 1 0 1 63.88 0 3923 <> 1799 1849 252 1799 0 <> <>
  1823 18 12.574787 6.041528 17.868480 252 E "A" 70 -0.80000 -0.80000 "GLU " " OE2" "    " 8 -1 0 FF2E2E  ""  1 1 7 <> <> <> 0 0 0 1823 1823 1 0 1 64.41 0 3924 <> 1800 1850 252 1800 0 <> <>
  1824 25 9.967407 1.281334 16.623304 253 C "A" 38 -0.50000 -0.50000 "CYS " " N  " "    " 7 0 0 2E2EFF  ""  1 1 7 <> <> <> 0 0 0 1824 1824 1 1 1 66.1 0 3931 <> 1801 1851 253 1801 0 <> <>
  1825 3 8.781888 0.677439 15.997630 253 C "A" 24 0.14000 0.14000 "CYS " " CA " "    " 6 0 0 808080  ""  1 1 -1115 99FF00  <> <> 0 0 0 1825 1825 1 1 1 64.99 0 3932 <> 1802 1852 253 1802 0 <> <>
  1826 2 8.683845 -0.860644 16.163747 253 C "A" 24 0.50000 0.50000 "CYS " " C  " "    " 6 0 0 808080  ""  1 1 7 <> <> <> 0 0 0 1826 1826 1 0 1 64.44 0 3933 <> 1803 1853 253 1803 0 <> <>
  1827 15 7.654718 -1.355616 16.572873 253 C "A" 70 -0.50000 -0.50000 "CYS " " O  " "    " 8 0 0 FF2E2E  ""  1 1 7 <> <> <> 0 0 0 1827 1827 1 0 1 63.17 0 3934 <> 1804 1854 253 1804 0 <> <>
  1828 3 8.752269 1.071905 14.475462 253 C "A" 24 0.09750 0.09750 "CYS " " CB " "    " 6 0 0 808080  ""  1 1 7 <> <> <> 0 0 0 1828 1828 1 2 1 66.4 0 3935 <> 1805 1855 253 1805 0 <> <>
  1829 49 7.300152 0.403403 13.605846 253 C "A" 143 -0.21750 -0.21750 "CYS " " SG " "    " 16 0 0 FFFF6B  ""  1 1 7 <> <> <> 0 0 0 1829 1829 1 0 1 70.4 0 3936 <> 1806 1856 253 1806 0 <> <>
  1830 25 9.871204 -1.507437 15.922858 254 A "A" 38 -0.50000 -0.50000 "ALA " " N  " "    " 7 0 0 2E2EFF  ""  1 1 7 <> <> <> 0 0 0 1830 1830 1 1 1 64.58 0 3941 <> 1807 1857 254 1807 0 <> <>
  1831 3 9.860768 -2.983250 15.985193 254 A "A" 24 0.14000 0.14000 "ALA " " CA " "    " 6 0 0 808080  ""  1 1 -1115 99FF00  <> <> 0 0 0 1831 1831 1 1 1 67.14 0 3942 <> 1808 1858 254 1808 0 <> <>
  1832 2 9.684794 -3.403451 17.513879 254 A "A" 24 0.50000 0.50000 "ALA " " C  " "    " 6 0 0 808080  ""  1 1 7 <> <> <> 0 0 0 1832 1832 1 0 1 67.91 0 3943 <> 1809 1859 254 1809 0 <> <>
  1833 15 9.242140 -4.484861 17.820661 254 A "A" 70 -0.50000 -0.50000 "ALA " " O  " "    " 8 0 0 FF2E2E  ""  1 1 7 <> <> <> 0 0 0 1833 1833 1 0 1 66.4 0 3944 <> 1810 1860 254 1810 0 <> <>
  1834 3 11.160153 -3.575049 15.500650 254 A "A" 24 -0.18000 -0.18000 "ALA " " CB " "    " 6 0 0 808080  ""  1 1 7 <> <> <> 0 0 0 1834 1834 1 3 1 67.49 0 3945 <> 1811 1861 254 1811 0 <> <>
  1835 25 10.276262 -2.589190 18.370672 255 D "A" 38 -0.50000 -0.50000 "ASP " " N  " "    " 7 0 0 2E2EFF  ""  1 1 7 <> <> <> 0 0 0 1835 1835 1 1 1 67.96 0 3951 <> 1812 1862 255 1812 0 <> <>
  1836 3 10.292963 -2.882815 19.819145 255 D "A" 24 0.14000 0.14000 "ASP " " CA " "    " 6 0 0 808080  ""  1 1 -1115 99FF00  <> <> 0 0 0 1836 1836 1 1 1 69.03 0 3952 <> 1813 1863 255 1813 0 <> <>
  1837 2 8.907469 -2.839961 20.432834 255 D "A" 24 0.50000 0.50000 "ASP " " C  " "    " 6 0 0 808080  ""  1 1 7 <> <> <> 0 0 0 1837 1837 1 0 1 68.29 0 3953 <> 1814 1864 255 1814 0 <> <>
  1838 15 8.507035 -3.697424 21.226180 255 D "A" 70 -0.50000 -0.50000 "ASP " " O  " "    " 8 0 0 FF2E2E  ""  1 1 7 <> <> <> 0 0 0 1838 1838 1 0 1 67.14 0 3954 <> 1815 1865 255 1815 0 <> <>
  1839 3 11.429602 -2.186940 20.472808 255 D "A" 24 -0.22000 -0.22000 "ASP " " CB " "    " 6 0 0 808080  ""  1 1 7 <> <> <> 0 0 0 1839 1839 1 2 1 71.45 0 3955 <> 1816 1866 255 1816 0 <> <>
  1840 2 11.656951 -2.264376 21.947694 255 D "A" 24 0.70000 0.70000 "ASP " " CG " "    " 6 0 0 808080  ""  1 1 7 <> <> <> 0 0 0 1840 1840 1 0 1 73.37 0 3956 <> 1817 1867 255 1817 0 <> <>
  1841 15 11.195663 -3.181428 22.575439 255 D "A" 70 -0.80000 -0.80000 "ASP " " OD1" "    " 8 0 0 FF2E2E  ""  1 1 7 <> <> <> 0 0 0 1841 1841 1 0 1 73.23 0 3957 <> 1818 1868 255 1818 0 <> <>
  1842 18 12.334633 -1.374350 22.528926 255 D "A" 70 -0.80000 -0.80000 "ASP " " OD2" "    " 8 -1 0 FF2E2E  ""  1 1 7 <> <> <> 0 0 0 1842 1842 1 0 1 74.64 0 3958 <> 1819 1869 255 1819 0 <> <>
  1843 25 8.218469 -1.694428 20.146802 256 D "A" 38 -0.50000 -0.50000 "ASP " " N  " "    " 7 0 0 2E2EFF  ""  1 1 7 <> <> <> 0 0 0 1843 1843 1 1 1 67.48 0 3963 <> 1820 1870 256 1820 0 <> <>
  1844 3 6.839886 -1.563574 20.552377 256 D "A" 24 0.14000 0.14000 "ASP " " CA " "    " 6 0 0 808080  ""  1 1 -1115 99FF00  <> <> 0 0 0 1844 1844 1 1 1 67.87 0 3964 <> 1821 1871 256 1821 0 <> <>
  1845 2 5.869386 -2.691488 20.005979 256 D "A" 24 0.50000 0.50000 "ASP " " C  " "    " 6 0 0 808080  ""  1 1 7 <> <> <> 0 0 0 1845 1845 1 0 1 69.38 0 3965 <> 1822 1872 256 1822 0 <> <>
  1846 15 4.835525 -3.044995 20.611698 256 D "A" 70 -0.50000 -0.50000 "ASP " " O  " "    " 8 0 0 FF2E2E  ""  1 1 7 <> <> <> 0 0 0 1846 1846 1 0 1 70.29 0 3966 <> 1823 1873 256 1823 0 <> <>
  1847 3 6.262168 -0.135089 20.280658 256 D "A" 24 -0.22000 -0.22000 "ASP " " CB " "    " 6 0 0 808080  ""  1 1 7 <> <> <> 0 0 0 1847 1847 1 2 1 67.51 0 3967 <> 1824 1874 256 1824 0 <> <>
  1848 2 6.834800 0.916627 21.163902 256 D "A" 24 0.70000 0.70000 "ASP " " CG " "    " 6 0 0 808080  ""  1 1 7 <> <> <> 0 0 0 1848 1848 1 0 1 69.4 0 3968 <> 1825 1875 256 1825 0 <> <>
  1849 15 7.120202 0.659813 22.360622 256 D "A" 70 -0.80000 -0.80000 "ASP " " OD1" "    " 8 0 0 FF2E2E  ""  1 1 7 <> <> <> 0 0 0 1849 1849 1 0 1 72.8 0 3969 <> 1826 1876 256 1826 0 <> <>
  1850 18 6.922353 2.092474 20.790845 256 D "A" 70 -0.80000 -0.80000 "ASP " " OD2" "    " 8 -1 0 FF2E2E  ""  1 1 7 <> <> <> 0 0 0 1850 1850 1 0 1 69.01 0 3970 <> 1827 1877 256 1827 0 <> <>
  1851 25 6.220502 -3.215518 18.798055 257 R "A" 38 -0.50000 -0.50000 "ARG " " N  " "    " 7 0 0 2E2EFF  ""  1 1 7 <> <> <> 0 0 0 1851 1851 1 1 1 70.35 0 3975 <> 1828 1878 257 1828 0 <> <>
  1852 3 5.536569 -4.321982 18.149879 257 R "A" 24 0.14000 0.14000 "ARG " " CA " "    " 6 0 0 808080  ""  1 1 -1115 99FF00  <> <> 0 0 0 1852 1852 1 1 1 71.09 0 3976 <> 1829 1879 257 1829 0 <> <>
  1853 2 5.662636 -5.647314 18.940698 257 R "A" 24 0.50000 0.50000 "ARG " " C  " "    " 6 0 0 808080  ""  1 1 7 <> <> <> 0 0 0 1853 1853 1 0 1 71.54 0 3977 <> 1830 1880 257 1830 0 <> <>
  1854 15 4.667323 -6.385335 18.944917 257 R "A" 70 -0.50000 -0.50000 "ARG " " O  " "    " 8 0 0 FF2E2E  ""  1 1 7 <> <> <> 0 0 0 1854 1854 1 0 1 70.76 0 3978 <> 1831 1881 257 1831 0 <> <>
  1855 3 6.071263 -4.526999 16.677898 257 R "A" 24 -0.12000 -0.12000 "ARG " " CB " "    " 6 0 0 808080  ""  1 1 7 <> <> <> 0 0 0 1855 1855 1 2 1 71.62 0 3979 <> 1832 1882 257 1832 0 <> <>
  1856 3 5.107327 -5.244818 15.736314 257 R "A" 24 -0.05000 -0.05000 "ARG " " CG " "    " 6 0 0 808080  ""  1 1 7 <> <> <> 0 0 0 1856 1856 1 2 1 69.91 0 3980 <> 1833 1883 257 1833 0 <> <>
  1857 3 5.772317 -5.717301 14.421800 257 R "A" 24 0.19000 0.19000 "ARG " " CD " "    " 6 0 0 808080  ""  1 1 7 <> <> <> 0 0 0 1857 1857 1 2 1 69.5 0 3981 <> 1834 1884 257 1834 0 <> <>
  1858 25 4.804852 -6.203177 13.456199 257 R "A" 38 -0.69997 -0.69997 "ARG " " NE " "    " 7 0 0 2E2EFF  ""  1 1 7 <> <> <> 0 0 0 1858 1858 1 1 1 71.07 0 3982 <> 1835 1885 257 1835 0 <> <>
  1859 2 4.966762 -7.007229 12.412832 257 R "A" 24 0.63990 0.63990 "ARG " " CZ " "    " 6 0 0 808080  ""  1 1 7 <> <> <> 0 0 0 1859 1859 1 0 1 70.83 0 3983 <> 1836 1886 257 1836 0 <> <>
  1860 25 6.110278 -7.569561 12.102352 257 R "A" 38 -0.79997 -0.79997 "ARG " " NH1" "    " 7 0 0 2E2EFF  ""  1 1 7 <> <> <> 0 0 0 1860 1860 1 2 1 72.48 0 3984 <> 1837 1887 257 1837 0 <> <>
  1861 31 3.945361 -7.150291 11.600036 257 R "A" 38 -0.79997 -0.79997 "ARG " " NH2" "    " 7 1 0 2E2EFF  ""  1 1 7 <> <> <> 0 0 0 1861 1861 1 2 1 69.96 0 3985 <> 1838 1888 257 1838 0 <> <>
  1862 25 6.800870 -5.932897 19.578590 258 A "A" 38 -0.50000 -0.50000 "ALA " " N  " "    " 7 0 0 2E2EFF  ""  1 1 7 <> <> <> 0 0 0 1862 1862 1 1 1 73.48 0 3999 <> 1839 1889 258 1839 0 <> <>
  1863 3 7.017820 -7.109835 20.401733 258 A "A" 24 0.14000 0.14000 "ALA " " CA " "    " 6 0 0 808080  ""  1 1 -1115 99FF00  <> <> 0 0 0 1863 1863 1 1 1 73.74 0 4000 <> 1840 1890 258 1840 0 <> <>
  1864 2 6.139595 -7.177606 21.678171 258 A "A" 24 0.50000 0.50000 "ALA " " C  " "    " 6 0 0 808080  ""  1 1 7 <> <> <> 0 0 0 1864 1864 1 0 1 73.26 0 4001 <> 1841 1891 258 1841 0 <> <>
  1865 15 5.411750 -8.123833 21.955013 258 A "A" 70 -0.50000 -0.50000 "ALA " " O  " "    " 8 0 0 FF2E2E  ""  1 1 7 <> <> <> 0 0 0 1865 1865 1 0 1 72.33 0 4002 <> 1842 1892 258 1842 0 <> <>
  1866 3 8.528253 -7.099028 20.641870 258 A "A" 24 -0.18000 -0.18000 "ALA " " CB " "    " 6 0 0 808080  ""  1 1 7 <> <> <> 0 0 0 1866 1866 1 3 1 72.4 0 4003 <> 1843 1893 258 1843 0 <> <>
  1867 25 6.093059 -6.026532 22.372449 259 D "A" 38 -0.50000 -0.50000 "ASP " " N  " "    " 7 0 0 2E2EFF  ""  1 1 7 <> <> <> 0 0 0 1867 1867 1 1 1 71.69 0 4009 <> 1844 1894 259 1844 0 <> <>
  1868 3 5.176481 -5.825674 23.526479 259 D "A" 24 0.14000 0.14000 "ASP " " CA " "    " 6 0 0 808080  ""  1 1 -1115 99FF00  <> <> 0 0 0 1868 1868 1 1 1 73.16 0 4010 <> 1845 1895 259 1845 0 <> <>
  1869 2 3.684717 -5.902395 23.210023 259 D "A" 24 0.50000 0.50000 "ASP " " C  " "    " 6 0 0 808080  ""  1 1 7 <> <> <> 0 0 0 1869 1869 1 0 1 74.31 0 4011 <> 1846 1896 259 1846 0 <> <>
  1870 15 2.948533 -6.431329 24.011367 259 D "A" 70 -0.50000 -0.50000 "ASP " " O  " "    " 8 0 0 FF2E2E  ""  1 1 7 <> <> <> 0 0 0 1870 1870 1 0 1 74.69 0 4012 <> 1847 1897 259 1847 0 <> <>
  1871 3 5.385216 -4.554787 24.347001 259 D "A" 24 -0.22000 -0.22000 "ASP " " CB " "    " 6 0 0 808080  ""  1 1 7 <> <> <> 0 0 0 1871 1871 1 2 1 72.81 0 4013 <> 1848 1898 259 1848 0 <> <>
  1872 2 6.931707 -4.353782 24.589378 259 D "A" 24 0.70000 0.70000 "ASP " " CG " "    " 6 0 0 808080  ""  1 1 7 <> <> <> 0 0 0 1872 1872 1 0 1 72.93 0 4014 <> 1849 1899 259 1849 0 <> <>
  1873 15 7.638396 -5.400486 24.782121 259 D "A" 70 -0.80000 -0.80000 "ASP " " OD1" "    " 8 0 0 FF2E2E  ""  1 1 7 <> <> <> 0 0 0 1873 1873 1 0 1 74.88 0 4015 <> 1850 1900 259 1850 0 <> <>
  1874 18 7.361558 -3.186639 24.722858 259 D "A" 70 -0.80000 -0.80000 "ASP " " OD2" "    " 8 -1 0 FF2E2E  ""  1 1 7 <> <> <> 0 0 0 1874 1874 1 0 1 73.47 0 4016 <> 1851 1901 259 1851 0 <> <>
  1875 25 3.306199 -5.408780 22.067323 260 L "A" 38 -0.50000 -0.50000 "LEU " " N  " "    " 7 0 0 2E2EFF  ""  1 1 7 <> <> <> 0 0 0 1875 1875 1 1 1 74.46 0 4021 <> 1852 1902 260 1852 0 <> <>
  1876 3 1.922818 -5.536722 21.587076 260 L "A" 24 0.14000 0.14000 "LEU " " CA " "    " 6 0 0 808080  ""  1 1 -1115 99FF00  <> <> 0 0 0 1876 1876 1 1 1 74.51 0 4022 <> 1853 1903 260 1853 0 <> <>
  1877 2 1.401260 -6.922378 21.264680 260 L "A" 24 0.50000 0.50000 "LEU " " C  " "    " 6 0 0 808080  ""  1 1 7 <> <> <> 0 0 0 1877 1877 1 0 1 74.96 0 4023 <> 1854 1904 260 1854 0 <> <>
  1878 15 0.275858 -7.338918 21.629909 260 L "A" 70 -0.50000 -0.50000 "LEU " " O  " "    " 8 0 0 FF2E2E  ""  1 1 7 <> <> <> 0 0 0 1878 1878 1 0 1 73.45 0 4024 <> 1855 1905 260 1855 0 <> <>
  1879 3 1.713409 -4.507860 20.448583 260 L "A" 24 -0.12000 -0.12000 "LEU " " CB " "    " 6 0 0 808080  ""  1 1 7 <> <> <> 0 0 0 1879 1879 1 2 1 73.88 0 4025 <> 1856 1906 260 1856 0 <> <>
  1880 3 0.367021 -4.401954 19.640008 260 L "A" 24 -0.06000 -0.06000 "LEU " " CG " "    " 6 0 0 808080  ""  1 1 7 <> <> <> 0 0 0 1880 1880 1 1 1 73.87 0 4026 <> 1857 1907 260 1857 0 <> <>
  1881 3 -0.873443 -4.437574 20.548587 260 L "A" 24 -0.18000 -0.18000 "LEU " " CD1" "    " 6 0 0 808080  ""  1 1 7 <> <> <> 0 0 0 1881 1881 1 3 1 73.41 0 4027 <> 1858 1908 260 1858 0 <> <>
  1882 3 0.338494 -3.134666 18.745565 260 L "A" 24 -0.18000 -0.18000 "LEU " " CD2" "    " 6 0 0 808080  ""  1 1 7 <> <> <> 0 0 0 1882 1882 1 3 1 74.18 0 4028 <> 1859 1909 260 1859 0 <> <>
  1883 25 2.279324 -7.647715 20.592687 261 A "A" 38 -0.50000 -0.50000 "ALA " " N  " "    " 7 0 0 2E2EFF  ""  1 1 7 <> <> <> 0 0 0 1883 1883 1 1 1 76.37 0 4040 <> 1860 1910 261 1860 0 <> <>
  1884 3 2.225216 -9.095150 20.436946 261 A "A" 24 0.14000 0.14000 "ALA " " CA " "    " 6 0 0 808080  ""  1 1 -1115 99FF00  <> <> 0 0 0 1884 1884 1 1 1 78.15 0 4041 <> 1861 1911 261 1861 0 <> <>
  1885 2 2.288208 -9.911921 21.799503 261 A "A" 24 0.50000 0.50000 "ALA " " C  " "    " 6 0 0 808080  ""  1 1 7 <> <> <> 0 0 0 1885 1885 1 0 1 79.35 0 4042 <> 1862 1912 261 1862 0 <> <>
  1886 15 1.580227 -10.910746 21.925254 261 A "A" 70 -0.50000 -0.50000 "ALA " " O  " "    " 8 0 0 FF2E2E  ""  1 1 7 <> <> <> 0 0 0 1886 1886 1 0 1 78.92 0 4043 <> 1863 1913 261 1863 0 <> <>
  1887 3 3.356563 -9.537110 19.479511 261 A "A" 24 -0.18000 -0.18000 "ALA " " CB " "    " 6 0 0 808080  ""  1 1 7 <> <> <> 0 0 0 1887 1887 1 3 1 78.69 0 4044 <> 1864 1914 261 1864 0 <> <>
  1888 25 2.967320 -9.374619 22.842395 262 K "A" 38 -0.50000 -0.50000 "LYS " " N  " "    " 7 0 0 2E2EFF  ""  1 1 7 <> <> <> 0 0 0 1888 1888 1 1 1 80.42 0 4050 <> 1865 1915 262 1865 0 <> <>
  1889 3 3.041221 -9.955460 24.178335 262 K "A" 24 0.14000 0.14000 "LYS " " CA " "    " 6 0 0 808080  ""  1 1 -1115 99FF00  <> <> 0 0 0 1889 1889 1 1 1 81.33 0 4051 <> 1866 1916 262 1866 0 <> <>
  1890 2 1.671136 -9.901963 24.849273 262 K "A" 24 0.50000 0.50000 "LYS " " C  " "    " 6 0 0 808080  ""  1 1 7 <> <> <> 0 0 0 1890 1890 1 0 1 81.04 0 4052 <> 1867 1917 262 1867 0 <> <>
  1891 15 1.016399 -10.911904 25.225610 262 K "A" 70 -0.50000 -0.50000 "LYS " " O  " "    " 8 0 0 FF2E2E  ""  1 1 7 <> <> <> 0 0 0 1891 1891 1 0 1 81.2 0 4053 <> 1868 1918 262 1868 0 <> <>
  1892 3 4.166924 -9.379791 25.083314 262 K "A" 24 -0.12000 -0.12000 "LYS " " CB " "    " 6 0 0 808080  ""  1 1 7 <> <> <> 0 0 0 1892 1892 1 2 1 82.01 0 4054 <> 1869 1919 262 1869 0 <> <>
  1893 3 4.220818 -9.980799 26.465144 262 K "A" 24 -0.12000 -0.12000 "LYS " " CG " "    " 6 0 0 808080  ""  1 1 7 <> <> <> 0 0 0 1893 1893 1 2 1 83.36 0 4055 <> 1870 1920 262 1870 0 <> <>
  1894 3 5.353763 -9.350170 27.329143 262 K "A" 24 -0.12000 -0.12000 "LYS " " CD " "    " 6 0 0 808080  ""  1 1 7 <> <> <> 0 0 0 1894 1894 1 2 1 83.87 0 4056 <> 1871 1921 262 1871 0 <> <>
  1895 3 4.783981 -8.297468 28.329107 262 K "A" 24 0.19000 0.19000 "LYS " " CE " "    " 6 0 0 808080  ""  1 1 7 <> <> <> 0 0 0 1895 1895 1 2 1 84.54 0 4057 <> 1872 1922 262 1872 0 <> <>
  1896 32 5.879794 -7.580193 29.075675 262 K "A" 38 -0.30000 -0.30000 "LYS " " NZ " "    " 7 1 0 2E2EFF  ""  1 1 7 <> <> <> 0 0 0 1896 1896 1 3 1 83.27 0 4058 <> 1873 1923 262 1873 0 <> <>
  1897 25 1.222505 -8.636432 24.931421 263 Y "A" 38 -0.50000 -0.50000 "TYR " " N  " "    " 7 0 0 2E2EFF  ""  1 1 7 <> <> <> 0 0 0 1897 1897 1 1 1 80.94 0 4072 <> 1874 1924 263 1874 0 <> <>
  1898 3 -0.122082 -8.278641 25.326028 263 Y "A" 24 0.14000 0.14000 "TYR " " CA " "    " 6 0 0 808080  ""  1 1 -1115 99FF00  <> <> 0 0 0 1898 1898 1 1 1 81.26 0 4073 <> 1875 1925 263 1875 0 <> <>
  1899 2 -1.238365 -9.066413 24.636081 263 Y "A" 24 0.50000 0.50000 "TYR " " C  " "    " 6 0 0 808080  ""  1 1 7 <> <> <> 0 0 0 1899 1899 1 0 1 81.31 0 4074 <> 1876 1926 263 1876 0 <> <>
  1900 15 -2.131758 -9.577204 25.274944 263 Y "A" 70 -0.50000 -0.50000 "TYR " " O  " "    " 8 0 0 FF2E2E  ""  1 1 7 <> <> <> 0 0 0 1900 1900 1 0 1 81.91 0 4075 <> 1877 1927 263 1877 0 <> <>
  1901 3 -0.246911 -6.707312 25.191840 263 Y "A" 24 -0.00500 -0.00500 "TYR " " CB " "    " 6 0 0 808080  ""  1 1 7 <> <> <> 0 0 0 1901 1901 1 2 1 81.58 0 4076 <> 1878 1928 263 1878 0 <> <>
  1902 2 -1.501603 -6.190688 25.881608 263 Y "A" 24 -0.11500 -0.11500 "TYR " " CG " "    " 6 0 0 808080  ""  1 1 7 <> <> <> 0 0 0 1902 1902 1 0 1 83.15 0 4077 <> 1879 1929 263 1879 0 <> <>
  1903 2 -1.433607 -5.663949 27.166154 263 Y "A" 24 -0.11500 -0.11500 "TYR " " CD1" "    " 6 0 0 808080  ""  1 1 7 <> <> <> 0 0 0 1903 1903 1 1 1 84.08 0 4078 <> 1880 1930 263 1880 0 <> <>
  1904 2 -2.774514 -6.409502 25.309900 263 Y "A" 24 -0.11500 -0.11500 "TYR " " CD2" "    " 6 0 0 808080  ""  1 1 7 <> <> <> 0 0 0 1904 1904 1 1 1 83.54 0 4079 <> 1881 1931 263 1881 0 <> <>
  1905 2 -2.662296 -5.278643 27.850120 263 Y "A" 24 -0.11500 -0.11500 "TYR " " CE1" "    " 6 0 0 808080  ""  1 1 7 <> <> <> 0 0 0 1905 1905 1 1 1 83.94 0 4080 <> 1882 1932 263 1882 0 <> <>
  1906 2 -3.963231 -6.003229 25.951522 263 Y "A" 24 -0.11500 -0.11500 "TYR " " CE2" "    " 6 0 0 808080  ""  1 1 7 <> <> <> 0 0 0 1906 1906 1 1 1 84.37 0 4081 <> 1883 1933 263 1883 0 <> <>
  1907 2 -3.934531 -5.477057 27.254014 263 Y "A" 24 0.15000 0.15000 "TYR " " CZ " "    " 6 0 0 808080  ""  1 1 7 <> <> <> 0 0 0 1907 1907 1 0 1 84.4 0 4082 <> 1884 1934 263 1884 0 <> <>
  1908 16 -5.054142 -5.065176 27.959962 263 Y "A" 70 -0.58500 -0.58500 "TYR " " OH " "    " 8 0 0 FF2E2E  ""  1 1 7 <> <> <> 0 0 0 1908 1908 1 1 1 84.21 0 4083 <> 1885 1935 263 1885 0 <> <>
  1909 25 -1.200088 -9.132894 23.270410 264 I "A" 38 -0.50000 -0.50000 "ILE " " N  " "    " 7 0 0 2E2EFF  ""  1 1 7 <> <> <> 0 0 0 1909 1909 1 1 1 81.74 0 4093 <> 1886 1936 264 1886 0 <> <>
  1910 3 -2.142090 -9.980837 22.445737 264 I "A" 24 0.14000 0.14000 "ILE " " CA " "    " 6 0 0 808080  ""  1 1 -1115 99FF00  <> <> 0 0 0 1910 1910 1 1 1 82.83 0 4094 <> 1887 1937 264 1887 0 <> <>
  1911 2 -2.034115 -11.498931 22.801341 264 I "A" 24 0.50000 0.50000 "ILE " " C  " "    " 6 0 0 808080  ""  1 1 7 <> <> <> 0 0 0 1911 1911 1 0 1 83.67 0 4095 <> 1888 1938 264 1888 0 <> <>
  1912 15 -3.081367 -12.151138 22.767110 264 I "A" 70 -0.50000 -0.50000 "ILE " " O  " "    " 8 0 0 FF2E2E  ""  1 1 7 <> <> <> 0 0 0 1912 1912 1 0 1 84.09 0 4096 <> 1889 1939 264 1889 0 <> <>
  1913 3 -2.066151 -9.801267 20.882461 264 I "A" 24 -0.06000 -0.06000 "ILE " " CB " "    " 6 0 0 808080  ""  1 1 7 <> <> <> 0 0 0 1913 1913 1 1 1 83.27 0 4097 <> 1890 1940 264 1890 0 <> <>
  1914 3 -3.452819 -9.215322 20.400630 264 I "A" 24 -0.12000 -0.12000 "ILE " " CG1" "    " 6 0 0 808080  ""  1 1 7 <> <> <> 0 0 0 1914 1914 1 2 1 83.13 0 4098 <> 1891 1941 264 1891 0 <> <>
  1915 3 -1.511354 -10.981992 20.041307 264 I "A" 24 -0.18000 -0.18000 "ILE " " CG2" "    " 6 0 0 808080  ""  1 1 7 <> <> <> 0 0 0 1915 1915 1 3 1 82.64 0 4099 <> 1892 1942 264 1892 0 <> <>
  1916 3 -3.391690 -8.606027 19.016548 264 I "A" 24 -0.18000 -0.18000 "ILE " " CD1" "    " 6 0 0 808080  ""  1 1 7 <> <> <> 0 0 0 1916 1916 1 3 1 83.46 0 4100 <> 1893 1943 264 1893 0 <> <>
  1917 25 -0.876982 -12.074351 23.218364 265 C "A" 38 -0.50000 -0.50000 "CYS " " N  " "    " 7 0 0 2E2EFF  ""  1 1 7 <> <> <> 0 0 0 1917 1917 1 1 1 85.48 0 4112 <> 1894 1944 265 1894 0 <> <>
  1918 3 -0.738535 -13.500069 23.578748 265 C "A" 24 0.14000 0.14000 "CYS " " CA " "    " 6 0 0 808080  ""  1 1 -1115 99FF00  <> <> 0 0 0 1918 1918 1 1 1 87.67 0 4113 <> 1895 1945 265 1895 0 <> <>
  1919 2 -0.995924 -13.862610 25.077161 265 C "A" 24 0.50000 0.50000 "CYS " " C  " "    " 6 0 0 808080  ""  1 1 7 <> <> <> 0 0 0 1919 1919 1 0 1 88.82 0 4114 <> 1896 1946 265 1896 0 <> <>
  1920 15 -1.633346 -14.897998 25.387473 265 C "A" 70 -0.50000 -0.50000 "CYS " " O  " "    " 8 0 0 FF2E2E  ""  1 1 7 <> <> <> 0 0 0 1920 1920 1 0 1 89.04 0 4115 <> 1897 1947 265 1897 0 <> <>
  1921 3 0.667792 -14.041965 23.119554 265 C "A" 24 0.09750 0.09750 "CYS " " CB " "    " 6 0 0 808080  ""  1 1 7 <> <> <> 0 0 0 1921 1921 1 2 1 87.17 0 4116 <> 1898 1948 265 1898 0 <> <>
  1922 49 0.888326 -14.275721 21.339849 265 C "A" 143 -0.21750 -0.21750 "CYS " " SG " "    " 16 0 0 FFFF6B  ""  1 1 7 <> <> <> 0 0 0 1922 1922 1 0 1 88.08 0 4117 <> 1899 1949 265 1899 0 <> <>
  1923 25 -0.632359 -12.927309 25.948152 266 E "A" 38 -0.50000 -0.50000 "GLU " " N  " "    " 7 0 0 2E2EFF  ""  1 1 7 <> <> <> 0 0 0 1923 1923 1 1 1 89.98 0 4122 <> 1900 1950 266 1900 0 <> <>
  1924 3 -1.058519 -13.069159 27.334115 266 E "A" 24 0.14000 0.14000 "GLU " " CA " "    " 6 0 0 808080  ""  1 1 -1115 99FF00  <> <> 0 0 0 1924 1924 1 1 1 90.97 0 4123 <> 1901 1951 266 1901 0 <> <>
  1925 2 -2.554747 -12.823231 27.631667 266 E "A" 24 0.50000 0.50000 "GLU " " C  " "    " 6 0 0 808080  ""  1 1 7 <> <> <> 0 0 0 1925 1925 1 0 1 90.52 0 4124 <> 1902 1952 266 1902 0 <> <>
  1926 15 -3.088223 -13.542295 28.419364 266 E "A" 70 -0.50000 -0.50000 "GLU " " O  " "    " 8 0 0 FF2E2E  ""  1 1 7 <> <> <> 0 0 0 1926 1926 1 0 1 91.17 0 4125 <> 1903 1953 266 1903 0 <> <>
  1927 3 -0.234601 -12.181958 28.157596 266 E "A" 24 -0.12000 -0.12000 "GLU " " CB " "    " 6 0 0 808080  ""  1 1 7 <> <> <> 0 0 0 1927 1927 1 2 1 92.62 0 4126 <> 1904 1954 266 1904 0 <> <>
  1928 3 1.270181 -12.486559 28.148677 266 E "A" 24 -0.22000 -0.22000 "GLU " " CG " "    " 6 0 0 808080  ""  1 1 7 <> <> <> 0 0 0 1928 1928 1 2 1 96.69 0 4127 <> 1905 1955 266 1905 0 <> <>
  1929 2 2.215283 -11.624951 28.970500 266 E "A" 24 0.70000 0.70000 "GLU " " CD " "    " 6 0 0 808080  ""  1 1 7 <> <> <> 0 0 0 1929 1929 1 0 1 99.65 0 4128 <> 1906 1956 266 1906 0 <> <>
  1930 15 1.848339 -10.522901 29.363387 266 E "A" 70 -0.80000 -0.80000 "GLU " " OE1" "    " 8 0 0 FF2E2E  ""  1 1 7 <> <> <> 0 0 0 1930 1930 1 0 1 100.09 0 4129 <> 1907 1957 266 1907 0 <> <>
  1931 18 3.328263 -12.147770 29.274503 266 E "A" 70 -0.80000 -0.80000 "GLU " " OE2" "    " 8 -1 0 FF2E2E  ""  1 1 7 <> <> <> 0 0 0 1931 1931 1 0 1 102.2 0 4130 <> 1908 1958 266 1908 0 <> <>
  1932 25 -3.236163 -11.900648 26.934228 267 N "A" 38 -0.50000 -0.50000 "ASN " " N  " "    " 7 0 0 2E2EFF  ""  0 1 7 <> <> <> 0 0 0 1932 1932 1 1 1 89.34 0 4137 <> 1909 1959 267 1909 0 <> <>
  1933 3 -4.677902 -11.599739 27.139810 267 N "A" 24 0.14000 0.14000 "ASN " " CA " "    " 6 0 0 808080  ""  0 1 -1115 99FF00  <> <> 0 0 0 1933 1933 1 1 1 88.31 0 4138 <> 1910 1960 267 1910 0 <> <>
  1934 2 -5.456670 -12.431666 26.197460 267 N "A" 24 0.50000 0.50000 "ASN " " C  " "    " 6 0 0 808080  ""  0 1 7 <> <> <> 0 0 0 1934 1934 1 0 1 87.6 0 4139 <> 1911 1961 267 1911 0 <> <>
  1935 15 -6.650622 -12.008204 25.969291 267 N "A" 70 -0.50000 -0.50000 "ASN " " O  " "    " 8 0 0 FF2E2E  ""  0 1 7 <> <> <> 0 0 0 1935 1935 1 0 1 86.17 0 4140 <> 1912 1962 267 1912 0 <> <>
  1936 3 -4.886753 -10.072541 27.072831 267 N "A" 24 -0.12000 -0.12000 "ASN " " CB " "    " 6 0 0 808080  ""  0 1 7 <> <> <> 0 0 0 1936 1936 1 2 1 88.89 0 4141 <> 1913 1963 267 1913 0 <> <>
  1937 2 -4.287331 -9.229575 28.187665 267 N "A" 24 0.50000 0.50000 "ASN " " CG " "    " 6 0 0 808080  ""  0 1 7 <> <> <> 0 0 0 1937 1937 1 0 1 91.44 0 4142 <> 1914 1964 267 1914 0 "No Flip"  <>
  1938 15 -3.432030 -9.705554 28.923148 267 N "A" 70 -0.50000 -0.50000 "ASN " " OD1" "    " 8 0 0 FF2E2E  ""  0 1 7 <> <> <> 0 0 0 1938 1938 1 0 1 92.54 0 4143 <> 1915 1965 267 1915 0 <> <>
  1939 25 -4.849216 -8.121416 28.589811 267 N "A" 38 -0.76000 -0.76000 "ASN " " ND2" "    " 7 0 0 2E2EFF  ""  0 1 7 <> <> <> 0 0 0 1939 1939 1 2 1 92.11 0 4144 <> 1916 1966 267 1916 0 <> <>
  1940 25 -4.886328 -13.536567 25.621620 268 Q "A" 38 -0.50000 -0.50000 "GLN " " N  " "    " 7 0 0 2E2EFF  ""  1 1 7 <> <> <> 0 0 0 1940 1940 1 1 1 88.48 0 4151 <> 1917 1967 268 1917 0 <> <>
  1941 3 -5.498559 -14.261933 24.562513 268 Q "A" 24 0.14000 0.14000 "GLN " " CA " "    " 6 0 0 808080  ""  1 1 -1115 99FF00  <> <> 0 0 0 1941 1941 1 1 1 90.3 0 4152 <> 1918 1968 268 1918 0 <> <>
  1942 2 -6.963244 -14.693094 24.827653 268 Q "A" 24 0.50000 0.50000 "GLN " " C  " "    " 6 0 0 808080  ""  1 1 7 <> <> <> 0 0 0 1942 1942 1 0 1 91.07 0 4153 <> 1919 1969 268 1919 0 <> <>
  1943 15 -7.883443 -14.416089 24.022100 268 Q "A" 70 -0.50000 -0.50000 "GLN " " O  " "    " 8 0 0 FF2E2E  ""  1 1 7 <> <> <> 0 0 0 1943 1943 1 0 1 91.27 0 4154 <> 1920 1970 268 1920 0 <> <>
  1944 3 -4.563263 -15.383677 24.037219 268 Q "A" 24 -0.12000 -0.12000 "GLN " " CB " "    " 6 0 0 808080  ""  1 1 7 <> <> <> 0 0 0 1944 1944 1 2 1 91.5 0 4155 <> 1921 1971 268 1921 0 <> <>
  1945 3 -5.081716 -16.362949 23.029531 268 Q "A" 24 -0.12000 -0.12000 "GLN " " CG " "    " 6 0 0 808080  ""  1 1 7 <> <> <> 0 0 0 1945 1945 1 2 1 93.35 0 4156 <> 1922 1972 268 1922 0 <> <>
  1946 2 -4.195995 -17.567554 23.160777 268 Q "A" 24 0.50000 0.50000 "GLN " " CD " "    " 6 0 0 808080  ""  1 1 7 <> <> <> 0 0 0 1946 1946 1 0 1 93.82 0 4157 <> 1923 1973 268 1923 0 "No Flip"  <>
  1947 15 -4.425103 -18.442409 23.959174 268 Q "A" 70 -0.50000 -0.50000 "GLN " " OE1" "    " 8 0 0 FF2E2E  ""  1 1 7 <> <> <> 0 0 0 1947 1947 1 0 1 94.49 0 4158 <> 1924 1974 268 1924 0 <> <>
  1948 25 -3.038543 -17.547073 22.512552 268 Q "A" 38 -0.76000 -0.76000 "GLN " " NE2" "    " 7 0 0 2E2EFF  ""  1 1 7 <> <> <> 0 0 0 1948 1948 1 2 1 93.49 0 4159 <> 1925 1975 268 1925 0 <> <>
  1949 25 -7.055531 -15.335056 25.969907 269 D "A" 38 -0.50000 -0.50000 "ASP " " N  " "    " 7 0 0 2E2EFF  ""  1 1 7 <> <> <> 0 0 0 1949 1949 1 1 1 92.5 0 4168 <> 1926 1976 269 1926 0 <> <>
  1950 3 -8.320024 -15.805324 26.585035 269 D "A" 24 0.14000 0.14000 "ASP " " CA " "    " 6 0 0 808080  ""  1 1 -1115 99FF00  <> <> 0 0 0 1950 1950 1 1 1 92.61 0 4169 <> 1927 1977 269 1927 0 <> <>
  1951 2 -9.480774 -14.843976 26.704936 269 D "A" 24 0.50000 0.50000 "ASP " " C  " "    " 6 0 0 808080  ""  1 1 7 <> <> <> 0 0 0 1951 1951 1 0 1 91.89 0 4170 <> 1928 1978 269 1928 0 <> <>
  1952 15 -10.639996 -15.272651 26.738139 269 D "A" 70 -0.50000 -0.50000 "ASP " " O  " "    " 8 0 0 FF2E2E  ""  1 1 7 <> <> <> 0 0 0 1952 1952 1 0 1 91.61 0 4171 <> 1929 1979 269 1929 0 <> <>
  1953 3 -7.986723 -16.410980 28.003536 269 D "A" 24 -0.22000 -0.22000 "ASP " " CB " "    " 6 0 0 808080  ""  1 1 7 <> <> <> 0 0 0 1953 1953 1 2 1 94.18 0 4172 <> 1930 1980 269 1930 0 <> <>
  1954 2 -6.546084 -16.962566 28.267190 269 D "A" 24 0.70000 0.70000 "ASP " " CG " "    " 6 0 0 808080  ""  1 1 7 <> <> <> 0 0 0 1954 1954 1 0 1 96.09 0 4173 <> 1931 1981 269 1931 0 <> <>
  1955 15 -6.354978 -18.200426 28.024476 269 D "A" 70 -0.80000 -0.80000 "ASP " " OD1" "    " 8 0 0 FF2E2E  ""  1 1 7 <> <> <> 0 0 0 1955 1955 1 0 1 96.76 0 4174 <> 1932 1982 269 1932 0 <> <>
  1956 18 -5.687958 -16.227094 28.825933 269 D "A" 70 -0.80000 -0.80000 "ASP " " OD2" "    " 8 -1 0 FF2E2E  ""  1 1 7 <> <> <> 0 0 0 1956 1956 1 0 1 96.94 0 4175 <> 1933 1983 269 1933 0 <> <>
  1957 25 -9.176627 -13.554870 26.657577 270 S "A" 38 -0.50000 -0.50000 "SER " " N  " "    " 7 0 0 2E2EFF  ""  1 1 7 <> <> <> 0 0 0 1957 1957 1 1 1 91.19 0 4180 <> 1934 1984 270 1934 0 <> <>
  1958 3 -10.100755 -12.416461 26.601940 270 S "A" 24 0.14000 0.14000 "SER " " CA " "    " 6 0 0 808080  ""  1 1 -1115 99FF00  <> <> 0 0 0 1958 1958 1 1 1 90.95 0 4181 <> 1935 1985 270 1935 0 <> <>
  1959 2 -10.297785 -11.718637 25.267957 270 S "A" 24 0.50000 0.50000 "SER " " C  " "    " 6 0 0 808080  ""  1 1 7 <> <> <> 0 0 0 1959 1959 1 0 1 90.92 0 4182 <> 1936 1986 270 1936 0 <> <>
  1960 15 -11.149124 -10.837245 25.202895 270 S "A" 70 -0.50000 -0.50000 "SER " " O  " "    " 8 0 0 FF2E2E  ""  1 1 7 <> <> <> 0 0 0 1960 1960 1 0 1 91.78 0 4183 <> 1937 1987 270 1937 0 <> <>
  1961 3 -9.540014 -11.410369 27.667192 270 S "A" 24 0.14500 0.14500 "SER " " CB " "    " 6 0 0 808080  ""  1 1 7 <> <> <> 0 0 0 1961 1961 1 2 1 90.52 0 4184 <> 1938 1988 270 1938 0 <> <>
  1962 16 -9.577945 -11.892064 29.019006 270 S "A" 70 -0.68300 -0.68300 "SER " " OG " "    " 8 0 0 FF2E2E  ""  1 1 7 <> <> <> 0 0 0 1962 1962 1 1 1 91.86 0 4185 <> 1939 1989 270 1939 0 <> <>
  1963 25 -9.421303 -12.050536 24.323139 271 I "A" 38 -0.50000 -0.50000 "ILE " " N  " "    " 7 0 0 2E2EFF  ""  1 1 7 <> <> <> 0 0 0 1963 1963 1 1 1 89.78 0 4191 <> 1940 1990 271 1940 0 <> <>
  1964 3 -9.358941 -11.459902 22.955104 271 I "A" 24 0.14000 0.14000 "ILE " " CA " "    " 6 0 0 808080  ""  1 1 -1116 66FF00  <> <> 0 0 0 1964 1964 1 1 1 87.88 0 4192 <> 1941 1991 271 1941 0 <> <>
  1965 2 -10.077123 -12.306077 21.862024 271 I "A" 24 0.50000 0.50000 "ILE " " C  " "    " 6 0 0 808080  ""  1 1 7 <> <> <> 0 0 0 1965 1965 1 0 1 87.98 0 4193 <> 1942 1992 271 1942 0 <> <>
  1966 15 -10.931721 -11.819706 21.138072 271 I "A" 70 -0.50000 -0.50000 "ILE " " O  " "    " 8 0 0 FF2E2E  ""  1 1 7 <> <> <> 0 0 0 1966 1966 1 0 1 88.32 0 4194 <> 1943 1993 271 1943 0 <> <>
  1967 3 -7.927878 -11.090586 22.570850 271 I "A" 24 -0.06000 -0.06000 "ILE " " CB " "    " 6 0 0 808080  ""  1 1 7 <> <> <> 0 0 0 1967 1967 1 1 1 86.68 0 4195 <> 1944 1994 271 1944 0 <> <>
  1968 3 -7.457899 -9.914027 23.472108 271 I "A" 24 -0.12000 -0.12000 "ILE " " CG1" "    " 6 0 0 808080  ""  1 1 7 <> <> <> 0 0 0 1968 1968 1 2 1 84.91 0 4196 <> 1945 1995 271 1945 0 <> <>
  1969 3 -7.809593 -10.746882 21.122497 271 I "A" 24 -0.18000 -0.18000 "ILE " " CG2" "    " 6 0 0 808080  ""  1 1 7 <> <> <> 0 0 0 1969 1969 1 3 1 86.64 0 4197 <> 1946 1996 271 1946 0 <> <>
  1970 3 -5.964299 -9.683916 23.587913 271 I "A" 24 -0.18000 -0.18000 "ILE " " CD1" "    " 6 0 0 808080  ""  1 1 7 <> <> <> 0 0 0 1970 1970 1 3 1 84.36 0 4198 <> 1947 1997 271 1947 0 <> <>
  1971 25 -9.698698 -13.531495 21.703187 272 S "A" 38 -0.50000 -0.50000 "SER " " N  " "    " 7 0 0 2E2EFF  ""  0 1 7 <> <> <> 0 0 0 1971 1971 1 1 1 87.54 0 4210 <> 1948 1998 272 1948 0 <> <>
  1972 3 -9.886820 -14.534235 20.661579 272 S "A" 24 0.14000 0.14000 "SER " " CA " "    " 6 0 0 808080  ""  0 1 -1116 66FF00  <> <> 0 0 0 1972 1972 1 1 1 87.4 0 4211 <> 1949 1999 272 1949 0 <> <>
  1973 2 -8.894654 -15.679078 20.806611 272 S "A" 24 0.50000 0.50000 "SER " " C  " "    " 6 0 0 808080  ""  0 1 7 <> <> <> 0 0 0 1973 1973 1 0 1 87.65 0 4212 <> 1950 2000 272 1950 0 <> <>
  1974 15 -7.709286 -15.457578 21.095235 272 S "A" 70 -0.50000 -0.50000 "SER " " O  " "    " 8 0 0 FF2E2E  ""  0 1 7 <> <> <> 0 0 0 1974 1974 1 0 1 88.26 0 4213 <> 1951 2001 272 1951 0 <> <>
  1975 3 -9.836806 -13.899676 19.247670 272 S "A" 24 0.14500 0.14500 "SER " " CB " "    " 6 0 0 808080  ""  0 1 7 <> <> <> 0 0 0 1975 1975 1 2 1 87.37 0 4214 <> 1952 2002 272 1952 0 <> <>
  1976 16 -9.931108 -14.930019 18.230323 272 S "A" 70 -0.68300 -0.68300 "SER " " OG " "    " 8 0 0 FF2E2E  ""  0 1 7 <> <> <> 0 0 0 1976 1976 1 1 1 85.65 0 4215 <> 1953 2003 272 1953 0 <> <>
  1977 25 -9.401249 -16.902586 20.641403 273 S "A" 38 -0.50000 -0.50000 "SER " " N  " "    " 7 0 0 2E2EFF  ""  0 1 7 <> <> <> 0 0 0 1977 1977 1 1 1 87.6 0 4221 <> 1954 2004 273 1954 0 <> <>
  1978 3 -8.662376 -18.151762 20.491544 273 S "A" 24 0.14000 0.14000 "SER " " CA " "    " 6 0 0 808080  ""  0 1 -1116 66FF00  <> <> 0 0 0 1978 1978 1 1 1 87.7 0 4222 <> 1955 2005 273 1955 0 <> <>
  1979 2 -7.888925 -18.346805 19.163389 273 S "A" 24 0.50000 0.50000 "SER " " C  " "    " 6 0 0 808080  ""  0 1 7 <> <> <> 0 0 0 1979 1979 1 0 1 88.97 0 4223 <> 1956 2006 273 1956 0 <> <>
  1980 15 -7.041151 -19.254183 19.039684 273 S "A" 70 -0.50000 -0.50000 "SER " " O  " "    " 8 0 0 FF2E2E  ""  0 1 7 <> <> <> 0 0 0 1980 1980 1 0 1 89.99 0 4224 <> 1957 2007 273 1957 0 <> <>
  1981 3 -9.698573 -19.348160 20.759788 273 S "A" 24 0.14500 0.14500 "SER " " CB " "    " 6 0 0 808080  ""  0 1 7 <> <> <> 0 0 0 1981 1981 1 2 1 86.96 0 4225 <> 1958 2008 273 1958 0 <> <>
  1982 16 -10.728053 -19.357954 19.775817 273 S "A" 70 -0.68300 -0.68300 "SER " " OG " "    " 8 0 0 FF2E2E  ""  0 1 7 <> <> <> 0 0 0 1982 1982 1 1 1 85.59 0 4226 <> 1959 2009 273 1959 0 <> <>
  1983 25 -8.109819 -17.485794 18.206739 274 K "A" 38 -0.50000 -0.50000 "LYS " " N  " "    " 7 0 0 2E2EFF  ""  0 1 7 <> <> <> 0 0 0 1983 1983 1 1 1 89.31 0 4232 <> 1960 2010 274 1960 0 <> <>
  1984 3 -7.369360 -17.392593 16.860254 274 K "A" 24 0.14000 0.14000 "LYS " " CA " "    " 6 0 0 808080  ""  0 1 -1116 66FF00  <> <> 0 0 0 1984 1984 1 1 1 88.23 0 4233 <> 1961 2011 274 1961 0 <> <>
  1985 2 -5.845800 -17.274875 17.012052 274 K "A" 24 0.50000 0.50000 "LYS " " C  " "    " 6 0 0 808080  ""  0 1 7 <> <> <> 0 0 0 1985 1985 1 0 1 88.35 0 4234 <> 1962 2012 274 1962 0 <> <>
  1986 15 -5.124468 -17.978803 16.280748 274 K "A" 70 -0.50000 -0.50000 "LYS " " O  " "    " 8 0 0 FF2E2E  ""  0 1 7 <> <> <> 0 0 0 1986 1986 1 0 1 88.49 0 4235 <> 1963 2013 274 1963 0 <> <>
  1987 3 -7.957619 -16.238758 16.075799 274 K "A" 24 -0.12000 -0.12000 "LYS " " CB " "    " 6 0 0 808080  ""  0 1 7 <> <> <> 0 0 0 1987 1987 1 2 1 87.27 0 4236 <> 1964 2014 274 1964 0 <> <>
  1988 3 -9.272239 -16.518390 15.384552 274 K "A" 24 -0.12000 -0.12000 "LYS " " CG " "    " 6 0 0 808080  ""  0 1 7 <> <> <> 0 0 0 1988 1988 1 2 1 86.37 0 4237 <> 1965 2015 274 1965 0 <> <>
  1989 3 -9.345451 -17.775253 14.444673 274 K "A" 24 -0.12000 -0.12000 "LYS " " CD " "    " 6 0 0 808080  ""  0 1 7 <> <> <> 0 0 0 1989 1989 1 2 1 85.94 0 4238 <> 1966 2016 274 1966 0 <> <>
  1990 3 -10.578931 -17.631271 13.617581 274 K "A" 24 0.19000 0.19000 "LYS " " CE " "    " 6 0 0 808080  ""  0 1 7 <> <> <> 0 0 0 1990 1990 1 2 1 87.49 0 4239 <> 1967 2017 274 1967 0 <> <>
  1991 32 -10.837943 -18.872015 12.875130 274 K "A" 38 -0.30000 -0.30000 "LYS " " NZ " "    " 7 1 0 2E2EFF  ""  0 1 7 <> <> <> 0 0 0 1991 1991 1 3 1 89 0 4240 <> 1968 2018 274 1968 0 <> <>
  1992 25 -5.396603 -16.434917 17.998187 275 L "A" 38 -0.50000 -0.50000 "LEU " " N  " "    " 7 0 0 2E2EFF  ""  0 1 7 <> <> <> 0 0 0 1992 1992 1 1 1 88.12 0 4254 <> 1969 2019 275 1969 0 <> <>
  1993 3 -4.056590 -16.001032 18.332433 275 L "A" 24 0.14000 0.14000 "LEU " " CA " "    " 6 0 0 808080  ""  0 1 -1116 66FF00  <> <> 0 0 0 1993 1993 1 1 1 89.23 0 4255 <> 1970 2020 275 1970 0 <> <>
  1994 2 -3.116356 -17.127640 18.818443 275 L "A" 24 0.50000 0.50000 "LEU " " C  " "    " 6 0 0 808080  ""  0 1 7 <> <> <> 0 0 0 1994 1994 1 0 1 90.83 0 4256 <> 1971 2021 275 1971 0 <> <>
  1995 15 -1.871453 -16.979076 18.709701 275 L "A" 70 -0.50000 -0.50000 "LEU " " O  " "    " 8 0 0 FF2E2E  ""  0 1 7 <> <> <> 0 0 0 1995 1995 1 0 1 92.49 0 4257 <> 1972 2022 275 1972 0 <> <>
  1996 3 -4.121237 -14.813720 19.303029 275 L "A" 24 -0.12000 -0.12000 "LEU " " CB " "    " 6 0 0 808080  ""  0 1 7 <> <> <> 0 0 0 1996 1996 1 2 1 88.38 0 4258 <> 1973 2023 275 1973 0 <> <>
  1997 3 -4.801281 -13.594805 18.617755 275 L "A" 24 -0.06000 -0.06000 "LEU " " CG " "    " 6 0 0 808080  ""  0 1 7 <> <> <> 0 0 0 1997 1997 1 1 1 87.54 0 4259 <> 1974 2024 275 1974 0 <> <>
  1998 3 -5.183834 -12.599588 19.713786 275 L "A" 24 -0.18000 -0.18000 "LEU " " CD1" "    " 6 0 0 808080  ""  0 1 7 <> <> <> 0 0 0 1998 1998 1 3 1 86.55 0 4260 <> 1975 2025 275 1975 0 <> <>
  1999 3 -3.895490 -12.909744 17.553434 275 L "A" 24 -0.18000 -0.18000 "LEU " " CD2" "    " 6 0 0 808080  ""  0 1 7 <> <> <> 0 0 0 1999 1999 1 3 1 88.17 0 4261 <> 1976 2026 275 1976 0 <> <>
  2000 25 -3.690279 -18.273556 19.127384 276 K "A" 38 -0.50000 -0.50000 "LYS " " N  " "    " 7 0 0 2E2EFF  ""  1 1 7 <> <> <> 0 0 0 2000 2000 1 1 1 91 0 4273 1 1977 2027 276 1977 0 <> <>
  2001 3 -3.073094 -19.562013 19.322881 276 K "A" 24 0.14000 0.14000 "LYS " " CA " "    " 6 0 0 808080  ""  1 1 -1116 66FF00  <> <> 0 0 0 2001 2001 1 1 1 90.2 0 4274 1 1978 2028 276 1978 0 <> 1
  2002 2 -2.291683 -20.111233 18.124673 276 K "A" 24 0.50000 0.50000 "LYS " " C  " "    " 6 0 0 808080  ""  1 1 7 <> <> <> 0 0 0 2002 2002 1 0 1 89.52 0 4275 1 1979 2029 276 1979 0 <> <>
  2003 15 -1.289488 -20.799343 18.282649 276 K "A" 70 -0.50000 -0.50000 "LYS " " O  " "    " 8 0 0 FF2E2E  ""  1 1 7 <> <> <> 0 0 0 2003 2003 1 0 1 89.29 0 4276 1 1980 2030 276 1980 0 <> <>
  2004 25 -2.683857 -19.774786 16.883464 277 E "A" 38 -0.50000 -0.50000 "GLU " " N  " "    " 7 0 0 2E2EFF  ""  1 1 7 <> <> <> 0 0 0 2004 2004 1 1 1 89.07 0 4295 1 1981 2032 277 1981 0 <> <>
  2005 3 -1.882007 -19.919956 15.692191 277 E "A" 24 0.14000 0.14000 "GLU " " CA " "    " 6 0 0 808080  ""  1 1 -1116 66FF00  <> <> 0 0 0 2005 2005 1 1 1 88.85 0 4296 1 1982 2033 277 1982 0 <> 1
  2006 2 -0.595786 -19.098606 15.742793 277 E "A" 24 0.50000 0.50000 "GLU " " C  " "    " 6 0 0 808080  ""  1 1 7 <> <> <> 0 0 0 2006 2006 1 0 1 88.59 0 4297 1 1983 2034 277 1983 0 <> <>
  2007 15 0.287517 -19.522684 15.074623 277 E "A" 70 -0.50000 -0.50000 "GLU " " O  " "    " 8 0 0 FF2E2E  ""  1 1 7 <> <> <> 0 0 0 2007 2007 1 0 1 89.18 0 4298 1 1984 2035 277 1984 0 <> <>
  2008 25 -0.536345 -17.976284 16.438539 278 C "A" 38 -0.50000 -0.50000 "CYS " " N  " "    " 7 0 0 2E2EFF  ""  1 1 7 <> <> <> 0 0 0 2008 2008 1 1 1 88.05 0 4310 <> 1985 2037 278 1985 0 <> <>
  2009 3 0.573926 -16.955786 16.313522 278 C "A" 24 0.14000 0.14000 "CYS " " CA " "    " 6 0 0 808080  ""  1 1 -1116 66FF00  <> <> 0 0 0 2009 2009 1 1 1 87.88 0 4311 <> 1986 2038 278 1986 0 <> <>
  2010 2 1.497351 -17.033466 17.504108 278 C "A" 24 0.50000 0.50000 "CYS " " C  " "    " 6 0 0 808080  ""  1 1 7 <> <> <> 0 0 0 2010 2010 1 0 1 88.3 0 4312 <> 1987 2039 278 1987 0 <> <>
  2011 15 2.729928 -16.883524 17.313941 278 C "A" 70 -0.50000 -0.50000 "CYS " " O  " "    " 8 0 0 FF2E2E  ""  1 1 7 <> <> <> 0 0 0 2011 2011 1 0 1 88.35 0 4313 <> 1988 2040 278 1988 0 <> <>
  2012 3 0.088662 -15.512940 16.149211 278 C "A" 24 0.09750 0.09750 "CYS " " CB " "    " 6 0 0 808080  ""  1 1 7 <> <> <> 0 0 0 2012 2012 1 2 1 87.06 0 4314 <> 1989 2041 278 1989 0 <> <>
  2013 49 -1.050110 -15.018692 14.813050 278 C "A" 143 -0.21750 -0.21750 "CYS " " SG " "    " 16 0 0 FFFF6B  ""  1 1 7 <> <> <> 0 0 0 2013 2013 1 0 1 87.39 0 4315 <> 1990 2042 278 1990 0 <> <>
  2014 25 0.958869 -17.335972 18.714889 279 C "A" 38 -0.50000 -0.50000 "CYS " " N  " "    " 7 0 0 2E2EFF  ""  1 1 7 <> <> <> 0 0 0 2014 2014 1 1 1 88.44 0 4320 <> 1991 2043 279 1991 0 <> <>
  2015 3 1.781730 -17.222359 19.934734 279 C "A" 24 0.14000 0.14000 "CYS " " CA " "    " 6 0 0 808080  ""  1 1 -1116 66FF00  <> <> 0 0 0 2015 2015 1 1 1 88.85 0 4321 <> 1992 2044 279 1992 0 <> <>
  2016 2 2.889522 -18.241653 20.107448 279 C "A" 24 0.50000 0.50000 "CYS " " C  " "    " 6 0 0 808080  ""  1 1 7 <> <> <> 0 0 0 2016 2016 1 0 1 89.03 0 4322 <> 1993 2045 279 1993 0 <> <>
  2017 15 3.861997 -18.022470 20.812980 279 C "A" 70 -0.50000 -0.50000 "CYS " " O  " "    " 8 0 0 FF2E2E  ""  1 1 7 <> <> <> 0 0 0 2017 2017 1 0 1 89.85 0 4323 <> 1994 2046 279 1994 0 <> <>
  2018 3 0.931432 -17.148727 21.218374 279 C "A" 24 0.09750 0.09750 "CYS " " CB " "    " 6 0 0 808080  ""  1 1 7 <> <> <> 0 0 0 2018 2018 1 2 1 88.66 0 4324 <> 1995 2047 279 1995 0 <> <>
  2019 49 -0.282256 -15.802168 21.050079 279 C "A" 143 -0.21750 -0.21750 "CYS " " SG " "    " 16 0 0 FFFF6B  ""  1 1 7 <> <> <> 0 0 0 2019 2019 1 0 1 87.46 0 4325 <> 1996 2048 279 1996 0 <> <>
  2020 25 2.705679 -19.443901 19.531408 280 E "A" 38 -0.50000 -0.50000 "GLU " " N  " "    " 7 0 0 2E2EFF  ""  0 1 7 <> <> <> 0 0 0 2020 2020 1 1 1 88.23 0 4330 1 1997 2049 280 1997 0 <> <>
  2021 3 3.693511 -20.533237 19.543878 280 E "A" 24 0.14000 0.14000 "GLU " " CA " "    " 6 0 0 808080  ""  0 1 -1116 66FF00  <> <> 0 0 0 2021 2021 1 1 1 88.32 0 4331 1 1998 2050 280 1998 0 <> 1
  2022 2 4.921993 -20.340431 18.660310 280 E "A" 24 0.50000 0.50000 "GLU " " C  " "    " 6 0 0 808080  ""  0 1 7 <> <> <> 0 0 0 2022 2022 1 0 1 88.56 0 4332 1 1999 2051 280 1999 0 <> <>
  2023 15 5.961293 -20.978905 18.861974 280 E "A" 70 -0.50000 -0.50000 "GLU " " O  " "    " 8 0 0 FF2E2E  ""  0 1 7 <> <> <> 0 0 0 2023 2023 1 0 1 90.47 0 4333 1 2000 2052 280 2000 0 <> <>
  2024 25 4.776338 -19.543218 17.587602 281 K "A" 38 -0.50000 -0.50000 "LYS " " N  " "    " 7 0 0 2E2EFF  ""  0 1 7 <> <> <> 0 0 0 2024 2024 1 1 1 87.15 0 4345 1 2001 2054 281 2001 0 <> <>
  2025 3 5.889864 -19.183302 16.636812 281 K "A" 24 0.14000 0.14000 "LYS " " CA " "    " 6 0 0 808080  ""  0 1 -1116 66FF00  <> <> 0 0 0 2025 2025 1 1 1 84.25 0 4346 1 2002 2055 281 2002 0 <> 1
  2026 2 6.894905 -18.179939 17.279434 281 K "A" 24 0.50000 0.50000 "LYS " " C  " "    " 6 0 0 808080  ""  0 1 7 <> <> <> 0 0 0 2026 2026 1 0 1 82.61 0 4347 1 2003 2056 281 2003 0 <> <>
  2027 15 6.542598 -17.543766 18.221423 281 K "A" 70 -0.50000 -0.50000 "LYS " " O  " "    " 8 0 0 FF2E2E  ""  0 1 7 <> <> <> 0 0 0 2027 2027 1 0 1 82.79 0 4348 1 2004 2057 281 2004 0 <> <>
  2028 25 8.184361 -18.202921 16.803590 282 P "A" 38 -0.14000 -0.14000 "PRO " " N  " "    " 7 0 0 2E2EFF  ""  0 1 7 <> <> <> 0 0 0 2028 2028 1 0 1 80.92 0 4367 <> 2005 2059 282 2005 0 <> <>
  2029 3 9.195866 -17.205946 17.259614 282 P "A" 24 0.01000 0.01000 "PRO " " CA " "    " 6 0 0 808080  ""  0 1 -1116 66FF00  <> <> 0 0 0 2029 2029 1 1 1 80.18 0 4368 <> 2006 2060 282 2006 0 <> <>
  2030 2 8.912581 -15.765300 16.844674 282 P "A" 24 0.50000 0.50000 "PRO " " C  " "    " 6 0 0 808080  ""  0 1 7 <> <> <> 0 0 0 2030 2030 1 0 1 80.4 0 4369 <> 2007 2061 282 2007 0 <> <>
  2031 15 7.957513 -15.446309 16.072856 282 P "A" 70 -0.50000 -0.50000 "PRO " " O  " "    " 8 0 0 FF2E2E  ""  0 1 7 <> <> <> 0 0 0 2031 2031 1 0 1 79.82 0 4370 <> 2008 2062 282 2008 0 <> <>
  2032 3 10.538436 -17.649877 16.615621 282 P "A" 24 -0.12000 -0.12000 "PRO " " CB " "    " 6 0 0 808080  ""  0 1 7 <> <> <> 0 0 0 2032 2032 1 2 1 79.85 0 4371 <> 2009 2063 282 2009 0 <> <>
  2033 3 10.222951 -18.915314 15.876412 282 P "A" 24 -0.12000 -0.12000 "PRO " " CG " "    " 6 0 0 808080  ""  0 1 7 <> <> <> 0 0 0 2033 2033 1 2 1 79.58 0 4372 <> 2010 2064 282 2010 0 <> <>
  2034 3 8.732516 -18.859634 15.616073 282 P "A" 24 -0.05000 -0.05000 "PRO " " CD " "    " 6 0 0 808080  ""  0 1 7 <> <> <> 0 0 0 2034 2034 1 2 1 79.49 0 4373 <> 2011 2065 282 2011 0 <> <>
  2035 25 9.595794 -14.797479 17.433050 283 L "A" 38 -0.50000 -0.50000 "LEU " " N  " "    " 7 0 0 2E2EFF  ""  0 1 7 <> <> <> 0 0 0 2035 2035 1 1 1 80.08 0 4381 <> 2012 2066 283 2012 0 <> <>
  2036 3 9.283343 -13.330328 17.562148 283 L "A" 24 0.14000 0.14000 "LEU " " CA " "    " 6 0 0 808080  ""  0 1 -1116 66FF00  <> <> 0 0 0 2036 2036 1 1 1 80.46 0 4382 <> 2013 2067 283 2013 0 <> <>
  2037 2 8.703666 -12.608962 16.328044 283 L "A" 24 0.50000 0.50000 "LEU " " C  " "    " 6 0 0 808080  ""  0 1 7 <> <> <> 0 0 0 2037 2037 1 0 1 81.62 0 4383 <> 2014 2068 283 2014 0 <> <>
  2038 15 7.676159 -11.871095 16.284000 283 L "A" 70 -0.50000 -0.50000 "LEU " " O  " "    " 8 0 0 FF2E2E  ""  0 1 7 <> <> <> 0 0 0 2038 2038 1 0 1 81.24 0 4384 <> 2015 2069 283 2015 0 <> <>
  2039 3 10.519010 -12.518838 18.096900 283 L "A" 24 -0.12000 -0.12000 "LEU " " CB " "    " 6 0 0 808080  ""  0 1 7 <> <> <> 0 0 0 2039 2039 1 2 1 79.16 0 4385 <> 2016 2070 283 2016 0 <> <>
  2040 3 10.152981 -11.051568 18.388597 283 L "A" 24 -0.06000 -0.06000 "LEU " " CG " "    " 6 0 0 808080  ""  0 1 7 <> <> <> 0 0 0 2040 2040 1 1 1 80.25 0 4386 <> 2017 2071 283 2017 0 <> <>
  2041 3 9.427476 -10.798496 19.740440 283 L "A" 24 -0.18000 -0.18000 "LEU " " CD1" "    " 6 0 0 808080  ""  0 1 7 <> <> <> 0 0 0 2041 2041 1 3 1 80.06 0 4387 <> 2018 2072 283 2018 0 <> <>
  2042 3 11.503399 -10.277831 18.563297 283 L "A" 24 -0.18000 -0.18000 "LEU " " CD2" "    " 6 0 0 808080  ""  0 1 7 <> <> <> 0 0 0 2042 2042 1 3 1 79.45 0 4388 <> 2019 2073 283 2019 0 <> <>
  2043 25 9.386604 -12.860651 15.158685 284 L "A" 38 -0.50000 -0.50000 "LEU " " N  " "    " 7 0 0 2E2EFF  ""  1 1 7 <> <> <> 0 0 0 2043 2043 1 1 1 81.14 0 4400 <> 2020 2074 284 2020 0 <> <>
  2044 3 9.157877 -12.164366 13.912172 284 L "A" 24 0.14000 0.14000 "LEU " " CA " "    " 6 0 0 808080  ""  1 1 -1116 66FF00  <> <> 0 0 0 2044 2044 1 1 1 79.13 0 4401 <> 2021 2075 284 2021 0 <> <>
  2045 2 7.894512 -12.751130 13.222082 284 L "A" 24 0.50000 0.50000 "LEU " " C  " "    " 6 0 0 808080  ""  1 1 7 <> <> <> 0 0 0 2045 2045 1 0 1 78.43 0 4402 <> 2022 2076 284 2022 0 <> <>
  2046 15 7.047921 -12.054271 12.704290 284 L "A" 70 -0.50000 -0.50000 "LEU " " O  " "    " 8 0 0 FF2E2E  ""  1 1 7 <> <> <> 0 0 0 2046 2046 1 0 1 78.21 0 4403 <> 2023 2077 284 2023 0 <> <>
  2047 3 10.358491 -12.205613 12.920384 284 L "A" 24 -0.12000 -0.12000 "LEU " " CB " "    " 6 0 0 808080  ""  1 1 7 <> <> <> 0 0 0 2047 2047 1 2 1 78.27 0 4404 <> 2024 2078 284 2024 0 <> <>
  2048 3 11.609057 -11.373770 13.358085 284 L "A" 24 -0.06000 -0.06000 "LEU " " CG " "    " 6 0 0 808080  ""  1 1 7 <> <> <> 0 0 0 2048 2048 1 1 1 78.1 0 4405 <> 2025 2079 284 2025 0 <> <>
  2049 3 12.947769 -11.867563 12.726377 284 L "A" 24 -0.18000 -0.18000 "LEU " " CD1" "    " 6 0 0 808080  ""  1 1 7 <> <> <> 0 0 0 2049 2049 1 3 1 76.57 0 4406 <> 2026 2080 284 2026 0 <> <>
  2050 3 11.349215 -9.871486 13.142279 284 L "A" 24 -0.18000 -0.18000 "LEU " " CD2" "    " 6 0 0 808080  ""  1 1 7 <> <> <> 0 0 0 2050 2050 1 3 1 76.45 0 4407 <> 2027 2081 284 2027 0 <> <>
  2051 25 7.869209 -14.072771 13.032003 285 E "A" 38 -0.50000 -0.50000 "GLU " " N  " "    " 7 0 0 2E2EFF  ""  1 1 7 <> <> <> 0 0 0 2051 2051 1 1 1 78.08 0 4419 1 2028 2082 285 2028 0 <> <>
  2052 3 6.729203 -14.820348 12.423655 285 E "A" 24 0.14000 0.14000 "GLU " " CA " "    " 6 0 0 808080  ""  1 1 -1116 66FF00  <> <> 0 0 0 2052 2052 1 1 1 78.15 0 4420 1 2029 2083 285 2029 0 <> 1
  2053 2 5.399456 -14.698889 13.343489 285 E "A" 24 0.50000 0.50000 "GLU " " C  " "    " 6 0 0 808080  ""  1 1 7 <> <> <> 0 0 0 2053 2053 1 0 1 78.64 0 4421 1 2030 2084 285 2030 0 <> <>
  2054 15 4.280225 -14.737396 12.844632 285 E "A" 70 -0.50000 -0.50000 "GLU " " O  " "    " 8 0 0 FF2E2E  ""  1 1 7 <> <> <> 0 0 0 2054 2054 1 0 1 77.93 0 4422 1 2031 2085 285 2031 0 <> <>
  2055 25 5.613983 -14.505265 14.689545 286 K "A" 38 -0.50000 -0.50000 "LYS " " N  " "    " 7 0 0 2E2EFF  ""  1 1 7 <> <> <> 0 0 0 2055 2055 1 1 1 78.61 0 4434 1 2032 2087 286 2032 0 <> <>
  2056 3 4.546342 -14.152399 15.660017 286 K "A" 24 0.14000 0.14000 "LYS " " CA " "    " 6 0 0 808080  ""  1 1 -1116 66FF00  <> <> 0 0 0 2056 2056 1 1 1 78.62 0 4435 1 2033 2088 286 2033 0 <> 1
  2057 2 3.905511 -12.784289 15.389677 286 K "A" 24 0.50000 0.50000 "LYS " " C  " "    " 6 0 0 808080  ""  1 1 7 <> <> <> 0 0 0 2057 2057 1 0 1 78.28 0 4436 1 2034 2089 286 2034 0 <> <>
  2058 15 2.699154 -12.714164 15.370859 286 K "A" 70 -0.50000 -0.50000 "LYS " " O  " "    " 8 0 0 FF2E2E  ""  1 1 7 <> <> <> 0 0 0 2058 2058 1 0 1 78.64 0 4437 1 2035 2090 286 2035 0 <> <>
  2059 25 4.755375 -11.781451 15.194532 287 S "A" 38 -0.50000 -0.50000 "SER " " N  " "    " 7 0 0 2E2EFF  ""  1 1 7 <> <> <> 0 0 0 2059 2059 1 1 1 77.84 0 4456 <> 2036 2092 287 2036 0 <> <>
  2060 3 4.386849 -10.398689 14.791279 287 S "A" 24 0.14000 0.14000 "SER " " CA " "    " 6 0 0 808080  ""  1 1 -1116 66FF00  <> <> 0 0 0 2060 2060 1 1 1 77.73 0 4457 <> 2037 2093 287 2037 0 <> <>
  2061 2 3.680139 -10.313054 13.469743 287 S "A" 24 0.50000 0.50000 "SER " " C  " "    " 6 0 0 808080  ""  1 1 7 <> <> <> 0 0 0 2061 2061 1 0 1 77.39 0 4458 <> 2038 2094 287 2038 0 <> <>
  2062 15 2.573651 -9.685999 13.326840 287 S "A" 70 -0.50000 -0.50000 "SER " " O  " "    " 8 0 0 FF2E2E  ""  1 1 7 <> <> <> 0 0 0 2062 2062 1 0 1 78.79 0 4459 <> 2039 2095 287 2039 0 <> <>
  2063 3 5.687147 -9.549951 14.697615 287 S "A" 24 0.14500 0.14500 "SER " " CB " "    " 6 0 0 808080  ""  1 1 7 <> <> <> 0 0 0 2063 2063 1 2 1 77.87 0 4460 <> 2040 2096 287 2040 0 <> <>
  2064 16 6.374547 -9.275739 15.916019 287 S "A" 70 -0.68300 -0.68300 "SER " " OG " "    " 8 0 0 FF2E2E  ""  1 1 7 <> <> <> 0 0 0 2064 2064 1 1 1 79.03 0 4461 <> 2041 2097 287 2041 0 <> <>
  2065 25 4.285011 -11.020710 12.483905 288 H "A" 38 -0.50000 -0.50000 "HIS " " N  " "    " 7 0 0 2E2EFF  ""  1 1 7 <> <> <> 0 0 0 2065 2065 1 1 1 75.12 0 4467 <> 2042 2098 288 2042 0 <> <>
  2066 3 3.772193 -11.068627 11.085541 288 H "A" 24 0.14000 0.14000 "HIS " " CA " "    " 6 0 0 808080  ""  1 1 -1116 66FF00  <> <> 0 0 0 2066 2066 1 1 1 73.8 0 4468 <> 2043 2099 288 2043 0 <> <>
  2067 2 2.406953 -11.826342 11.044556 288 H "A" 24 0.50000 0.50000 "HIS " " C  " "    " 6 0 0 808080  ""  1 1 7 <> <> <> 0 0 0 2067 2067 1 0 1 74.79 0 4469 <> 2044 2100 288 2044 0 <> <>
  2068 15 1.613662 -11.541491 10.123799 288 H "A" 70 -0.50000 -0.50000 "HIS " " O  " "    " 8 0 0 FF2E2E  ""  1 1 7 <> <> <> 0 0 0 2068 2068 1 0 1 74.62 0 4470 <> 2045 2101 288 2045 0 <> <>
  2069 3 4.849474 -11.542638 10.169649 288 H "A" 24 -0.00500 -0.00500 "HIS " " CB " "    " 6 0 0 808080  ""  1 1 7 <> <> <> 0 0 0 2069 2069 1 2 1 72.55 0 4471 <> 2046 2102 288 2046 0 <> <>
  2070 2 4.339888 -11.950254 8.790595 288 H "A" 24 0.01500 0.01500 "HIS " " CG " "    " 6 0 0 808080  ""  1 1 7 <> <> <> 0 0 0 2070 2070 1 0 1 70.92 0 4472 <> 2047 2103 288 2047 0 "HIS"  <>
  2071 25 4.203658 -11.085078 7.730547 288 H "A" 38 -0.57000 -0.57000 "HIS " " ND1" "    " 7 0 0 2E2EFF  ""  1 1 7 <> <> <> 0 0 0 2071 2071 1 1 1 69.68 0 4473 <> 2048 2104 288 2048 0 <> <>
  2072 2 3.895098 -13.186086 8.293620 288 H "A" 24 -0.01500 -0.01500 "HIS " " CD2" "    " 6 0 0 808080  ""  1 1 7 <> <> <> 0 0 0 2072 2072 1 1 1 69.67 0 4474 <> 2049 2105 288 2049 0 <> <>
  2073 2 3.828216 -11.736485 6.642484 288 H "A" 24 0.29500 0.29500 "HIS " " CE1" "    " 6 0 0 808080  ""  1 1 7 <> <> <> 0 0 0 2073 2073 1 1 1 69.93 0 4475 <> 2050 2106 288 2050 0 <> <>
  2074 25 3.608456 -13.016081 6.929204 288 H "A" 38 -0.49000 -0.49000 "HIS " " NE2" "    " 7 0 0 2E2EFF  ""  1 1 7 <> <> <> 0 0 0 2074 2074 1 0 1 69.35 0 4476 <> 2051 2107 288 2051 0 <> <>
  2075 25 2.201830 -12.817343 11.964888 289 C "A" 38 -0.50000 -0.50000 "CYS " " N  " "    " 7 0 0 2E2EFF  ""  1 1 7 <> <> <> 0 0 0 2075 2075 1 1 1 75.97 0 4484 <> 2052 2108 289 2052 0 <> <>
  2076 3 0.943079 -13.584855 11.943805 289 C "A" 24 0.14000 0.14000 "CYS " " CA " "    " 6 0 0 808080  ""  1 1 -1116 66FF00  <> <> 0 0 0 2076 2076 1 1 1 76.85 0 4485 <> 2053 2109 289 2053 0 <> <>
  2077 2 -0.221426 -12.783828 12.392781 289 C "A" 24 0.50000 0.50000 "CYS " " C  " "    " 6 0 0 808080  ""  1 1 7 <> <> <> 0 0 0 2077 2077 1 0 1 76.55 0 4486 <> 2054 2110 289 2054 0 <> <>
  2078 15 -1.241920 -12.907806 11.728667 289 C "A" 70 -0.50000 -0.50000 "CYS " " O  " "    " 8 0 0 FF2E2E  ""  1 1 7 <> <> <> 0 0 0 2078 2078 1 0 1 76.21 0 4487 <> 2055 2111 289 2055 0 <> <>
  2079 3 1.084790 -14.889288 12.758266 289 C "A" 24 0.09750 0.09750 "CYS " " CB " "    " 6 0 0 808080  ""  1 1 7 <> <> <> 0 0 0 2079 2079 1 2 1 78.23 0 4488 <> 2056 2112 289 2056 0 <> <>
  2080 49 -0.360277 -15.965936 13.136223 289 C "A" 143 -0.21750 -0.21750 "CYS " " SG " "    " 16 0 0 FFFF6B  ""  1 1 7 <> <> <> 0 0 0 2080 2080 1 0 1 81.96 0 4489 <> 2057 2113 289 2057 0 <> <>
  2081 25 -0.031799 -11.935882 13.448124 290 I "A" 38 -0.50000 -0.50000 "ILE " " N  " "    " 7 0 0 2E2EFF  ""  1 1 7 <> <> <> 0 0 0 2081 2081 1 1 1 76.67 0 4494 <> 2058 2114 290 2058 0 <> <>
  2082 3 -1.106517 -11.150781 14.099935 290 I "A" 24 0.14000 0.14000 "ILE " " CA " "    " 6 0 0 808080  ""  1 1 -1116 66FF00  <> <> 0 0 0 2082 2082 1 1 1 77.57 0 4495 <> 2059 2115 290 2059 0 <> <>
  2083 2 -1.577826 -10.022563 13.213104 290 I "A" 24 0.50000 0.50000 "ILE " " C  " "    " 6 0 0 808080  ""  1 1 7 <> <> <> 0 0 0 2083 2083 1 0 1 77.15 0 4496 <> 2060 2116 290 2060 0 <> <>
  2084 15 -2.787331 -9.693311 13.266980 290 I "A" 70 -0.50000 -0.50000 "ILE " " O  " "    " 8 0 0 FF2E2E  ""  1 1 7 <> <> <> 0 0 0 2084 2084 1 0 1 76.8 0 4497 <> 2061 2117 290 2061 0 <> <>
  2085 3 -0.610556 -10.603392 15.446311 290 I "A" 24 -0.06000 -0.06000 "ILE " " CB " "    " 6 0 0 808080  ""  1 1 7 <> <> <> 0 0 0 2085 2085 1 1 1 78.33 0 4498 <> 2062 2118 290 2062 0 <> <>
  2086 3 -0.253799 -11.719832 16.421375 290 I "A" 24 -0.12000 -0.12000 "ILE " " CG1" "    " 6 0 0 808080  ""  1 1 7 <> <> <> 0 0 0 2086 2086 1 2 1 78.82 0 4499 <> 2063 2119 290 2063 0 <> <>
  2087 3 -1.691049 -9.603079 16.060325 290 I "A" 24 -0.18000 -0.18000 "ILE " " CG2" "    " 6 0 0 808080  ""  1 1 7 <> <> <> 0 0 0 2087 2087 1 3 1 77.58 0 4500 <> 2064 2120 290 2064 0 <> <>
  2088 3 0.566235 -11.222889 17.590045 290 I "A" 24 -0.18000 -0.18000 "ILE " " CD1" "    " 6 0 0 808080  ""  1 1 7 <> <> <> 0 0 0 2088 2088 1 3 1 79.38 0 4501 <> 2065 2121 290 2065 0 <> <>
  2089 25 -0.699366 -9.443003 12.390409 291 A "A" 38 -0.50000 -0.50000 "ALA " " N  " "    " 7 0 0 2E2EFF  ""  1 1 7 <> <> <> 0 0 0 2089 2089 1 1 1 76.38 0 4513 <> 2066 2122 291 2066 0 <> <>
  2090 3 -0.959111 -8.554625 11.235139 291 A "A" 24 0.14000 0.14000 "ALA " " CA " "    " 6 0 0 808080  ""  1 1 -1116 66FF00  <> <> 0 0 0 2090 2090 1 1 1 75.21 0 4514 <> 2067 2123 291 2067 0 <> <>
  2091 2 -2.118776 -8.970964 10.277758 291 A "A" 24 0.50000 0.50000 "ALA " " C  " "    " 6 0 0 808080  ""  1 1 7 <> <> <> 0 0 0 2091 2091 1 0 1 74.85 0 4515 <> 2068 2124 291 2068 0 <> <>
  2092 15 -2.948973 -8.191244 9.889167 291 A "A" 70 -0.50000 -0.50000 "ALA " " O  " "    " 8 0 0 FF2E2E  ""  1 1 7 <> <> <> 0 0 0 2092 2092 1 0 1 74.03 0 4516 <> 2069 2125 291 2069 0 <> <>
  2093 3 0.328921 -8.293098 10.538411 291 A "A" 24 -0.18000 -0.18000 "ALA " " CB " "    " 6 0 0 808080  ""  1 1 7 <> <> <> 0 0 0 2093 2093 1 3 1 74.47 0 4517 <> 2070 2126 291 2070 0 <> <>
  2094 25 -2.066688 -10.243895 9.924148 292 E "A" 38 -0.50000 -0.50000 "GLU " " N  " "    " 7 0 0 2E2EFF  ""  0 1 7 <> <> <> 0 0 0 2094 2094 1 1 1 75.27 0 4523 <> 2071 2127 292 2071 0 <> <>
  2095 3 -2.676423 -10.913782 8.804391 292 E "A" 24 0.14000 0.14000 "GLU " " CA " "    " 6 0 0 808080  ""  0 1 -1116 66FF00  <> <> 0 0 0 2095 2095 1 1 1 76.5 0 4524 <> 2072 2128 292 2072 0 <> <>
  2096 2 -3.769929 -11.886972 9.119675 292 E "A" 24 0.50000 0.50000 "GLU " " C  " "    " 6 0 0 808080  ""  0 1 7 <> <> <> 0 0 0 2096 2096 1 0 1 77.81 0 4525 <> 2073 2129 292 2073 0 <> <>
  2097 15 -4.610621 -12.168919 8.269185 292 E "A" 70 -0.50000 -0.50000 "GLU " " O  " "    " 8 0 0 FF2E2E  ""  0 1 7 <> <> <> 0 0 0 2097 2097 1 0 1 78.68 0 4526 <> 2074 2130 292 2074 0 <> <>
  2098 3 -1.438310 -11.507420 8.141449 292 E "A" 24 -0.12000 -0.12000 "GLU " " CB " "    " 6 0 0 808080  ""  0 1 7 <> <> <> 0 0 0 2098 2098 1 2 1 78.02 0 4527 <> 2075 2131 292 2075 0 <> <>
  2099 3 -0.376472 -10.541922 7.492624 292 E "A" 24 -0.22000 -0.22000 "GLU " " CG " "    " 6 0 0 808080  ""  0 1 7 <> <> <> 0 0 0 2099 2099 1 2 1 81 0 4528 <> 2076 2132 292 2076 0 <> <>
  2100 2 -0.873943 -9.565629 6.361220 292 E "A" 24 0.70000 0.70000 "GLU " " CD " "    " 6 0 0 808080  ""  0 1 7 <> <> <> 0 0 0 2100 2100 1 0 1 82.35 0 4529 <> 2077 2133 292 2077 0 <> <>
  2101 15 -1.735858 -10.019549 5.582445 292 E "A" 70 -0.80000 -0.80000 "GLU " " OE1" "    " 8 0 0 FF2E2E  ""  0 1 7 <> <> <> 0 0 0 2101 2101 1 0 1 83.8 0 4530 <> 2078 2134 292 2078 0 <> <>
  2102 18 -0.429601 -8.383707 6.243804 292 E "A" 70 -0.80000 -0.80000 "GLU " " OE2" "    " 8 -1 0 FF2E2E  ""  0 1 7 <> <> <> 0 0 0 2102 2102 1 0 1 81.64 0 4531 <> 2079 2135 292 2079 0 <> <>
  2103 25 -3.829839 -12.444953 10.392035 293 V "A" 38 -0.50000 -0.50000 "VAL " " N  " "    " 7 0 0 2E2EFF  ""  0 1 7 <> <> <> 0 0 0 2103 2103 1 1 1 78.7 0 4538 <> 2080 2136 293 2080 0 <> <>
  2104 3 -4.720821 -13.530844 10.771710 293 V "A" 24 0.14000 0.14000 "VAL " " CA " "    " 6 0 0 808080  ""  0 1 -1116 66FF00  <> <> 0 0 0 2104 2104 1 1 1 78.97 0 4539 <> 2081 2137 293 2081 0 <> <>
  2105 2 -6.103645 -13.209055 10.632201 293 V "A" 24 0.50000 0.50000 "VAL " " C  " "    " 6 0 0 808080  ""  0 1 7 <> <> <> 0 0 0 2105 2105 1 0 1 78.42 0 4540 <> 2082 2138 293 2082 0 <> <>
  2106 15 -6.539424 -12.025167 10.827347 293 V "A" 70 -0.50000 -0.50000 "VAL " " O  " "    " 8 0 0 FF2E2E  ""  0 1 7 <> <> <> 0 0 0 2106 2106 1 0 1 78.11 0 4541 <> 2083 2139 293 2083 0 <> <>
  2107 3 -4.336559 -14.115564 12.153052 293 V "A" 24 -0.06000 -0.06000 "VAL " " CB " "    " 6 0 0 808080  ""  0 1 7 <> <> <> 0 0 0 2107 2107 1 1 1 80.32 0 4542 <> 2084 2140 293 2084 0 <> <>
  2108 3 -4.609640 -13.108176 13.235420 293 V "A" 24 -0.18000 -0.18000 "VAL " " CG1" "    " 6 0 0 808080  ""  0 1 7 <> <> <> 0 0 0 2108 2108 1 3 1 81.12 0 4543 <> 2085 2141 293 2085 0 <> <>
  2109 3 -4.963398 -15.485062 12.417043 293 V "A" 24 -0.18000 -0.18000 "VAL " " CG2" "    " 6 0 0 808080  ""  0 1 7 <> <> <> 0 0 0 2109 2109 1 3 1 80.13 0 4544 <> 2086 2142 293 2086 0 <> <>
  2110 25 -6.848034 -14.278656 10.369695 294 E "A" 38 -0.50000 -0.50000 "GLU " " N  " "    " 7 0 0 2E2EFF  ""  0 1 7 <> <> <> 0 0 0 2110 2110 1 1 1 79.19 0 4554 <> 2087 2143 294 2087 0 <> <>
  2111 3 -8.289559 -14.330958 10.114854 294 E "A" 24 0.14000 0.14000 "GLU " " CA " "    " 6 0 0 808080  ""  0 1 -1117 33FF00  <> <> 0 0 0 2111 2111 1 1 1 81.17 0 4555 <> 2088 2144 294 2088 0 <> <>
  2112 2 -9.062431 -13.939421 11.361727 294 E "A" 24 0.50000 0.50000 "GLU " " C  " "    " 6 0 0 808080  ""  0 1 7 <> <> <> 0 0 0 2112 2112 1 0 1 80.41 0 4556 <> 2089 2145 294 2089 0 <> <>
  2113 15 -8.624664 -14.156544 12.475790 294 E "A" 70 -0.50000 -0.50000 "GLU " " O  " "    " 8 0 0 FF2E2E  ""  0 1 7 <> <> <> 0 0 0 2113 2113 1 0 1 80.73 0 4557 <> 2090 2146 294 2090 0 <> <>
  2114 3 -8.666100 -15.721047 9.517976 294 E "A" 24 -0.12000 -0.12000 "GLU " " CB " "    " 6 0 0 808080  ""  0 1 7 <> <> <> 0 0 0 2114 2114 1 2 1 84.31 0 4558 <> 2091 2147 294 2091 0 <> <>
  2115 3 -8.320549 -16.894916 10.517838 294 E "A" 24 -0.22000 -0.22000 "GLU " " CG " "    " 6 0 0 808080  ""  0 1 7 <> <> <> 0 0 0 2115 2115 1 2 1 90.14 0 4559 <> 2092 2148 294 2092 0 <> <>
  2116 2 -8.854689 -18.187229 9.890736 294 E "A" 24 0.70000 0.70000 "GLU " " CD " "    " 6 0 0 808080  ""  0 1 7 <> <> <> 0 0 0 2116 2116 1 0 1 93.23 0 4560 <> 2093 2149 294 2093 0 <> <>
  2117 15 -8.686551 -18.369863 8.652371 294 E "A" 70 -0.80000 -0.80000 "GLU " " OE1" "    " 8 0 0 FF2E2E  ""  0 1 7 <> <> <> 0 0 0 2117 2117 1 0 1 95.9 0 4561 <> 2094 2150 294 2094 0 <> <>
  2118 18 -9.523368 -18.947632 10.652179 294 E "A" 70 -0.80000 -0.80000 "GLU " " OE2" "    " 8 -1 0 FF2E2E  ""  0 1 7 <> <> <> 0 0 0 2118 2118 1 0 1 93.07 0 4562 <> 2095 2151 294 2095 0 <> <>
  2119 25 -10.220600 -13.420116 10.965599 295 N "A" 38 -0.50000 -0.50000 "ASN " " N  " "    " 7 0 0 2E2EFF  ""  0 1 7 <> <> <> 0 0 0 2119 2119 1 1 1 79.54 0 4569 <> 2096 2152 295 2096 0 <> <>
  2120 3 -11.226016 -12.958387 11.911931 295 N "A" 24 0.14000 0.14000 "ASN " " CA " "    " 6 0 0 808080  ""  0 1 -1117 33FF00  <> <> 0 0 0 2120 2120 1 1 1 78.66 0 4570 <> 2097 2153 295 2097 0 <> <>
  2121 2 -11.918691 -14.131704 12.669686 295 N "A" 24 0.50000 0.50000 "ASN " " C  " "    " 6 0 0 808080  ""  0 1 7 <> <> <> 0 0 0 2121 2121 1 0 1 78.81 0 4571 <> 2098 2154 295 2098 0 <> <>
  2122 15 -12.323364 -15.130425 12.057403 295 N "A" 70 -0.50000 -0.50000 "ASN " " O  " "    " 8 0 0 FF2E2E  ""  0 1 7 <> <> <> 0 0 0 2122 2122 1 0 1 77.92 0 4572 <> 2099 2155 295 2099 0 <> <>
  2123 3 -12.351251 -12.221880 11.172335 295 N "A" 24 -0.12000 -0.12000 "ASN " " CB " "    " 6 0 0 808080  ""  0 1 7 <> <> <> 0 0 0 2123 2123 1 2 1 76.48 0 4573 <> 2100 2156 295 2100 0 <> <>
  2124 2 -11.990596 -10.979432 10.317190 295 N "A" 24 0.50000 0.50000 "ASN " " CG " "    " 6 0 0 808080  ""  0 1 7 <> <> <> 0 0 0 2124 2124 1 0 1 74.17 0 4574 <> 2101 2157 295 2101 0 "No Flip"  <>
  2125 15 -10.982632 -10.257891 10.600961 295 N "A" 70 -0.50000 -0.50000 "ASN " " OD1" "    " 8 0 0 FF2E2E  ""  0 1 7 <> <> <> 0 0 0 2125 2125 1 0 1 72.42 0 4575 <> 2102 2158 295 2102 0 <> <>
  2126 25 -12.721566 -10.768100 9.312188 295 N "A" 38 -0.76000 -0.76000 "ASN " " ND2" "    " 7 0 0 2E2EFF  ""  0 1 7 <> <> <> 0 0 0 2126 2126 1 2 1 73.29 0 4576 <> 2103 2159 295 2103 0 <> <>
  2127 25 -12.054145 -14.068149 13.948126 296 D "A" 38 -0.50000 -0.50000 "ASP " " N  " "    " 7 0 0 2E2EFF  ""  0 1 7 <> <> <> 0 0 0 2127 2127 1 1 1 79.36 0 4583 <> 2104 2160 296 2104 0 <> <>
  2128 3 -13.033768 -14.867133 14.767579 296 D "A" 24 0.14000 0.14000 "ASP " " CA " "    " 6 0 0 808080  ""  0 1 -1117 33FF00  <> <> 0 0 0 2128 2128 1 1 1 80.24 0 4584 <> 2105 2161 296 2105 0 <> <>
  2129 2 -14.521532 -14.688307 14.452257 296 D "A" 24 0.50000 0.50000 "ASP " " C  " "    " 6 0 0 808080  ""  0 1 7 <> <> <> 0 0 0 2129 2129 1 0 1 80.35 0 4585 <> 2106 2162 296 2106 0 <> <>
  2130 15 -14.897580 -13.723025 13.797766 296 D "A" 70 -0.50000 -0.50000 "ASP " " O  " "    " 8 0 0 FF2E2E  ""  0 1 7 <> <> <> 0 0 0 2130 2130 1 0 1 80.58 0 4586 <> 2107 2163 296 2107 0 <> <>
  2131 3 -12.718344 -14.568172 16.246248 296 D "A" 24 -0.22000 -0.22000 "ASP " " CB " "    " 6 0 0 808080  ""  0 1 7 <> <> <> 0 0 0 2131 2131 1 2 1 80.69 0 4587 <> 2108 2164 296 2108 0 <> <>
  2132 2 -12.889978 -15.741161 17.237316 296 D "A" 24 0.70000 0.70000 "ASP " " CG " "    " 6 0 0 808080  ""  0 1 7 <> <> <> 0 0 0 2132 2132 1 0 1 80.54 0 4588 <> 2109 2165 296 2109 0 <> <>
  2133 15 -13.682561 -16.683252 16.997213 296 D "A" 70 -0.80000 -0.80000 "ASP " " OD1" "    " 8 0 0 FF2E2E  ""  0 1 7 <> <> <> 0 0 0 2133 2133 1 0 1 79.85 0 4589 <> 2110 2166 296 2110 0 <> <>
  2134 18 -12.359930 -15.618978 18.376689 296 D "A" 70 -0.80000 -0.80000 "ASP " " OD2" "    " 8 -1 0 FF2E2E  ""  0 1 7 <> <> <> 0 0 0 2134 2134 1 0 1 79.96 0 4590 <> 2111 2167 296 2111 0 <> <>
  2135 25 -15.273951 -15.594285 15.066434 297 E "A" 38 -0.50000 -0.50000 "GLU " " N  " "    " 7 0 0 2E2EFF  ""  0 1 7 <> <> <> 0 0 0 2135 2135 1 1 1 80.87 0 4595 1 2112 2168 297 2112 0 <> <>
  2136 3 -16.742572 -15.542628 14.917821 297 E "A" 24 0.14000 0.14000 "GLU " " CA " "    " 6 0 0 808080  ""  0 1 -1117 33FF00  <> <> 0 0 0 2136 2136 1 1 1 81.78 0 4596 1 2113 2169 297 2113 0 <> 1
[truncated: 34,327,979 more chars]
